# Supplementary material for: Examining the molecular mechanisms contributing to the success of an invasive species across different ecosystems
Source: Ecol Evol. 2020 Aug 31;10(18):10254–70. doi: 10.1002/ece3.6688 (PMC7520182; doi:10.1002/ece3.6688)
Supplement: Supplementary file 5 — Table S4 [file ECE3-10-10254-s005.xlsx]

## Sheet: Sheet1
Supplemental Table 4: Differentially Expressed Transcripts Identified in Root Tissue Between PSMI and CHWA Populations. Negative LogFC indicates transcripts with higher expression in CHWA. Positive logFC indicates transcripts with higher expression in PSMI.
Transcript_ID	Gene_Symbol	logFC	logCPM	F_value	P_value	FDR
TRINITY_DN4051_c0_g1_i13	PRR37_ORYSI	-12.7282	3.01436	165.299	6.41152e-08	1.40801e-05
TRINITY_DN18480_c0_g2_i3	PSBM_TOBAC	-12.5482	2.83507	184.879	3.60424e-08	9.16831e-06
TRINITY_DN248076_c0_g1_i9	OP163_ARATH	-11.9833	2.27382	592.458	5.14528e-11	7.54587e-08
TRINITY_DN13907_c0_g1_i3	PMK_ARATH	-11.8765	2.1678	290.192	3.25883e-09	1.55148e-06
TRINITY_DN1671_c0_g1_i9	BGL22_ORYSJ	-11.8058	2.0978	100.528	7.88339e-07	9.44201e-05
TRINITY_DN173625_c0_g1_i4	GSTFB_ARATH	-11.4361	1.73163	207.765	1.97014e-08	5.84586e-06
TRINITY_DN6597_c0_g1_i3	CCT15_ARATH	-11.3065	2.07703	728.54	2.72188e-17	1.15762e-12
TRINITY_DN4458_c0_g1_i21	PAF1_ARATH	-11.0757	1.37566	436.027	2.74517e-10	2.36662e-07
TRINITY_DN3781_c0_g1_i9	CC130_DICDI	-11.0475	1.34797	88.8276	1.4493e-06	0.000146527
TRINITY_DN2251_c0_g2_i3		-10.9888	1.29	452.128	2.25319e-10	2.02456e-07
TRINITY_DN11399_c0_g1_i2		-10.6157	0.924101	97.3488	9.24049e-07	0.000105624
TRINITY_DN2_c0_g1_i18	SUD1_ARATH	-10.6091	1.05895	427.15	4.91824e-15	7.84403e-11
TRINITY_DN1185_c0_g1_i24	UBP2_ARATH	-10.5342	0.843643	837.298	7.69875e-12	2.04644e-08
TRINITY_DN5294_c0_g1_i8	PP171_ARATH	-10.3588	0.672255	207.832	1.57568e-08	4.93962e-06
TRINITY_DN2447_c0_g2_i3	CCR4A_ARATH	-10.3509	1.09529	347.536	3.55812e-14	4.12713e-10
TRINITY_DN3017_c1_g1_i9	UBP26_ARATH	-10.3183	1.53933	361.268	2.457e-14	3.13492e-10
TRINITY_DN3255_c0_g3_i3	JI23_HORVU	-10.2914	8.57004	41.5406	2.84207e-06	0.000239989
TRINITY_DN51243_c0_g1_i9		-10.1714	1.84169	168.002	3.74409e-11	5.90761e-08
TRINITY_DN4426_c0_g1_i3		-10.1706	5.63819	43.1245	2.1951e-06	0.000200771
TRINITY_DN1463_c1_g1_i5		-10.1391	0.457379	350.775	8.94473e-10	5.59445e-07
TRINITY_DN14512_c0_g1_i3	RS4_NOCSJ	-10.1181	0.437636	91.9484	1.22372e-06	0.000129251
TRINITY_DN2388_c0_g1_i7		-10.0888	0.408511	330.136	1.2417e-09	7.20134e-07
TRINITY_DN3598_c0_g1_i12		-10.0727	8.17138	24.5433	7.76731e-05	0.00237545
TRINITY_DN4577_c0_g1_i11	CSN7_ARATH	-10.0661	2.95237	164.166	4.60134e-11	6.98917e-08
TRINITY_DN9896_c0_g2_i7	DHAR3_ARATH	-10.0402	1.29821	317.975	8.29564e-14	7.62198e-10
TRINITY_DN17934_c0_g1_i5	CHS1_RUTGR	-10.0361	3.05922	180.131	2.00406e-11	3.65286e-08
TRINITY_DN20035_c0_g2_i1		-10.0006	2.72188	75.4732	3.34796e-08	8.77146e-06
TRINITY_DN2951_c0_g1_i6	PPCT_HUMAN	-9.99424	0.317077	331.97	1.20506e-09	7.02077e-07
TRINITY_DN47587_c0_g1_i12	PP399_ARATH	-9.97274	2.74931	98.4565	3.82772e-09	1.7309e-06
TRINITY_DN57738_c0_g1_i1		-9.87521	0.200888	183.955	2.89697e-08	7.83107e-06
TRINITY_DN40226_c0_g1_i4	PP239_ARATH	-9.7871	0.116664	234.481	7.80523e-09	2.92905e-06
TRINITY_DN8574_c0_g1_i12	POLR1_ARATH	-9.77248	0.705532	118.356	8.06143e-10	5.14283e-07
TRINITY_DN3017_c1_g1_i2	UBP26_ARATH	-9.7062	1.42053	147.256	1.20595e-10	1.25146e-07
TRINITY_DN31336_c0_g1_i2	HESO1_ARATH	-9.50895	0.706314	196.698	7.57122e-12	2.04644e-08
TRINITY_DN29995_c0_g1_i5		-9.49569	6.76336	48.021	1.02831e-06	0.000113595
TRINITY_DN58982_c1_g1_i1		-9.42852	1.10912	51.9246	5.84205e-07	7.55211e-05
TRINITY_DN8267_c0_g1_i7	RHIP1_ARATH	-9.39539	-0.259424	229.266	8.80043e-09	3.22638e-06
TRINITY_DN7926_c0_g2_i4		-9.34162	4.78692	37.8406	5.34272e-06	0.000373525
TRINITY_DN11739_c0_g1_i13	ORC2_ARATH	-9.29028	-0.360482	342.85	1.01222e-09	6.09202e-07
TRINITY_DN1185_c0_g1_i15	UVRAG_HUMAN	-9.18458	-0.460748	267.716	3.83919e-09	1.7309e-06
TRINITY_DN12027_c0_g1_i2	CCT14_ORYSJ	-9.167	-0.477052	327.205	1.30299e-09	7.48875e-07
TRINITY_DN46814_c0_g1_i2		-9.13351	5.39463	32.8615	1.33909e-05	0.00072091
TRINITY_DN16283_c0_g1_i11	NUD23_ARATH	-9.12313	-0.159327	317.703	8.36327e-14	7.62198e-10
TRINITY_DN107887_c0_g1_i9	HMG15_ARATH	-9.11986	-0.523714	225.012	9.72469e-09	3.42758e-06
TRINITY_DN28863_c1_g1_i1		-9.11974	4.8079	75.0351	3.50664e-08	9.0387e-06
TRINITY_DN26855_c0_g1_i2	MCU2_ARATH	-9.1156	2.83198	50.1762	7.49575e-07	9.10848e-05
TRINITY_DN25085_c0_g1_i9		-9.09528	-0.54592	447.097	2.39485e-10	2.12195e-07
TRINITY_DN17183_c0_g2_i6		-9.08983	5.64556	43.971	1.91726e-06	0.000180535
TRINITY_DN14659_c0_g1_i10	SIP21_ARATH	-9.03125	-0.606883	136.306	1.42737e-07	2.64709e-05
TRINITY_DN2_c0_g1_i10	SUD1_ARATH	-8.95046	-0.670357	303.06	1.3085e-13	9.82078e-10
TRINITY_DN241650_c0_g3_i1		-8.9479	-0.685127	146.366	9.48584e-08	1.92261e-05
TRINITY_DN55207_c0_g1_i19	PSS1_ARATH	-8.94781	1.10052	142.62	1.5679e-10	1.52709e-07
TRINITY_DN10842_c0_g1_i15	DCNL4_MOUSE	-8.92953	-0.702745	336.682	1.11665e-09	6.62674e-07
TRINITY_DN123853_c0_g1_i1		-8.92322	5.11202	96.8971	4.37247e-09	1.91057e-06
TRINITY_DN17934_c0_g1_i3	CHS1_RUTGR	-8.86527	1.14686	143.3	1.50527e-10	1.47737e-07
TRINITY_DN4659_c0_g1_i2		-8.86464	0.626655	180.703	1.64043e-11	3.25127e-08
TRINITY_DN5950_c0_g1_i1		-8.8542	2.93569	151.176	9.56439e-11	1.06643e-07
TRINITY_DN437_c0_g1_i2	CDT1A_ARATH	-8.80818	-0.815553	233.067	8.0613e-09	3.00745e-06
TRINITY_DN3255_c0_g3_i5	JI23_HORVU	-8.79504	7.5731	48.0305	1.02685e-06	0.000113533
TRINITY_DN28782_c1_g1_i2		-8.79069	6.74683	24.9555	7.06342e-05	0.00222966
TRINITY_DN39924_c0_g1_i7		-8.78943	0.709217	124.469	5.10244e-10	3.65745e-07
TRINITY_DN12193_c1_g1_i2		-8.72541	-0.894134	181.406	3.04759e-08	8.11786e-06
TRINITY_DN10789_c0_g1_i1	RPB9B_ARATH	-8.72507	-0.894199	167.179	4.68394e-08	1.11083e-05
TRINITY_DN33_c0_g1_i15	DGK2_ARATH	-8.71421	2.98788	32.4263	1.45725e-05	0.000762497
TRINITY_DN33516_c1_g1_i1		-8.71192	5.65812	87.2704	1.03685e-08	3.59493e-06
TRINITY_DN12827_c0_g1_i4	UBP26_ARATH	-8.71099	-0.906967	209.354	1.42737e-08	4.59898e-06
TRINITY_DN46814_c0_g1_i1		-8.70378	5.59491	82.4862	1.64046e-08	5.05575e-06
TRINITY_DN89941_c0_g1_i3	HSP7H_ARATH	-8.67551	5.26928	21.9142	0.000145654	0.00363207
TRINITY_DN173_c0_g1_i20	LRR1_ARATH	-8.67392	3.8086	48.4901	9.59092e-07	0.000108968
TRINITY_DN29821_c0_g1_i5	C89A9_ARATH	-8.66151	2.95198	39.8154	3.79556e-06	0.000294933
TRINITY_DN57443_c2_g1_i1	HSP41_PEA	-8.65291	7.38893	31.0962	1.89564e-05	0.00090893
TRINITY_DN45119_c0_g1_i4		-8.63653	-0.163403	95.9173	4.64995e-09	1.99091e-06
TRINITY_DN1056_c0_g1_i3	IMT1_MESCR	-8.63094	5.80255	38.1696	5.04272e-06	0.000358643
TRINITY_DN12037_c0_g1_i5	ODO1_DICDI	-8.61731	6.09193	22.9671	0.000112677	0.00306667
TRINITY_DN10164_c0_g1_i9		-8.59956	0.604572	94.4855	5.39071e-09	2.20451e-06
TRINITY_DN38141_c0_g1_i1	HSP41_PEA	-8.5551	10.2311	37.4186	5.75674e-06	0.000396099
TRINITY_DN4349_c0_g1_i22	PR1A1_ARATH	-8.55126	4.82933	42.0966	2.5937e-06	0.000226202
TRINITY_DN1024_c0_g1_i15	CYT12_ORYSJ	-8.52106	4.35945	35.3587	8.35632e-06	0.000516565
TRINITY_DN25085_c0_g1_i12		-8.52061	3.86157	183.457	1.69965e-11	3.25127e-08
TRINITY_DN22154_c0_g1_i14		-8.51783	2.1135	90.5084	7.68972e-09	2.89422e-06
TRINITY_DN8574_c0_g1_i8	POLR2_ARATH	-8.50854	2.09174	66.5795	8.96894e-08	1.83357e-05
TRINITY_DN4330_c0_g1_i9	SWTIE_ARATH	-8.48693	-0.0379252	208.713	4.28732e-12	1.55679e-08
TRINITY_DN9777_c3_g1_i1	HS16A_ORYSJ	-8.48531	10.4511	39.1225	4.27353e-06	0.000320179
TRINITY_DN2385_c0_g2_i3	SR45A_ARATH	-8.47909	3.48996	49.369	8.42812e-07	9.91108e-05
TRINITY_DN1441_c0_g1_i10		-8.43636	6.4562	45.9835	1.39992e-06	0.000142325
TRINITY_DN163_c0_g1_i8		-8.42567	0.455307	173.601	2.31328e-11	4.04319e-08
TRINITY_DN205494_c0_g1_i1	HSP12_MEDSA	-8.41616	7.75635	40.7639	3.23403e-06	0.000264
TRINITY_DN117609_c0_g1_i2		-8.41309	-1.18144	136.27	1.387e-07	2.59104e-05
TRINITY_DN542_c0_g1_i11		-8.40885	4.64296	39.3095	4.13829e-06	0.00031373
TRINITY_DN5446_c0_g1_i13	LRKS5_ARATH	-8.40338	-1.19146	269.634	3.69485e-09	1.68368e-06
TRINITY_DN42664_c0_g1_i2		-8.39446	-1.19814	274.284	3.37076e-09	1.58596e-06
TRINITY_DN21583_c0_g2_i4	CLPP3_ARATH	-8.3611	0.969538	101.772	2.90119e-09	1.42372e-06
TRINITY_DN9899_c0_g1_i1	MD37C_ARATH	-8.33785	9.11907	40.7417	3.24607e-06	0.00026426
TRINITY_DN38763_c1_g1_i1	Y3028_ARATH	-8.33381	1.19745	86.7252	1.09135e-08	3.74318e-06
TRINITY_DN11883_c0_g1_i10	HSP12_MEDSA	-8.33216	8.79221	21.9472	0.000144472	0.00361508
TRINITY_DN1739_c0_g1_i7	HEN2_ARATH	-8.31535	0.622499	138.045	1.95757e-10	1.80992e-07
TRINITY_DN3219_c0_g1_i3	RLMI_CROS8	-8.30888	-1.27698	324.947	1.35267e-09	7.70483e-07
TRINITY_DN49358_c0_g1_i16	HS26M_ARATH	-8.30125	7.64606	18.8283	0.000322297	0.00619383
TRINITY_DN12027_c0_g1_i4	CCT15_ARATH	-8.3003	-0.202557	191.197	9.59589e-12	2.39582e-08
TRINITY_DN5773_c0_g1_i4	SPT42_ARATH	-8.29717	2.64445	71.0443	5.4023e-08	1.23806e-05
TRINITY_DN16299_c1_g2_i1		-8.29683	1.15653	54.9664	3.84156e-07	5.4938e-05
TRINITY_DN20567_c0_g2_i15	POLR1_ARATH	-8.27629	0.731759	146.82	1.12517e-10	1.19635e-07
TRINITY_DN38035_c1_g1_i7	HS181_ARATH	-8.27318	11.5346	39.9706	3.69675e-06	0.000289775
TRINITY_DN4330_c0_g1_i20	SWTIE_ARATH	-8.25547	2.98581	64.7765	1.10902e-07	2.1736e-05
TRINITY_DN11883_c0_g1_i7	HSP12_MEDSA	-8.25055	7.66343	20.0645	0.000232621	0.00497902
TRINITY_DN21999_c0_g3_i2		-8.24663	-1.33285	252.669	5.23494e-09	2.15462e-06
TRINITY_DN5680_c1_g1_i6		-8.1924	-0.103322	157.918	5.43856e-11	7.84576e-08
TRINITY_DN662_c0_g1_i1		-8.17889	-1.39565	377.627	5.9974e-10	4.05554e-07
TRINITY_DN22619_c0_g1_i3		-8.172	-1.40248	131.789	1.66692e-07	2.92953e-05
TRINITY_DN8722_c0_g1_i7		-8.16871	4.39023	17.439	0.000471373	0.00797503
TRINITY_DN19812_c0_g1_i1	ASOL_TOBAC	-8.14593	-0.356594	124.064	4.73651e-10	3.43372e-07
TRINITY_DN1784_c0_g1_i1	ASOL_BRANA	-8.14586	0.740939	74.824	3.58607e-08	9.16831e-06
TRINITY_DN4389_c1_g2_i1		-8.13948	1.59557	155.597	7.26494e-11	8.91289e-08
TRINITY_DN9812_c0_g1_i1	GSTX4_TOBAC	-8.13563	6.83104	16.0225	0.000705959	0.0104908
TRINITY_DN23625_c0_g1_i1	RL10_STRAW	-8.13257	0.108991	75.4281	3.36391e-08	8.79517e-06
TRINITY_DN7448_c0_g1_i4	SEOB_ARATH	-8.12794	9.09619	32.0314	1.57445e-05	0.000802578
TRINITY_DN9896_c0_g2_i1	DHAR2_ORYSJ	-8.12639	2.59462	69.5133	6.40935e-08	1.40801e-05
TRINITY_DN26254_c0_g1_i4		-8.11441	3.27091	31.3828	1.79013e-05	0.000875115
TRINITY_DN1441_c1_g1_i1		-8.11154	1.93436	100.075	3.34007e-09	1.57838e-06
TRINITY_DN28429_c1_g2_i2		-8.0786	0.955233	108.054	1.75135e-09	9.54945e-07
TRINITY_DN79745_c0_g1_i4	MD37B_ARATH	-8.06215	8.26337	32.8688	1.3372e-05	0.000720503
TRINITY_DN20631_c1_g1_i1	Y273_METTH	-8.05644	5.32145	21.4014	0.000165466	0.00395281
TRINITY_DN18024_c0_g1_i3	ABP1_TOBAC	-8.04836	3.80099	33.0486	1.29159e-05	0.000704285
TRINITY_DN20483_c0_g1_i4	POLX_TOBAC	-8.04412	3.66975	40.6123	3.31728e-06	0.000268053
TRINITY_DN6227_c0_g1_i2		-8.00822	-0.759913	137.398	1.88075e-10	1.79079e-07
TRINITY_DN38035_c1_g1_i5	HSP17_ARATH	-8.00534	5.39071	29.5129	2.61729e-05	0.00113048
TRINITY_DN236489_c0_g1_i1		-8.00133	3.12217	30.565	2.10982e-05	0.00097605
TRINITY_DN62_c0_g1_i6	KRR1_YEASZ	-8.00115	4.26514	33.8464	1.10881e-05	0.000628772
TRINITY_DN8325_c0_g1_i1	HSP7C_PETHY	-7.98952	5.25929	32.5242	1.42968e-05	0.00075534
TRINITY_DN27204_c0_g1_i1	BIP1_TOBAC	-7.96661	8.09848	33.5925	1.16368e-05	0.000653735
TRINITY_DN6205_c1_g3_i3	VCS_ARATH	-7.95496	-1.59645	206.389	1.5397e-08	4.85065e-06
TRINITY_DN40451_c0_g1_i1		-7.94068	2.8213	73.8054	3.99815e-08	9.86707e-06
TRINITY_DN26435_c0_g2_i6	HS23C_OXYRB	-7.91174	7.63058	45.3343	1.54769e-06	0.000154274
TRINITY_DN134461_c0_g1_i3		-7.90444	-0.186002	106.298	1.86792e-09	1.00139e-06
TRINITY_DN15915_c0_g1_i15	APX2_ARATH	-7.89646	4.43898	37.3173	5.86131e-06	0.000401638
TRINITY_DN5244_c0_g1_i15	ABIL1_ARATH	-7.88088	7.10259	14.6735	0.00105456	0.0137186
TRINITY_DN52029_c0_g1_i3		-7.87967	4.04436	28.925	2.95853e-05	0.00122519
TRINITY_DN11883_c0_g1_i6	HSP11_SOYBN	-7.8732	9.23117	24.6222	7.62669e-05	0.00234708
TRINITY_DN19505_c2_g1_i1	GOLS1_ARATH	-7.87124	8.26462	38.349	4.88695e-06	0.000350889
TRINITY_DN98258_c0_g1_i7	NACA2_ARATH	-7.86238	3.65035	48.8394	9.10889e-07	0.000104704
TRINITY_DN12607_c1_g1_i1	HSP21_SOYBN	-7.86101	8.45237	45.6751	1.46809e-06	0.000148075
TRINITY_DN4016_c0_g1_i3	C98A3_ARATH	-7.84727	5.30251	61.8601	1.57905e-07	2.83159e-05
TRINITY_DN38035_c1_g1_i2	HS181_ARATH	-7.83524	10.6146	32.0809	1.5592e-05	0.000797675
TRINITY_DN662_c0_g1_i3		-7.82694	-1.7093	420.466	3.34545e-10	2.73749e-07
TRINITY_DN1_c0_g3_i1	HSP7E_ARATH	-7.81738	8.17933	28.1307	3.49985e-05	0.00137696
TRINITY_DN9808_c0_g1_i3		-7.81404	0.701659	145.866	1.16896e-10	1.23263e-07
TRINITY_DN4659_c0_g1_i14		-7.79228	-0.400847	104.233	2.18607e-09	1.13846e-06
TRINITY_DN26435_c0_g2_i2	HS23C_OXYRB	-7.7914	5.23396	33.812	1.11609e-05	0.000631777
TRINITY_DN57538_c0_g1_i8	PPCK1_ARATH	-7.78408	4.18391	23.2604	0.000105026	0.00292444
TRINITY_DN98258_c0_g1_i8	NACA2_ARATH	-7.76772	3.67519	29.6621	2.53779e-05	0.00110663
TRINITY_DN5253_c0_g1_i12	FUT11_ARATH	-7.76413	0.370977	77.0372	2.84268e-08	7.71268e-06
TRINITY_DN161276_c0_g1_i2	HIP26_ARATH	-7.76325	4.54403	38.2784	4.94762e-06	0.000353811
TRINITY_DN3660_c0_g1_i6	BH019_ARATH	-7.7227	3.36199	34.7124	9.42072e-06	0.000564584
TRINITY_DN20580_c0_g3_i1		-7.7128	3.79937	82.8533	1.58251e-08	4.94888e-06
TRINITY_DN52791_c0_g1_i5		-7.71088	-0.0390151	129.282	3.27587e-10	2.7141e-07
TRINITY_DN41619_c0_g1_i2	EF109_ARATH	-7.70519	3.93048	53.4072	4.75184e-07	6.44306e-05
TRINITY_DN13336_c1_g1_i2	ZAR1_ARATH	-7.70487	1.21774	85.3105	1.24805e-08	4.15769e-06
TRINITY_DN2074_c0_g2_i1	C89A9_ARATH	-7.66737	3.09024	33.4017	1.20688e-05	0.000671552
TRINITY_DN107252_c0_g1_i2		-7.66357	3.56845	98.1109	3.94166e-09	1.76463e-06
TRINITY_DN504_c0_g1_i10	HSP7C_PETHY	-7.64224	0.272064	60.3198	1.91297e-07	3.22855e-05
TRINITY_DN835_c0_g1_i1	3HID1_ARATH	-7.63101	4.35425	30.9504	1.95194e-05	0.000928946
TRINITY_DN7448_c0_g1_i3	SEOB_ARATH	-7.61954	8.89752	36.3061	7.02781e-06	0.000453689
TRINITY_DN18410_c0_g1_i6	CALM6_ARATH	-7.60491	4.88884	34.9574	9.00059e-06	0.000545815
TRINITY_DN9996_c0_g1_i6		-7.5988	-1.90771	256.093	4.87076e-09	2.03759e-06
TRINITY_DN1674_c0_g1_i7	CSLC6_ARATH	-7.58815	1.65422	56.1838	3.26401e-07	4.87751e-05
TRINITY_DN4918_c0_g2_i8	TKTC_SOLTU	-7.58209	1.58893	65.9924	9.60616e-08	1.94241e-05
TRINITY_DN4577_c0_g1_i30	CSN7_ARATH	-7.57714	-0.388675	108.689	1.50651e-09	8.3211e-07
TRINITY_DN16341_c1_g1_i8	PUX1_ARATH	-7.57691	0.729743	62.2916	1.49742e-07	2.72939e-05
TRINITY_DN4991_c0_g1_i4		-7.57392	3.38662	237.914	1.5907e-12	7.07737e-09
TRINITY_DN2451_c0_g1_i17	PSME4_ARATH	-7.56548	0.87843	61.3669	1.67842e-07	2.94568e-05
TRINITY_DN3241_c0_g2_i1		-7.5441	-0.136623	93.1615	5.79845e-09	2.31197e-06
TRINITY_DN241404_c1_g1_i12	AGD3_ARATH	-7.53248	2.46546	31.0477	1.91416e-05	0.000915405
TRINITY_DN11364_c2_g1_i17	OTU1_DANRE	-7.5302	2.54696	27.1321	4.34123e-05	0.0015958
TRINITY_DN3227_c0_g1_i2		-7.52772	5.62231	56.6061	3.08657e-07	4.66058e-05
TRINITY_DN13259_c0_g1_i1		-7.51194	2.43705	61.0303	1.75016e-07	3.04645e-05
TRINITY_DN144077_c0_g1_i7	NLP7_ARATH	-7.50468	4.28804	71.9532	4.88776e-08	1.14219e-05
TRINITY_DN301_c0_g2_i2	POLR2_ARATH	-7.49518	4.9475	38.9387	4.41121e-06	0.000325901
TRINITY_DN57443_c0_g1_i1	HSP22_ARATH	-7.48817	6.69967	30.7363	2.038e-05	0.000953889
TRINITY_DN163_c0_g1_i11	YQKD_BACSU	-7.48577	0.922642	62.5031	1.45912e-07	2.69647e-05
TRINITY_DN60858_c0_g2_i1		-7.47747	2.82537	28.2909	3.38242e-05	0.00134319
TRINITY_DN8722_c0_g1_i3		-7.47087	6.84569	32.4346	1.45489e-05	0.000762032
TRINITY_DN145_c0_g1_i10	IPYR3_ARATH	-7.47009	3.15095	56.3265	3.20279e-07	4.81895e-05
TRINITY_DN32439_c1_g1_i5		-7.46386	-0.319236	156.157	6.0145e-11	8.34126e-08
TRINITY_DN4769_c0_g1_i8	FB248_ARATH	-7.45919	1.75109	37.0959	6.09712e-06	0.000412043
TRINITY_DN20504_c0_g1_i3	PUB20_ARATH	-7.459	3.65657	35.5466	8.0722e-06	0.000502655
TRINITY_DN32054_c0_g1_i8	POLX_TOBAC	-7.45758	3.17257	46.5056	1.29231e-06	0.000134383
TRINITY_DN61845_c2_g1_i3	HS25P_ARATH	-7.45691	5.78627	30.178	2.28268e-05	0.00102734
TRINITY_DN24907_c0_g1_i2		-7.44999	-0.795087	133.15	2.48148e-10	2.1686e-07
TRINITY_DN4432_c0_g2_i1		-7.44396	-1.27997	195.212	7.93183e-12	2.06537e-08
TRINITY_DN14759_c0_g1_i9	CLPB4_ARATH	-7.4437	7.19799	17.7095	0.00043722	0.00758468
TRINITY_DN16993_c0_g1_i1		-7.42513	1.43202	335.644	4.95924e-14	5.27295e-10
TRINITY_DN542_c0_g1_i1		-7.4238	3.42352	36.3166	7.01444e-06	0.000453189
TRINITY_DN32920_c0_g2_i3		-7.42076	2.03074	24.8379	7.25667e-05	0.00226822
TRINITY_DN4832_c0_g1_i9	DJC14_BOVIN	-7.41754	3.55981	35.0928	8.77728e-06	0.000535838
TRINITY_DN4602_c0_g4_i2		-7.40981	0.0456487	92.2869	6.3072e-09	2.46853e-06
TRINITY_DN18491_c0_g1_i3		-7.40723	-1.0115	138.352	1.76919e-10	1.69724e-07
TRINITY_DN8029_c0_g2_i1	RTL2_ARATH	-7.40537	0.241267	65.124	1.06419e-07	2.11168e-05
TRINITY_DN8574_c0_g1_i10	POLR1_ARATH	-7.40329	1.63576	63.5944	1.27786e-07	2.44077e-05
TRINITY_DN6486_c0_g2_i4	ABAH3_ARATH	-7.38452	2.92914	29.6545	2.54177e-05	0.00110761
TRINITY_DN1671_c0_g1_i7	AA5GT_DIACA	-7.37468	2.91439	35.0734	8.80884e-06	0.000536994
TRINITY_DN30549_c0_g1_i3		-7.37266	3.22476	30.8897	1.97592e-05	0.000936608
TRINITY_DN13520_c0_g2_i2	RS51_ARATH	-7.37188	3.39007	190.976	1.18267e-11	2.64733e-08
TRINITY_DN62_c0_g1_i2	KRR1_YEASZ	-7.34707	4.36586	30.7276	2.04158e-05	0.000954868
TRINITY_DN8722_c0_g2_i1		-7.34651	4.46893	25.5168	6.21557e-05	0.00203712
TRINITY_DN1952_c0_g1_i3	G3PC_DIACA	-7.3403	5.30508	39.9523	3.7082e-06	0.000290444
TRINITY_DN17752_c0_g1_i3	TSJT1_TOBAC	-7.33473	3.00657	17.8807	0.000417028	0.00734424
TRINITY_DN12037_c0_g1_i20	ODO1_DICDI	-7.33269	2.84118	24.155	8.50155e-05	0.00252144
TRINITY_DN3814_c0_g1_i4	VPS51_ARATH	-7.32752	1.72895	45.1853	1.584e-06	0.000157157
TRINITY_DN30390_c0_g1_i1	HS901_ARATH	-7.32717	3.29908	44.2828	1.82488e-06	0.00017444
TRINITY_DN1056_c0_g1_i30	IMT1_MESCR	-7.32704	5.05864	27.0191	4.44972e-05	0.00162491
TRINITY_DN5161_c0_g2_i5	LFG4_ARATH	-7.32612	6.9854	13.8295	0.00136777	0.0162991
TRINITY_DN6145_c0_g1_i1		-7.32394	3.80567	50.2346	7.43285e-07	9.05792e-05
TRINITY_DN12607_c1_g1_i4	HSP21_SOYBN	-7.31391	8.44978	17.9096	0.000413719	0.00731019
TRINITY_DN1289_c0_g1_i6	SDHA1_ARATH	-7.29806	1.65064	34.9187	9.06544e-06	0.000548184
TRINITY_DN7339_c0_g1_i10	ACY1_PIG	-7.28877	-0.650156	97.2618	3.90443e-09	1.75412e-06
TRINITY_DN62_c0_g1_i11	KRR1_SCHPO	-7.2878	2.71618	27.1885	4.28826e-05	0.00158043
TRINITY_DN22311_c1_g1_i1		-7.27765	-1.269	155.507	6.24401e-11	8.36522e-08
TRINITY_DN38035_c1_g1_i3	HS181_ARATH	-7.27119	9.51932	33.0023	1.30316e-05	0.000707837
TRINITY_DN1028_c3_g1_i5	HSP83_IPONI	-7.27041	8.95837	53.433	4.73501e-07	6.42707e-05
TRINITY_DN19836_c1_g1_i4	HS22C_SOYBN	-7.27029	4.99815	26.7708	4.69873e-05	0.00168545
TRINITY_DN28561_c0_g1_i4	KNU_ARATH	-7.26986	-0.897148	108.504	1.49798e-09	8.30997e-07
TRINITY_DN12350_c1_g1_i12	FA32A_DANRE	-7.26519	2.45405	27.8581	3.71017e-05	0.00143363
TRINITY_DN22569_c0_g1_i3	P2C25_ARATH	-7.25597	5.32937	38.3588	4.87863e-06	0.000350885
TRINITY_DN41041_c0_g1_i2		-7.25572	3.78593	45.1089	1.60296e-06	0.000158791
TRINITY_DN62_c0_g1_i8	KRR1_SCHPO	-7.25502	2.8149	16.9267	0.000544436	0.00878617
TRINITY_DN11883_c0_g1_i1	HSP12_MEDSA	-7.2485	6.60177	17.5392	0.000458391	0.00782591
TRINITY_DN8641_c0_g1_i15		-7.23957	2.29822	28.3842	3.3161e-05	0.00132551
TRINITY_DN13872_c0_g1_i7	SNM1_ARATH	-7.2387	3.73028	19.8319	0.000247129	0.00518353
TRINITY_DN19532_c0_g1_i8	CBSX5_ARATH	-7.22369	2.82677	21.6547	0.000155331	0.00378294
TRINITY_DN19553_c0_g3_i3		-7.21203	-0.19018	65.4312	1.0262e-07	2.04905e-05
TRINITY_DN24786_c0_g3_i3		-7.21123	2.14034	46.397	1.31394e-06	0.000135417
TRINITY_DN35399_c1_g1_i5	PP376_ARATH	-7.20657	0.392381	51.4127	6.28028e-07	7.95737e-05
TRINITY_DN681_c0_g1_i6	CSLA9_ARATH	-7.20163	2.03226	28.2798	3.39043e-05	0.00134511
TRINITY_DN11883_c0_g1_i5	HSP12_MEDSA	-7.1917	4.38955	17.2476	0.000497318	0.00826753
TRINITY_DN9503_c0_g1_i10	ZAT10_ARATH	-7.18227	6.5999	28.0397	3.56859e-05	0.00139455
TRINITY_DN41730_c0_g1_i2		-7.18044	1.46872	126.207	4.58548e-10	3.34323e-07
TRINITY_DN103848_c0_g1_i3	NDC80_ARATH	-7.16272	3.1978	42.8859	2.2812e-06	0.000206081
TRINITY_DN49358_c0_g1_i3	HS26M_ARATH	-7.16099	3.59728	17.1451	0.000511868	0.00842885
TRINITY_DN51561_c1_g1_i3		-7.15861	2.50558	40.3967	3.43975e-06	0.000274472
TRINITY_DN26276_c1_g1_i2		-7.15777	-1.08495	133.476	2.42852e-10	2.13695e-07
TRINITY_DN1028_c3_g1_i3	HSP83_IPONI	-7.12987	3.77352	15.462	0.000832323	0.0117099
TRINITY_DN8855_c2_g1_i1	HSP83_IPONI	-7.12121	5.64318	62.8059	1.40614e-07	2.61531e-05
TRINITY_DN115639_c0_g1_i1	DPB2_ARATH	-7.11116	0.145436	48.8063	9.15339e-07	0.000105026
TRINITY_DN1688_c0_g1_i11	PMA4_ARATH	-7.09583	4.44132	23.5984	9.69114e-05	0.00276128
TRINITY_DN91266_c0_g2_i1	ALMT2_ARATH	-7.09322	1.86317	32.074	1.5613e-05	0.000798113
TRINITY_DN8855_c2_g4_i1	HSP83_IPONI	-7.09254	7.73299	66.6057	8.9416e-08	1.83125e-05
TRINITY_DN31653_c0_g5_i1	MD37C_ARATH	-7.09002	1.48956	200.935	6.13924e-12	1.90398e-08
TRINITY_DN280_c0_g1_i9		-7.08633	0.676919	64.8567	1.09849e-07	2.16293e-05
TRINITY_DN15504_c0_g1_i4	UFSP_ARATH	-7.08627	2.04002	32.4506	1.45034e-05	0.000760747
TRINITY_DN112547_c0_g1_i1		-7.07653	2.85608	50.7971	6.85582e-07	8.5424e-05
TRINITY_DN5736_c0_g1_i13	VPE_CITSI	-7.06936	2.56783	24.2431	8.3285e-05	0.00248513
TRINITY_DN16645_c0_g1_i1	EF1D_BETVU	-7.06556	3.88491	29.5663	2.58854e-05	0.00112349
TRINITY_DN13048_c0_g1_i3	ACA12_ARATH	-7.05694	2.58701	33.919	1.09365e-05	0.000622391
TRINITY_DN3731_c1_g1_i3	RNHX1_ARATH	-7.05414	3.92933	41.7502	2.74548e-06	0.000234942
TRINITY_DN1028_c3_g1_i2	HSP83_IPONI	-7.03676	10.1925	27.2096	4.26856e-05	0.00157909
TRINITY_DN140_c1_g2_i4	HS25P_ARATH	-7.03336	6.20431	11.743	0.00268882	0.025577
TRINITY_DN8325_c0_g1_i2	HSP7C_PETHY	-7.02786	8.62494	43.0568	2.21915e-06	0.000202386
TRINITY_DN11495_c0_g1_i1	ARV1_DICDI	-7.02185	-0.187831	86.854	1.02986e-08	3.58039e-06
TRINITY_DN26435_c0_g2_i5	HS23C_OXYRB	-7.01295	9.10746	42.241	2.53319e-06	0.000222292
TRINITY_DN3968_c0_g1_i5	PTST_ARATH	-7.00851	2.87217	22.2356	0.000134577	0.00345278
TRINITY_DN28653_c0_g4_i2		-7.00281	-0.542408	63.24	1.33386e-07	2.51757e-05
TRINITY_DN19159_c0_g1_i4		-6.98621	-1.55058	124.6	4.44115e-10	3.29448e-07
TRINITY_DN4545_c0_g1_i3	HPT2_ORYSJ	-6.98014	-0.605907	79.5672	2.1118e-08	6.13773e-06
TRINITY_DN19836_c1_g1_i3	HS21C_PEA	-6.97853	8.06288	31.9732	1.59257e-05	0.00080955
TRINITY_DN13650_c0_g1_i5		-6.97123	2.74706	29.4572	2.64772e-05	0.00114092
TRINITY_DN4399_c0_g1_i9	LEUC_ARATH	-6.96862	6.20675	25.2243	6.64252e-05	0.00213469
TRINITY_DN15638_c0_g1_i2		-6.94167	-0.175973	111.436	1.19197e-09	6.97636e-07
TRINITY_DN12142_c1_g1_i10	ZMYM1_HUMAN	-6.93914	0.554569	22.4928	0.000126383	0.00331729
TRINITY_DN3017_c1_g1_i1	UBP26_ARATH	-6.9385	-0.640385	82.7124	1.52809e-08	4.82601e-06
TRINITY_DN1024_c0_g1_i3	CYT12_ORYSJ	-6.93269	3.51275	26.6102	4.86804e-05	0.00172533
TRINITY_DN33853_c0_g1_i3		-6.92844	-1.27385	153.541	6.99813e-11	8.80788e-08
TRINITY_DN13520_c0_g1_i8		-6.92058	-1.7013	151.156	8.05057e-11	9.69038e-08
TRINITY_DN15915_c0_g1_i4	APX2_ARATH	-6.90593	8.16531	35.093	8.77697e-06	0.000535838
TRINITY_DN32982_c0_g1_i2	TBL26_ARATH	-6.90561	1.13239	28.4753	3.25266e-05	0.00130629
TRINITY_DN44858_c0_g1_i6	PHL3_ARATH	-6.88847	-0.012813	60.5768	1.85224e-07	3.15526e-05
TRINITY_DN48321_c0_g2_i4	XTH23_ARATH	-6.88792	3.6233	15.5176	0.000818725	0.011576
TRINITY_DN14498_c0_g1_i4	ALDH_LINUS	-6.88659	1.69866	207.283	4.61916e-12	1.55679e-08
TRINITY_DN79499_c2_g1_i1		-6.88121	5.88213	40.9073	3.15741e-06	0.000259803
TRINITY_DN41185_c0_g1_i11		-6.87677	2.86656	20.5357	0.00020602	0.00459311
TRINITY_DN10587_c0_g1_i1	RNHX1_ARATH	-6.87193	2.96117	26.236	5.28906e-05	0.00182339
TRINITY_DN4147_c0_g1_i12	LYK3_MEDTR	-6.86487	2.98825	26.916	4.55134e-05	0.0016474
TRINITY_DN28653_c0_g2_i1	SALAT_PAPSO	-6.86224	3.23826	59.4582	2.13316e-07	3.53012e-05
TRINITY_DN15915_c0_g1_i14	APX2_ARATH	-6.85628	6.378	32.2297	1.51433e-05	0.000781299
TRINITY_DN12037_c0_g1_i6	ODO1_DICDI	-6.85333	4.30881	30.2025	2.27128e-05	0.00102401
TRINITY_DN14809_c0_g1_i15	NEAP2_ARATH	-6.84892	0.403959	33.3141	1.2273e-05	0.00067995
TRINITY_DN19827_c0_g2_i6	FKB62_ARATH	-6.84849	3.46606	35.3685	8.34113e-06	0.000515877
TRINITY_DN28653_c0_g1_i1	VINSY_RAUSE	-6.83638	3.81914	59.6578	2.07977e-07	3.45883e-05
TRINITY_DN5571_c0_g2_i1	MD37E_ARATH	-6.8184	-0.0710799	87.5872	9.57193e-09	3.39248e-06
TRINITY_DN38763_c0_g3_i1	Y3028_ARATH	-6.81615	-0.492475	130.261	3.00953e-10	2.52624e-07
TRINITY_DN8855_c0_g1_i1	HSP82_TOBAC	-6.81423	6.98532	66.7131	8.83059e-08	1.81142e-05
TRINITY_DN8855_c0_g3_i1	HSP82_TOBAC	-6.81208	8.09584	67.7117	7.86747e-08	1.65102e-05
TRINITY_DN3710_c0_g1_i4	6PGL4_ORYSJ	-6.8031	1.27209	29.282	2.74587e-05	0.00117026
TRINITY_DN255628_c0_g1_i1		-6.79877	2.04366	45.0906	1.60755e-06	0.000158912
TRINITY_DN8855_c2_g5_i1	HS901_ARATH	-6.7939	5.32773	62.4692	1.46518e-07	2.69647e-05
TRINITY_DN8449_c0_g1_i5	MPI1_ARATH	-6.79162	1.38789	77.0332	2.84386e-08	7.71268e-06
TRINITY_DN1551_c1_g1_i4	EULS3_ARATH	-6.79141	6.76715	68.8413	6.91522e-08	1.4804e-05
TRINITY_DN17092_c0_g1_i6	AB21I_ARATH	-6.78854	3.0401	40.6382	3.30289e-06	0.000267382
TRINITY_DN13140_c0_g1_i2		-6.767	0.56222	91.2909	7.00086e-09	2.72331e-06
TRINITY_DN2451_c0_g1_i12	PSME4_ARATH	-6.76691	1.36065	48.8511	9.09317e-07	0.000104704
TRINITY_DN3461_c1_g1_i1	MBF1C_ARATH	-6.76076	8.59289	52.4786	5.40536e-07	7.11006e-05
TRINITY_DN12142_c1_g1_i14	ZMYM1_HUMAN	-6.7589	2.91861	17.1974	0.000504385	0.00834912
TRINITY_DN4052_c1_g1_i1	HSP7F_ARATH	-6.73106	7.41035	54.5769	4.04939e-07	5.68389e-05
TRINITY_DN23516_c1_g1_i2		-6.73055	0.754407	128.881	3.45202e-10	2.78763e-07
TRINITY_DN6144_c4_g2_i1	RNHX1_ARATH	-6.72616	2.74682	145.643	1.32875e-10	1.33493e-07
TRINITY_DN12037_c0_g1_i7	OGDHL_HUMAN	-6.72137	1.35589	23.3785	0.00010211	0.00286461
TRINITY_DN52791_c0_g1_i4		-6.71599	-1.10571	97.4408	3.76695e-09	1.71042e-06
TRINITY_DN7517_c1_g1_i1	Y4967_ARATH	-6.71205	3.49059	20.4781	0.000209084	0.00463871
TRINITY_DN7855_c0_g1_i1	NDRP1_ARATH	-6.70979	4.23274	43.7915	1.97276e-06	0.000184671
TRINITY_DN72_c0_g1_i6		-6.70796	2.88433	24.8608	7.21863e-05	0.00225909
TRINITY_DN243422_c0_g1_i1	HS901_ARATH	-6.67321	3.3661	33.5578	1.17142e-05	0.000655995
TRINITY_DN3633_c0_g1_i4	APT1_ARATH	-6.65408	3.36429	37.498	5.67618e-06	0.000392111
TRINITY_DN14777_c0_g1_i4	NB5R1_ARATH	-6.65371	3.50899	24.9478	7.07591e-05	0.00223124
TRINITY_DN153128_c0_g1_i4		-6.65233	0.678391	58.4205	2.43618e-07	3.88544e-05
TRINITY_DN4052_c1_g2_i1	HSP7S_PEA	-6.64412	6.40429	53.0846	4.96846e-07	6.62415e-05
TRINITY_DN11474_c0_g2_i1		-6.63547	-0.197904	83.6444	1.39309e-08	4.53435e-06
TRINITY_DN4016_c0_g1_i2	C98A3_ARATH	-6.62928	1.42596	60.496	1.87109e-07	3.17363e-05
TRINITY_DN1060_c0_g1_i12	SK1_ARATH	-6.62284	3.44235	30.0894	2.32441e-05	0.00104207
TRINITY_DN44858_c0_g1_i1	PHL3_ARATH	-6.62185	-0.113873	58.2412	2.49321e-07	3.95169e-05
TRINITY_DN9107_c0_g1_i8	BBX22_ARATH	-6.62131	0.583264	45.058	1.61573e-06	0.000159561
TRINITY_DN61507_c0_g3_i2	PLAT1_ARATH	-6.61887	5.96243	27.1565	4.3182e-05	0.00159008
TRINITY_DN1806_c0_g1_i8	SRG1_ARATH	-6.61067	2.38549	18.0161	0.000401777	0.00717832
TRINITY_DN74439_c0_g1_i1		-6.61033	3.86914	69.0017	6.7906e-08	1.46108e-05
TRINITY_DN2520_c0_g1_i12	Y005_SYNY3	-6.60919	2.53357	36.0021	7.42684e-06	0.000473825
TRINITY_DN19163_c0_g1_i6	QKIL1_ARATH	-6.60913	4.52181	31.8226	1.64056e-05	0.000825494
TRINITY_DN15859_c0_g1_i1		-6.60295	-1.55296	134.723	2.23743e-10	2.02456e-07
TRINITY_DN36627_c1_g1_i1		-6.59893	2.91983	45.15	1.59273e-06	0.0001579
TRINITY_DN9466_c0_g1_i12	APF2_ARATH	-6.59459	1.28669	27.7618	3.78768e-05	0.00145477
TRINITY_DN158498_c0_g1_i2		-6.58637	0.366104	33.1393	1.26921e-05	0.000694721
TRINITY_DN15013_c0_g1_i3	MTDH_MESCR	-6.58154	4.95402	24.269	8.27825e-05	0.00247578
TRINITY_DN19832_c0_g1_i3	MON2_MOUSE	-6.58118	0.400334	31.4771	1.75684e-05	0.000865136
TRINITY_DN5368_c0_g1_i3	FAD3D_ARATH	-6.56922	2.22593	34.0907	1.0587e-05	0.000610348
TRINITY_DN4_c0_g1_i26	ACA2_ARATH	-6.56869	6.17348	21.6143	0.0001569	0.00380807
TRINITY_DN21713_c0_g1_i3	TI141_ARATH	-6.56782	0.570581	31.0081	1.92946e-05	0.000920649
TRINITY_DN9875_c0_g1_i2		-6.56111	-0.607617	42.9467	2.25893e-06	0.000204846
TRINITY_DN1688_c0_g1_i2	PMA4_ARATH	-6.56011	5.38091	34.6391	9.55047e-06	0.000570138
TRINITY_DN144357_c0_g1_i1		-6.55698	3.09397	36.5734	6.69634e-06	0.000438595
TRINITY_DN8310_c0_g4_i3		-6.55598	1.26729	28.933	2.95354e-05	0.00122427
TRINITY_DN10027_c0_g1_i1		-6.5518	1.95774	44.7468	1.69634e-06	0.000164716
TRINITY_DN21763_c0_g1_i2		-6.55108	0.786627	49.8904	7.8122e-07	9.3946e-05
TRINITY_DN26188_c0_g1_i2		-6.54528	5.08634	29.2524	2.76283e-05	0.00117426
TRINITY_DN19827_c0_g2_i4	FKB65_ARATH	-6.54341	8.13852	10.6933	0.00385311	0.0324589
TRINITY_DN3781_c0_g1_i17	CC130_BOVIN	-6.5427	2.44269	23.3944	0.000101722	0.00286129
TRINITY_DN19669_c0_g1_i1		-6.53206	-0.529284	100.127	2.95345e-09	1.4383e-06
TRINITY_DN8983_c1_g1_i1	NO93_SOYBN	-6.52946	5.82116	16.8777	0.000552062	0.00887354
TRINITY_DN14777_c0_g1_i24	NB5R1_ARATH	-6.52599	2.34556	22.9213	0.000113927	0.00308556
TRINITY_DN27969_c0_g1_i6	UPSA3_VIGUN	-6.51144	1.08899	31.7729	1.65677e-05	0.000829952
TRINITY_DN7007_c0_g1_i2		-6.50871	-0.815318	105.237	1.90817e-09	1.01869e-06
TRINITY_DN30284_c0_g1_i1		-6.49934	3.2227	33.3001	1.23062e-05	0.000680673
TRINITY_DN66869_c0_g2_i1		-6.49741	-1.0656	96.0353	4.23435e-09	1.86298e-06
TRINITY_DN10534_c0_g1_i7	CCN2_ANTMA	-6.48837	1.86926	24.5593	7.73845e-05	0.00236833
TRINITY_DN4389_c1_g3_i1		-6.48816	-0.416453	130.732	2.9157e-10	2.46369e-07
TRINITY_DN3756_c0_g1_i1		-6.48755	1.57433	45.9765	1.40143e-06	0.000142364
TRINITY_DN13268_c0_g1_i2	BPS1_ARATH	-6.48718	5.4449	16.115	0.000687209	0.0102996
TRINITY_DN23769_c0_g1_i11	BOB1_ARATH	-6.48193	3.94376	15.2926	0.000875289	0.0121101
TRINITY_DN1545_c1_g1_i3		-6.47887	3.43473	33.9067	1.0962e-05	0.000623286
TRINITY_DN5843_c0_g2_i1		-6.47443	0.320645	41.1467	3.0339e-06	0.000252346
TRINITY_DN9775_c2_g1_i6	FTSH6_ARATH	-6.4727	6.34212	26.6264	4.8506e-05	0.00172058
TRINITY_DN12486_c0_g1_i14	RPAP3_RAT	-6.45457	1.65022	18.3381	0.000367932	0.00676077
TRINITY_DN2088_c0_g2_i4	YI31B_YEAST	-6.44107	1.80871	27.3575	4.13347e-05	0.00154662
TRINITY_DN8424_c1_g1_i14	POLX_TOBAC	-6.41841	2.50645	16.0704	0.000696183	0.0103879
TRINITY_DN19827_c0_g1_i5	FKB65_ARATH	-6.40657	7.30812	61.9884	1.55429e-07	2.80103e-05
TRINITY_DN32078_c0_g1_i2	STML2_RAT	-6.39897	-1.0932	76.7147	2.80429e-08	7.69568e-06
TRINITY_DN32492_c0_g1_i7	IAA16_ARATH	-6.39342	0.365035	42.7852	2.31865e-06	0.000208779
TRINITY_DN123512_c0_g1_i7	E13B_WHEAT	-6.39098	3.88556	22.346	0.000130991	0.00340046
TRINITY_DN104332_c0_g3_i2	P2C24_ARATH	-6.38846	1.2858	96.3969	4.56485e-09	1.96106e-06
TRINITY_DN139545_c0_g1_i4	HS174_ARATH	-6.38622	3.78616	20.6151	0.000201877	0.004534
TRINITY_DN30284_c0_g1_i5		-6.3792	2.89264	44.4232	1.78489e-06	0.000171617
TRINITY_DN13642_c0_g1_i10	WDL3_ARATH	-6.37782	4.24376	29.8848	2.42402e-05	0.00106994
TRINITY_DN135558_c0_g1_i6		-6.3626	4.62551	21.741	0.000152037	0.00373065
TRINITY_DN98274_c0_g1_i4	CIGR1_ORYSJ	-6.36169	4.44279	15.8752	0.00073698	0.0108142
TRINITY_DN2030_c0_g1_i2		-6.3604	2.0611	55.8594	3.40792e-07	5.06193e-05
TRINITY_DN38997_c0_g1_i2	CH101_ARATH	-6.35952	1.27466	27.4637	4.0394e-05	0.00152212
TRINITY_DN31651_c0_g3_i1		-6.35574	1.86974	33.1868	1.25766e-05	0.000691367
TRINITY_DN15915_c1_g2_i4		-6.34585	4.31359	25.3306	6.48369e-05	0.00209858
TRINITY_DN47295_c0_g1_i7		-6.34481	-0.334623	58.3256	2.46618e-07	3.92347e-05
TRINITY_DN30721_c0_g1_i1	FKB65_ARATH	-6.34164	4.57396	72.5774	4.56568e-08	1.09006e-05
TRINITY_DN9107_c0_g1_i4	BBX22_ARATH	-6.32307	2.68606	21.2927	0.000170038	0.00403708
TRINITY_DN32843_c0_g1_i2	CNR10_MAIZE	-6.32299	4.49302	61.6294	1.62469e-07	2.88311e-05
TRINITY_DN21008_c0_g1_i2		-6.31724	-0.0860421	49.2067	8.63054e-07	0.000101084
TRINITY_DN4273_c0_g1_i2	Y8948_DICDI	-6.31481	1.42735	98.0227	3.97134e-09	1.76553e-06
TRINITY_DN1307_c1_g1_i6		-6.31356	4.63712	115.297	1.00869e-09	6.09202e-07
TRINITY_DN150588_c0_g1_i8	MEE12_ARATH	-6.31255	2.75387	12.736	0.00193725	0.0205552
TRINITY_DN31689_c0_g1_i6	GAT12_ARATH	-6.30969	2.63909	23.9004	9.02443e-05	0.00262705
TRINITY_DN15915_c1_g2_i2		-6.30947	6.4217	36.2381	7.11489e-06	0.000458483
TRINITY_DN1688_c0_g1_i7	PMA4_ARATH	-6.30201	5.33144	30.2054	2.26993e-05	0.00102376
TRINITY_DN58970_c0_g1_i9		-6.29359	3.30274	49.9093	7.79085e-07	9.37776e-05
TRINITY_DN4881_c0_g1_i2	G2OX6_ARATH	-6.29106	4.65794	33.1604	1.26406e-05	0.000693301
TRINITY_DN10732_c0_g1_i3		-6.28836	2.76898	26.8163	4.65204e-05	0.00167294
TRINITY_DN119630_c0_g1_i4		-6.27569	1.35221	27.9651	3.62597e-05	0.00141135
TRINITY_DN24786_c0_g3_i4	HIP39_ARATH	-6.27201	2.39981	32.8495	1.34219e-05	0.000721666
TRINITY_DN7247_c0_g1_i3	VCS_ARATH	-6.27054	-0.492831	50.4317	7.22485e-07	8.90717e-05
TRINITY_DN89334_c0_g1_i5	AT74_ARATH	-6.26737	0.745502	22.2105	0.000135411	0.00346862
TRINITY_DN681_c0_g1_i8	CSLA9_ARATH	-6.2486	3.51963	43.853	1.95354e-06	0.000183377
TRINITY_DN104332_c0_g3_i4	P2C24_ARATH	-6.2396	1.9196	35.5074	8.13065e-06	0.000504817
TRINITY_DN1674_c0_g1_i14	CSLC6_ARATH	-6.23938	4.02601	22.6328	0.000122155	0.00324032
TRINITY_DN20123_c0_g1_i2		-6.23361	2.64863	31.6651	1.6925e-05	0.000841902
TRINITY_DN1688_c0_g1_i8	PMA4_ARATH	-6.22764	4.88356	50.2233	7.44503e-07	9.0641e-05
TRINITY_DN1942_c0_g1_i3	MNS4_ARATH	-6.21981	-0.0875681	36.1788	7.1919e-06	0.000462278
TRINITY_DN68433_c0_g1_i1	TPL_ARATH	-6.21935	2.83065	31.7959	1.64926e-05	0.000827488
TRINITY_DN15013_c0_g1_i9	MTDH_MESCR	-6.21278	2.61101	12.2652	0.00225976	0.0228015
TRINITY_DN26556_c0_g1_i21	NOM1_MOUSE	-6.21079	2.32007	55.5967	3.52962e-07	5.20497e-05
TRINITY_DN9275_c0_g1_i9	CH62_CUCMA	-6.20611	3.34527	14.2595	0.00119695	0.0148835
TRINITY_DN63922_c0_g1_i1		-6.20034	-0.443784	117.24	7.54198e-10	4.83562e-07
TRINITY_DN5241_c0_g1_i6		-6.19918	2.81474	16.7071	0.000579523	0.0091545
TRINITY_DN25988_c0_g2_i2		-6.19886	-1.69538	87.911	8.96401e-09	3.26779e-06
TRINITY_DN1688_c0_g1_i15	PMA4_ARATH	-6.19779	7.50415	41.5264	2.84876e-06	0.000240394
TRINITY_DN19827_c0_g2_i3	FKB65_ARATH	-6.19424	2.84932	42.3377	2.49352e-06	0.000220022
TRINITY_DN2346_c0_g1_i6	RTNLB_ARATH	-6.18612	2.37	12.5515	0.0020571	0.0213962
TRINITY_DN48059_c0_g1_i5	SPE1_DIACA	-6.17076	3.56432	26.5823	4.89804e-05	0.00172971
TRINITY_DN19827_c0_g2_i2	FKB65_ARATH	-6.16527	4.31979	28.555	3.19822e-05	0.00129134
TRINITY_DN147935_c0_g1_i1	ERF18_ARATH	-6.16224	1.76062	69.1123	6.70609e-08	1.45269e-05
TRINITY_DN28653_c0_g3_i1	SALAT_PAPSO	-6.15459	3.00488	50.2776	7.38693e-07	9.04474e-05
TRINITY_DN31653_c0_g6_i1		-6.1395	-0.427568	88.694	8.25071e-09	3.06914e-06
TRINITY_DN91266_c0_g2_i7	ALMT2_ARATH	-6.13883	1.30786	33.9674	1.08367e-05	0.000619379
TRINITY_DN11426_c0_g2_i1	DIR16_ARATH	-6.13735	2.55739	30.6687	2.06603e-05	0.000963125
TRINITY_DN4093_c0_g1_i3	RBL3_ARATH	-6.13699	2.17563	31.1465	1.87664e-05	0.000904238
TRINITY_DN4582_c0_g1_i6		-6.13042	-0.256793	52.7873	5.1778e-07	6.87451e-05
TRINITY_DN13715_c0_g1_i25		-6.1279	3.6598	11.8571	0.00258782	0.0249383
TRINITY_DN26435_c0_g2_i3	HS23C_OXYRB	-6.11579	6.90003	39.2569	4.17588e-06	0.000315643
TRINITY_DN25541_c0_g1_i4	MY105_ARATH	-6.10157	3.01178	47.2848	1.14829e-06	0.000122502
TRINITY_DN58970_c0_g1_i4		-6.09644	1.1134	31.8476	1.6325e-05	0.000822842
TRINITY_DN4586_c0_g1_i5	SNAK1_SOLTU	-6.09539	5.97147	31.7295	1.67106e-05	0.000835144
TRINITY_DN48943_c0_g1_i12	STS2_THAGA	-6.0913	2.88676	21.5827	0.000158141	0.00383197
TRINITY_DN28245_c0_g1_i3		-6.08901	1.81406	282.615	2.53224e-13	1.61546e-09
TRINITY_DN125623_c0_g2_i1		-6.08857	3.44061	24.5758	7.70895e-05	0.00236271
TRINITY_DN32843_c0_g1_i4	CNR10_MAIZE	-6.08666	4.49308	37.1806	6.00574e-06	0.000407874
TRINITY_DN12521_c1_g2_i9	LNK1_ARATH	-6.08201	1.5461	19.8272	0.000247435	0.00518653
TRINITY_DN7448_c0_g1_i8	SEOB_ARATH	-6.07439	3.74954	34.9485	9.01542e-06	0.0005463
TRINITY_DN8332_c0_g1_i4		-6.07103	-0.843053	91.8957	6.05466e-09	2.38638e-06
TRINITY_DN19827_c0_g2_i5	FKB65_ARATH	-6.0705	9.47537	74.4887	3.7163e-08	9.38942e-06
TRINITY_DN64373_c0_g1_i1		-6.06146	3.26163	51.6805	6.04667e-07	7.75378e-05
TRINITY_DN23905_c0_g1_i10	POLR2_ARATH	-6.05626	2.19441	23.081	0.000109635	0.00301345
TRINITY_DN254592_c0_g1_i1	PUB19_ARATH	-6.05562	4.27778	46.1596	1.36255e-06	0.000139286
TRINITY_DN35128_c0_g1_i14	Y1295_ARATH	-6.05308	1.0036	23.491	9.94129e-05	0.00281059
TRINITY_DN10982_c0_g1_i22	GRIP4_ARATH	-6.041	3.10823	34.0552	1.06583e-05	0.000612387
TRINITY_DN41468_c0_g1_i32	KN14R_ARATH	-6.03333	1.44644	17.7775	0.000429073	0.00749019
TRINITY_DN19159_c0_g1_i2		-6.03326	2.39231	23.4364	0.00010071	0.00283721
TRINITY_DN18752_c0_g1_i14	MYOB4_ARATH	-6.03277	0.912851	19.7182	0.000254585	0.00529208
TRINITY_DN7500_c0_g1_i10	ICP0_BHV1K	-6.03005	2.37071	28.2885	3.38421e-05	0.00134348
TRINITY_DN13048_c0_g1_i1	ACA12_ARATH	-6.02819	3.86685	17.1532	0.000510699	0.00841542
TRINITY_DN11665_c0_g1_i10	YC22_ARATH	-6.02299	3.11369	24.6414	7.59293e-05	0.00233838
TRINITY_DN6680_c0_g1_i2		-6.0089	0.414808	32.7155	1.3775e-05	0.000735074
TRINITY_DN15356_c0_g3_i1		-6.0062	1.05959	70.9061	5.48566e-08	1.25115e-05
TRINITY_DN181397_c1_g2_i1		-5.99856	0.445182	87.4548	9.64369e-09	3.40844e-06
TRINITY_DN11648_c0_g1_i17	NAGLU_ARATH	-5.99582	4.08094	12.0648	0.00241467	0.0238239
TRINITY_DN14488_c1_g1_i2	GEK1_ARATH	-5.9938	1.27645	41.7509	2.74519e-06	0.000234942
TRINITY_DN8310_c0_g4_i2		-5.98882	3.36906	21.8804	0.000146876	0.00364874
TRINITY_DN7948_c2_g1_i2	HEM11_CUCSA	-5.98707	2.40693	13.1666	0.00168649	0.0187842
TRINITY_DN6649_c0_g1_i23	PIF1_DANRE	-5.98315	0.924996	27.1976	4.27976e-05	0.00157961
TRINITY_DN12703_c1_g1_i5		-5.98259	2.10765	55.3965	3.62557e-07	5.27468e-05
TRINITY_DN12037_c0_g1_i13	ODO1_DICDI	-5.97635	1.61773	18.7414	0.000329908	0.00629667
TRINITY_DN9714_c0_g1_i9		-5.97296	1.4046	21.9384	0.000144787	0.00361942
TRINITY_DN1413_c0_g1_i1	GAE2_ARATH	-5.9725	2.09699	21.9346	0.000144921	0.00362136
TRINITY_DN12027_c0_g1_i14	CCT14_ORYSJ	-5.97233	-0.178617	44.067	1.88826e-06	0.000178463
TRINITY_DN11305_c0_g1_i12		-5.97163	2.66361	18.0465	0.000398435	0.00714299
TRINITY_DN630_c0_g1_i11	TBCC_ARATH	-5.97151	0.964745	15.7779	0.000758278	0.011008
TRINITY_DN12556_c0_g1_i8	REPS1_MOUSE	-5.9646	0.900072	26.9974	4.47096e-05	0.00162941
TRINITY_DN9462_c0_g1_i15	PMGI_MESCR	-5.95707	5.83859	48.234	9.96225e-07	0.000111861
TRINITY_DN1539_c0_g1_i3	PUX8_ARATH	-5.94774	1.35521	20.0206	0.000235281	0.00501556
TRINITY_DN3124_c0_g1_i23	IQM5_ARATH	-5.9455	3.20228	16.611	0.000595647	0.00933652
TRINITY_DN6486_c0_g2_i10	ABAH3_ARATH	-5.93928	2.56383	15.7309	0.000768835	0.0111127
TRINITY_DN6597_c0_g1_i1	CCT15_ARATH	-5.93445	-0.247151	42.9744	2.24885e-06	0.000204222
TRINITY_DN147759_c0_g1_i3	LRKS7_ARATH	-5.93143	1.95062	33.9625	1.08468e-05	0.000619402
TRINITY_DN3449_c1_g1_i1	FB37_ARATH	-5.9312	4.59803	14.1993	0.00121939	0.0150613
TRINITY_DN23185_c1_g1_i1		-5.92982	-1.1109	128.47	3.39842e-10	2.76183e-07
TRINITY_DN11648_c0_g1_i18	NAGLU_ARATH	-5.92788	4.27974	13.0623	0.00174374	0.019198
TRINITY_DN17505_c0_g1_i11	DNAJ_HYDTT	-5.92699	0.113999	33.8778	1.10224e-05	0.00062588
TRINITY_DN163768_c0_g1_i1	AGD8_ARATH	-5.92662	1.98143	15.9002	0.000731595	0.0107617
TRINITY_DN333_c0_g1_i1	1A16_ARATH	-5.92483	2.87194	25.9082	5.69096e-05	0.00191284
TRINITY_DN12037_c0_g1_i3	ODO1_SCHPO	-5.91163	1.32973	22.2956	0.000132616	0.00342519
TRINITY_DN1895_c0_g1_i19	MET13_HUMAN	-5.91076	1.11653	31.4464	1.76762e-05	0.00086877
TRINITY_DN32703_c1_g1_i1	E134_ARATH	-5.90392	4.31342	110.527	1.44571e-09	8.12596e-07
TRINITY_DN6486_c0_g2_i5		-5.90317	2.34927	21.716	0.000152981	0.00374501
TRINITY_DN17423_c0_g1_i9	RDH8_BOVIN	-5.90108	-1.55688	94.7515	4.68084e-09	1.99388e-06
TRINITY_DN25470_c0_g2_i2	POLR1_ARATH	-5.89916	0.800976	27.5347	3.97781e-05	0.00150603
TRINITY_DN76095_c0_g1_i3		-5.88815	2.1516	22.833	0.000116378	0.00313945
TRINITY_DN42229_c0_g1_i5	ARC5A_ARATH	-5.88755	0.732841	31.8991	1.61598e-05	0.000819169
TRINITY_DN2216_c0_g1_i7	YUGH_BACSU	-5.88121	2.08559	14.3349	0.00116952	0.0146856
TRINITY_DN50656_c0_g1_i2	PRI1_MOUSE	-5.87604	2.42847	21.1873	0.000174603	0.0041067
TRINITY_DN477_c0_g1_i9	LPCT2_ARATH	-5.87239	1.1465	33.7756	1.12383e-05	0.000635596
TRINITY_DN23769_c0_g1_i18	BOB2_ARATH	-5.87006	2.39932	12.2266	0.00228871	0.0230044
TRINITY_DN11990_c0_g1_i6		-5.86356	2.76314	31.9881	1.58792e-05	0.000808477
TRINITY_DN147935_c0_g4_i1		-5.8621	1.40351	67.0133	8.52806e-08	1.76068e-05
TRINITY_DN2602_c0_g1_i8	COPG1_ORYSJ	-5.85844	-0.0444498	78.1919	2.37579e-08	6.75122e-06
TRINITY_DN54358_c0_g1_i8	ACT1_ORYSJ	-5.85657	2.26446	22.1206	0.00013843	0.00351701
TRINITY_DN19499_c1_g1_i1	M820_ARATH	-5.8514	-0.988935	58.677	2.32504e-07	3.75177e-05
TRINITY_DN54873_c0_g1_i9	SY122_ARATH	-5.84835	0.530811	17.4509	0.000469816	0.00795861
TRINITY_DN38455_c0_g1_i1		-5.84734	4.20809	24.0664	8.67958e-05	0.00255995
TRINITY_DN7216_c0_g1_i5		-5.84058	5.6851	11.801	0.00263694	0.0252401
TRINITY_DN62_c0_g1_i10	KRR1_SCHPO	-5.83979	3.21742	77.0222	2.84712e-08	7.71268e-06
TRINITY_DN2030_c0_g1_i1		-5.83346	1.24168	36.9254	6.28597e-06	0.000419254
TRINITY_DN61575_c0_g1_i4		-5.82447	1.35676	36.2998	7.03583e-06	0.000453847
TRINITY_DN36060_c0_g1_i7	SKS1_ARATH	-5.80659	1.88518	16.6319	0.000592101	0.00930494
TRINITY_DN171454_c0_g1_i3	P2C08_ORYSJ	-5.80528	3.73318	54.3634	4.16857e-07	5.81918e-05
TRINITY_DN147958_c0_g1_i6	NTL9_ARATH	-5.79338	4.14048	30.8864	1.97725e-05	0.000936608
TRINITY_DN18964_c0_g1_i2	MCA4_ARATH	-5.79023	2.07481	28.3436	3.34479e-05	0.00133406
TRINITY_DN7163_c0_g1_i9	XLG1_ARATH	-5.78912	2.14293	18.5926	0.000343404	0.00645197
TRINITY_DN8017_c0_g1_i4		-5.78597	0.865352	20.2007	0.000224559	0.00487937
TRINITY_DN27197_c0_g2_i8	TI10A_ARATH	-5.78586	1.97814	20.9961	0.000183234	0.00424996
TRINITY_DN195817_c0_g1_i3	SAP5_ARATH	-5.78574	4.17986	16.565	0.000603557	0.00941654
TRINITY_DN12473_c0_g1_i2	POLR2_ARATH	-5.78384	5.49743	11.412	0.00300719	0.0274988
TRINITY_DN6617_c0_g1_i2		-5.78199	6.13051	40.2903	3.50205e-06	0.000278097
TRINITY_DN35897_c0_g1_i6	BOR4_ARATH	-5.77925	1.74835	20.1209	0.000229245	0.00493884
TRINITY_DN6048_c1_g1_i1	POL2_DROME	-5.77295	0.41347	22.3161	0.000131954	0.00341572
TRINITY_DN12027_c0_g1_i11	CCT14_ORYSJ	-5.76425	0.556165	50.6667	6.98512e-07	8.6528e-05
TRINITY_DN15013_c0_g1_i18	MTDH_MESCR	-5.76379	1.51826	18.514	0.00035078	0.0065395
TRINITY_DN6426_c0_g1_i6	YLS8_ARATH	-5.76339	1.62767	34.6166	9.59075e-06	0.000570725
TRINITY_DN3679_c2_g2_i2		-5.76235	-1.3944	98.8582	3.24375e-09	1.55009e-06
TRINITY_DN27664_c0_g1_i7	SGT2_SOYBN	-5.75845	1.59616	52.1616	5.65064e-07	7.36436e-05
TRINITY_DN879_c0_g1_i18	SCE1_ARATH	-5.75627	1.12499	18.6464	0.000338461	0.00639805
TRINITY_DN11665_c0_g1_i8	YC22_ARATH	-5.75459	0.960689	30.3807	2.19029e-05	0.00099986
TRINITY_DN41783_c1_g1_i1	XTH23_ARATH	-5.75222	5.73698	80.3711	2.02339e-08	5.91119e-06
TRINITY_DN2674_c0_g1_i8		-5.7508	0.114967	23.3798	0.000102077	0.00286432
TRINITY_DN25446_c2_g1_i1		-5.74535	-1.28803	116.229	8.12921e-10	5.16027e-07
TRINITY_DN4184_c2_g3_i1	XTH23_ARATH	-5.74361	4.12388	24.5927	7.679e-05	0.00235635
TRINITY_DN5244_c0_g1_i5	ABIL1_ARATH	-5.74275	7.73681	18.5713	0.000345392	0.00647691
TRINITY_DN34651_c0_g1_i1		-5.74207	0.179046	26.4202	5.07697e-05	0.00177331
TRINITY_DN2849_c0_g1_i8	VIP1_ARATH	-5.74162	-0.143832	24.6272	7.61785e-05	0.00234492
TRINITY_DN16680_c0_g1_i1		-5.73905	-0.24722	70.6047	5.40476e-08	1.23806e-05
TRINITY_DN91266_c0_g2_i4	ALMT2_ARATH	-5.73893	0.763577	34.9221	9.05983e-06	0.000548105
TRINITY_DN32007_c0_g1_i3	C7A12_PANGI	-5.7365	-0.482437	23.2707	0.000104768	0.00292047
TRINITY_DN202_c0_g1_i8		-5.73157	2.69682	119.873	7.22689e-10	4.72864e-07
TRINITY_DN14618_c0_g1_i14	PRP18_MOUSE	-5.73087	1.44145	25.7284	5.92565e-05	0.00196879
TRINITY_DN198136_c0_g1_i1	PUB21_ARATH	-5.72898	5.7921	33.9209	1.09326e-05	0.000622391
TRINITY_DN9478_c0_g2_i1		-5.72404	-0.568249	38.3813	4.85952e-06	0.0003503
TRINITY_DN7332_c1_g1_i1		-5.72036	3.45619	88.7306	9.05099e-09	3.2901e-06
TRINITY_DN10850_c0_g2_i1		-5.71946	3.54443	88.5031	9.24353e-09	3.34105e-06
TRINITY_DN22211_c0_g1_i8	FREE1_ARATH	-5.71909	4.04903	27.481	4.02432e-05	0.00151734
TRINITY_DN11727_c0_g1_i4	AGD10_ARATH	-5.71543	4.51062	18.0164	0.000401738	0.00717832
TRINITY_DN56122_c0_g1_i1	RNHX1_ARATH	-5.70776	-0.152277	66.8744	8.37524e-08	1.74324e-05
TRINITY_DN37384_c0_g2_i4	MDHP_ARATH	-5.7076	2.66633	16.0312	0.000704169	0.0104727
TRINITY_DN45408_c0_g1_i4		-5.70522	1.18405	18.3394	0.000367799	0.00676077
TRINITY_DN17339_c0_g2_i3	URGT6_ARATH	-5.70363	1.93223	61.6936	1.61185e-07	2.8683e-05
TRINITY_DN9061_c0_g1_i1		-5.70354	1.06601	31.8638	1.62728e-05	0.000821956
TRINITY_DN34191_c0_g1_i1		-5.70304	1.77172	122.819	5.52442e-10	3.87289e-07
TRINITY_DN7102_c0_g1_i7	CIP1_ARATH	-5.70284	0.595247	23.2505	0.000105276	0.00292705
TRINITY_DN6872_c0_g1_i23	GPT2_ARATH	-5.69873	1.6846	22.032	0.000141483	0.00356405
TRINITY_DN208382_c0_g1_i1	XTH25_ARATH	-5.69143	2.17887	33.2117	1.25166e-05	0.000688662
TRINITY_DN1633_c0_g2_i14	JM706_ORYSJ	-5.6872	2.16291	16.0534	0.000699632	0.0104247
TRINITY_DN21501_c0_g1_i10	ACD6_ARATH	-5.68268	2.38053	45.6328	1.47772e-06	0.000148694
TRINITY_DN56786_c0_g1_i5	PME41_ARATH	-5.68224	2.37661	50.7097	6.94218e-07	8.62473e-05
TRINITY_DN8310_c0_g4_i4		-5.68078	2.47695	46.4057	1.31218e-06	0.000135417
TRINITY_DN47392_c0_g1_i5	PSA6_TOBAC	-5.68028	0.188658	42.5539	2.40728e-06	0.000214496
TRINITY_DN2216_c0_g1_i1	YUGH_BACSU	-5.67665	2.99082	9.35426	0.00623172	0.0447874
TRINITY_DN4184_c2_g3_i5	XTH23_ARATH	-5.67312	9.02395	43.5019	2.0661e-06	0.000191164
TRINITY_DN23859_c0_g2_i2	YTX2_XENLA	-5.66294	3.55991	39.0787	4.3059e-06	0.000321507
TRINITY_DN454_c0_g2_i2	P2C25_ARATH	-5.66115	4.4399	84.7192	1.32074e-08	4.36568e-06
TRINITY_DN22431_c4_g1_i1		-5.6547	1.51206	179.658	1.69388e-11	3.25127e-08
TRINITY_DN4_c0_g1_i2	ACA2_ARATH	-5.64794	5.81888	15.7012	0.000775563	0.0111713
TRINITY_DN3931_c0_g1_i12	UFL1_ARATH	-5.64781	2.72049	28.9391	2.94981e-05	0.00122317
TRINITY_DN1059_c2_g1_i5		-5.64464	-0.436062	65.5196	9.74694e-08	1.96465e-05
TRINITY_DN22352_c0_g1_i1		-5.63978	0.48043	50.0959	7.5832e-07	9.17977e-05
TRINITY_DN3141_c0_g1_i17	POLX_TOBAC	-5.63389	1.32938	20.2758	0.000220245	0.00480611
TRINITY_DN4373_c0_g1_i6	FAD3C_SESIN	-5.62346	2.5922	50.2542	7.41191e-07	9.04474e-05
TRINITY_DN14737_c0_g1_i4	POLG_PVCV1	-5.62152	1.15881	21.4633	0.000162923	0.00390963
TRINITY_DN6603_c0_g2_i3	DJ1B_ARATH	-5.61932	1.65543	18.6039	0.000342362	0.00644377
TRINITY_DN1807_c0_g1_i8	WRK40_ARATH	-5.61924	3.51476	51.5983	6.11733e-07	7.80281e-05
TRINITY_DN39158_c0_g1_i4	CTL1_ARATH	-5.61788	1.15537	19.5356	0.000267081	0.00547512
TRINITY_DN5244_c0_g1_i4	BAG6_ARATH	-5.6167	8.82578	17.9061	0.000414109	0.00731311
TRINITY_DN11990_c0_g1_i9		-5.61661	1.72861	13.0745	0.00173693	0.0191528
TRINITY_DN9056_c0_g2_i5		-5.61483	-0.362971	25.2296	6.63443e-05	0.0021333
TRINITY_DN51099_c0_g3_i1		-5.61203	0.679807	68.4185	7.23461e-08	1.52574e-05
TRINITY_DN1688_c0_g1_i6	PMA11_ARATH	-5.61078	8.5103	29.1713	2.80996e-05	0.0011856
TRINITY_DN3092_c0_g1_i7	OFUT7_ARATH	-5.61018	-0.750078	35.9419	7.50875e-06	0.000477354
TRINITY_DN36103_c0_g1_i8	SY121_ARATH	-5.61005	1.81488	18.2481	0.000377065	0.00687125
TRINITY_DN1441_c0_g1_i19		-5.60957	2.5893	40.6797	3.27997e-06	0.000266293
TRINITY_DN1807_c0_g1_i11	WRK40_ARATH	-5.60873	5.4	32.3006	1.49345e-05	0.000774412
TRINITY_DN152197_c0_g1_i2		-5.60691	-0.992423	49.0179	8.87283e-07	0.000103105
TRINITY_DN3141_c0_g1_i22	POLX_TOBAC	-5.60446	2.67959	24.2074	8.39804e-05	0.00249905
TRINITY_DN34236_c0_g1_i1		-5.60354	-0.258354	25.1017	6.83095e-05	0.00217674
TRINITY_DN17763_c0_g1_i5		-5.6026	2.7069	12.832	0.00187794	0.0201385
TRINITY_DN5244_c0_g1_i1	ABIL1_ARATH	-5.60218	7.86898	40.3072	3.49203e-06	0.000277602
TRINITY_DN14_c1_g2_i1	ALPL_ARATH	-5.60168	7.87721	69.8077	6.20064e-08	1.37591e-05
TRINITY_DN19699_c0_g1_i2	WAKLB_ARATH	-5.59773	2.57983	31.2198	1.84932e-05	0.000896027
TRINITY_DN10388_c1_g1_i1		-5.59466	0.616722	26.1356	5.40863e-05	0.00185061
TRINITY_DN2652_c0_g1_i9	GILP_ARATH	-5.59081	2.82472	31.1005	1.89404e-05	0.000908771
TRINITY_DN23480_c0_g1_i4	MAIN_ARATH	-5.58964	2.13412	17.9565	0.000408413	0.00724918
TRINITY_DN142171_c0_g1_i6	CSLA3_ARATH	-5.58942	1.97879	16.8354	0.000558733	0.00894595
TRINITY_DN21101_c0_g2_i1		-5.58666	2.44255	51.3485	6.3377e-07	8.01421e-05
TRINITY_DN2843_c0_g1_i16	NIK3_ARATH	-5.57686	2.33358	17.0667	0.00052331	0.00855795
TRINITY_DN20465_c1_g1_i5	PAP4_ARATH	-5.57634	0.846262	21.0156	0.000182335	0.00423508
TRINITY_DN50491_c0_g1_i2	Y1601_CHLCH	-5.57483	0.559789	25.2778	6.56199e-05	0.00211587
TRINITY_DN65365_c0_g1_i7		-5.5712	1.15538	21.7521	0.000151617	0.00372378
TRINITY_DN2_c0_g1_i12	SUD1_ARATH	-5.56898	5.64742	17.515	0.000461492	0.00786249
TRINITY_DN14_c1_g2_i2	ALPL_ARATH	-5.5651	6.91012	83.5928	1.4725e-08	4.69693e-06
TRINITY_DN31015_c0_g1_i1	NUP62_ARATH	-5.56411	1.45653	18.8781	0.000318022	0.00613869
TRINITY_DN2520_c0_g1_i13	AB1K3_ARATH	-5.56355	-0.232725	42.3239	2.49913e-06	0.00022032
TRINITY_DN21216_c0_g1_i6		-5.55576	0.902926	18.6737	0.000335979	0.0063763
TRINITY_DN98461_c0_g1_i1	CRF4_ARATH	-5.54273	2.27866	12.089	0.00239538	0.023694
TRINITY_DN9696_c1_g1_i5	RL1_RHOCS	-5.53932	2.29949	74.773	3.60557e-08	9.16831e-06
TRINITY_DN241404_c1_g1_i8	AGD3_ARATH	-5.5335	1.69947	20.7391	0.000195589	0.00444936
TRINITY_DN48321_c0_g2_i1	XTH23_ARATH	-5.5254	4.47758	62.1416	1.52527e-07	2.76258e-05
TRINITY_DN3381_c0_g1_i8	SCP33_ARATH	-5.52003	2.01519	47.776	1.06663e-06	0.000116268
TRINITY_DN22735_c0_g1_i2	LPPD_ARATH	-5.51999	1.20666	25.7682	5.8728e-05	0.00195644
TRINITY_DN8434_c0_g2_i1		-5.51983	1.90734	30.4298	2.16853e-05	0.00099419
TRINITY_DN384_c0_g1_i6	PTBP1_ARATH	-5.51901	1.09756	20.6308	0.000201069	0.00452467
TRINITY_DN6145_c0_g1_i5		-5.51508	3.58786	21.1967	0.000174191	0.00410362
TRINITY_DN64259_c0_g1_i22		-5.51055	2.83518	30.2969	2.22794e-05	0.00101162
TRINITY_DN82915_c0_g1_i2		-5.51028	3.16785	26.881	4.58646e-05	0.00165542
TRINITY_DN13715_c0_g1_i24	DNAJ_THESQ	-5.50392	4.30648	11.1468	0.00329264	0.0291672
TRINITY_DN48321_c0_g2_i2	XTH23_ARATH	-5.49935	7.90153	45.6564	1.47234e-06	0.000148387
TRINITY_DN104332_c0_g3_i7	P2C24_ARATH	-5.49815	3.64936	72.4721	4.61837e-08	1.09937e-05
TRINITY_DN28769_c0_g1_i2		-5.4962	1.19642	17.9193	0.000412607	0.00729664
TRINITY_DN8447_c0_g1_i3	OSTF1_DANRE	-5.49277	2.30658	40.2821	3.50686e-06	0.000278261
TRINITY_DN5809_c0_g1_i10	LEUNG_ARATH	-5.49048	3.76951	27.5695	3.948e-05	0.00149898
TRINITY_DN13006_c1_g2_i2		-5.48787	1.39716	70.2533	5.89892e-08	1.32742e-05
TRINITY_DN21101_c0_g1_i1		-5.48661	2.57925	53.1065	4.95346e-07	6.61106e-05
TRINITY_DN26951_c0_g1_i8	ORP4B_ARATH	-5.48543	6.24969	77.0818	2.82957e-08	7.71268e-06
TRINITY_DN19532_c0_g1_i15	CBSX5_ARATH	-5.48353	1.93448	17.8321	0.000422647	0.00741148
TRINITY_DN12350_c1_g1_i1	FA32A_DANRE	-5.4751	4.19634	48.84	9.10809e-07	0.000104704
TRINITY_DN153_c0_g1_i3		-5.4707	3.32716	11.0003	0.00346317	0.0301988
TRINITY_DN9383_c0_g1_i8	STR9_ARATH	-5.47055	1.6289	10.6523	0.0039087	0.032785
TRINITY_DN19240_c0_g1_i2	PPR85_ARATH	-5.47041	3.54729	13.4217	0.00155502	0.0177991
TRINITY_DN40384_c0_g1_i2	UGT7_CATRO	-5.46842	3.77786	11.4458	0.0029729	0.0272751
TRINITY_DN4586_c0_g1_i6		-5.46578	3.92042	33.3495	1.21902e-05	0.000676652
TRINITY_DN7785_c1_g1_i4	POLR2_ARATH	-5.46483	6.0693	27.5809	3.93832e-05	0.00149722
TRINITY_DN23753_c0_g2_i1		-5.4642	3.42303	29.9965	2.36905e-05	0.00105689
TRINITY_DN19263_c0_g1_i1	POLX_TOBAC	-5.45965	1.94459	28.9317	2.95439e-05	0.00122427
TRINITY_DN21501_c0_g1_i4		-5.4593	1.12729	40.9182	3.15166e-06	0.000259769
TRINITY_DN47501_c0_g1_i1	ACCR4_ARATH	-5.45351	5.19211	52.4357	5.43788e-07	7.13812e-05
TRINITY_DN7448_c0_g1_i11	SEOB_ARATH	-5.45135	6.19232	15.3468	0.00086128	0.0119804
TRINITY_DN62_c0_g1_i1	KRR1_SCHPO	-5.44995	3.71093	46.3214	1.32921e-06	0.00013666
TRINITY_DN14659_c0_g1_i15	SIP21_ARATH	-5.44893	-0.798082	50.2343	7.41494e-07	9.04474e-05
TRINITY_DN64164_c0_g1_i5	AATPJ_ARATH	-5.44778	2.69851	14.7802	0.00102094	0.0134305
TRINITY_DN4858_c0_g3_i1		-5.44507	2.18258	28.0603	3.55286e-05	0.00139096
TRINITY_DN10880_c0_g1_i1	RIP6_SAPOF	-5.44375	2.71774	36.5485	6.72644e-06	0.000439669
TRINITY_DN333_c0_g1_i2	1A1C_SOYBN	-5.44317	3.77489	59.1695	2.21308e-07	3.61241e-05
TRINITY_DN50700_c0_g1_i3	SAHH_MESCR	-5.44247	-1.37405	47.8398	1.05649e-06	0.000115707
TRINITY_DN8531_c0_g1_i3	CXE8_ARATH	-5.43571	0.450638	21.876	0.000147034	0.00364946
TRINITY_DN7981_c0_g1_i5	OTU_ARATH	-5.43519	1.74508	12.4297	0.00214072	0.0219882
TRINITY_DN4052_c1_g1_i3	HSP7F_ARATH	-5.42977	5.17945	44.7728	1.68943e-06	0.00016417
TRINITY_DN2217_c0_g1_i21	IF4G_ARATH	-5.4272	4.66906	10.685	0.00386429	0.0325209
TRINITY_DN1551_c1_g1_i5		-5.42104	4.26852	47.5175	1.10878e-06	0.000119389
TRINITY_DN18491_c0_g1_i2		-5.41746	0.196994	154.59	6.58393e-11	8.57194e-08
TRINITY_DN25158_c0_g1_i2	CAR1_ARATH	-5.41642	1.36059	178.369	1.80854e-11	3.36688e-08
TRINITY_DN44369_c0_g1_i9	R3HD2_BOVIN	-5.411	1.54187	30.6892	2.05748e-05	0.000960191
TRINITY_DN144187_c0_g1_i1		-5.40435	1.2969	69.1399	6.68519e-08	1.45063e-05
TRINITY_DN200928_c0_g1_i3	7SB1_SOYBN	-5.40104	3.20449	23.1707	0.000107303	0.00297024
TRINITY_DN31378_c0_g4_i1		-5.40045	0.57432	41.586	2.82085e-06	0.00023867
TRINITY_DN66094_c0_g1_i2		-5.39889	-0.804102	35.1563	8.6747e-06	0.000531763
TRINITY_DN13591_c1_g1_i3		-5.39691	2.38107	11.6825	0.00274411	0.025905
TRINITY_DN1131_c0_g2_i4	CPRF2_PETCR	-5.38591	0.115325	31.0271	1.92212e-05	0.000917835
TRINITY_DN4881_c0_g2_i1	G2OX2_PEA	-5.38455	4.73018	74.2188	3.82492e-08	9.60679e-06
TRINITY_DN681_c0_g2_i6	CSLA9_ARATH	-5.38344	2.52562	16.6073	0.00059628	0.00934203
TRINITY_DN443_c0_g1_i5	LGUC_ARATH	-5.3788	2.24757	14.988	0.00095888	0.0128987
TRINITY_DN21661_c0_g1_i2	B2_DAUCA	-5.37171	1.02779	97.1488	3.96423e-09	1.76553e-06
TRINITY_DN11230_c0_g1_i4	PPR3_ARATH	-5.36808	1.37368	20.8014	0.000192511	0.00440428
TRINITY_DN13268_c0_g1_i3	BPS1_ARATH	-5.36621	7.02268	66.4807	9.0728e-08	1.84921e-05
TRINITY_DN9899_c0_g1_i2	MD37C_ARATH	-5.36437	7.96985	19.5423	0.000266609	0.00546895
TRINITY_DN78193_c0_g1_i1		-5.36037	1.79571	57.0013	2.93007e-07	4.4934e-05
TRINITY_DN13569_c0_g1_i4		-5.35926	0.143324	54.6248	4.01699e-07	5.66334e-05
TRINITY_DN28878_c0_g1_i2	SECAA_ARATH	-5.353	1.65287	14.0609	0.00127271	0.0155216
TRINITY_DN1305_c0_g1_i2	FBL78_ARATH	-5.3522	0.0880312	32.9399	1.31896e-05	0.000713741
TRINITY_DN3960_c0_g1_i22	AB36G_ORYSJ	-5.3506	5.47091	36.968	6.23818e-06	0.00041777
TRINITY_DN11883_c0_g1_i2	HS181_ARATH	-5.3462	4.68534	16.1209	0.000686026	0.0102905
TRINITY_DN27735_c0_g1_i1	RL3_STRAW	-5.34543	0.371629	25.5981	6.10233e-05	0.00201014
TRINITY_DN79745_c0_g1_i2	MD37A_ARATH	-5.33946	-0.233154	29.9871	2.37363e-05	0.00105808
TRINITY_DN9968_c0_g1_i4		-5.33096	0.999907	27.507	4.00174e-05	0.00151195
TRINITY_DN34572_c0_g1_i4	ZDH17_ARATH	-5.33088	-0.154099	24.7499	7.40526e-05	0.00229889
TRINITY_DN18375_c0_g1_i5	GH33_ARATH	-5.32802	-1.07004	25.8997	5.70173e-05	0.00191545
TRINITY_DN1319_c0_g1_i4	OST48_ORYSJ	-5.32709	2.32862	128.605	3.76303e-10	2.94558e-07
TRINITY_DN6219_c0_g1_i9	SYT2_ARATH	-5.31813	1.8607	13.9829	0.00130394	0.0158027
TRINITY_DN454_c0_g2_i1	P2C25_ARATH	-5.31338	5.65912	39.56	3.96451e-06	0.00030417
TRINITY_DN10032_c0_g1_i1	FBT9_ARATH	-5.30678	2.76341	13.4884	0.00152252	0.0175278
TRINITY_DN33001_c0_g1_i4	SDC1_ARATH	-5.30634	-0.267751	31.8171	1.64235e-05	0.000825721
TRINITY_DN95407_c0_g1_i1		-5.30622	0.769517	32.4603	1.44759e-05	0.000760747
TRINITY_DN30614_c0_g2_i1		-5.30465	0.838286	59.7488	2.05593e-07	3.42899e-05
TRINITY_DN20035_c0_g2_i5		-5.29918	2.87097	18.2708	0.000374741	0.00684714
TRINITY_DN13048_c0_g1_i2	ACA12_ARATH	-5.29535	1.84107	21.2676	0.000171113	0.00405281
TRINITY_DN56697_c0_g1_i1		-5.29414	3.77266	22.9702	0.000112594	0.00306589
TRINITY_DN40538_c0_g1_i1	DRE1B_ARATH	-5.29126	1.41005	24.4699	7.90053e-05	0.00240409
TRINITY_DN2327_c1_g2_i3	S2544_PONAB	-5.2847	2.61019	17.5505	0.000456958	0.0078106
TRINITY_DN27557_c0_g3_i3		-5.28383	-1.07804	45.3019	1.55551e-06	0.000154749
TRINITY_DN4863_c0_g2_i5	MPK4_ARATH	-5.28	3.04983	19.7952	0.000249509	0.00521876
TRINITY_DN6788_c0_g1_i6	VAS_ARATH	-5.27752	0.714729	21.3802	0.000166346	0.00397086
TRINITY_DN10112_c0_g1_i9	XLG1_ARATH	-5.2679	3.56038	32.1341	1.54299e-05	0.00079065
TRINITY_DN2794_c0_g1_i9	CIPKB_ARATH	-5.26577	4.00322	16.6448	0.000589926	0.00927875
TRINITY_DN4863_c0_g2_i6	MPK4_ARATH	-5.26329	3.63682	46.6825	1.25795e-06	0.000131776
TRINITY_DN8641_c0_g1_i5		-5.2631	-0.640794	22.7263	0.000119419	0.00319163
TRINITY_DN3785_c0_g1_i5	ETOL1_ARATH	-5.25736	2.28006	37.5994	5.57515e-06	0.000387018
TRINITY_DN10395_c0_g1_i11	HS17C_ARATH	-5.25394	1.79811	12.7881	0.00190478	0.0203254
TRINITY_DN39290_c0_g1_i1		-5.24851	1.83593	29.2898	2.74141e-05	0.00116983
TRINITY_DN21004_c0_g1_i2	LRKS5_ARATH	-5.24719	-1.4329	42.2064	2.54752e-06	0.000222936
TRINITY_DN4052_c1_g1_i2	HSP7F_ARATH	-5.24357	2.71879	33.1729	1.26104e-05	0.000692628
TRINITY_DN10903_c0_g1_i1	RTP2_TRYBG	-5.2426	1.36031	12.3592	0.00219083	0.0223151
TRINITY_DN1806_c0_g1_i10	SRG1_ARATH	-5.24241	4.81747	44.413	1.78775e-06	0.000171763
TRINITY_DN7045_c0_g1_i6	YELS_SCHPO	-5.23671	-1.36576	68.8371	6.50434e-08	1.42105e-05
TRINITY_DN9791_c0_g3_i1		-5.23457	3.42436	48.8951	9.03447e-07	0.000104413
TRINITY_DN4139_c0_g2_i3		-5.23422	2.14095	45.607	1.48362e-06	0.00014917
TRINITY_DN11665_c0_g1_i5	YC22_ARATH	-5.23416	2.49358	42.5102	2.42446e-06	0.000215497
TRINITY_DN16693_c0_g3_i1		-5.23385	1.00827	33.3032	1.22988e-05	0.000680673
TRINITY_DN38057_c0_g1_i1	HSP12_MEDSA	-5.22667	4.35657	33.9128	1.09494e-05	0.000622847
TRINITY_DN15127_c0_g1_i2	POLR1_ARATH	-5.22392	3.47849	22.9095	0.000114249	0.00309363
TRINITY_DN31562_c0_g1_i2		-5.22388	3.53764	15.264	0.000882798	0.0121862
TRINITY_DN43704_c0_g1_i12	TRMO_HUMAN	-5.2224	-0.818133	20.9625	0.000184798	0.00428078
TRINITY_DN91266_c0_g2_i8	ALMT2_ARATH	-5.22014	4.04568	48.3158	9.84198e-07	0.000111089
TRINITY_DN23958_c0_g1_i1		-5.21962	0.728792	26.6071	4.87135e-05	0.00172602
TRINITY_DN4349_c0_g1_i10	PR1A1_ARATH	-5.21718	3.49735	13.8835	0.0013449	0.0161187
TRINITY_DN76360_c0_g1_i1	PTR1_ARATH	-5.21629	2.89337	13.025	0.00176475	0.0193555
TRINITY_DN171454_c0_g1_i2	P2C08_ORYSJ	-5.21605	2.56619	56.6667	3.06198e-07	4.63442e-05
TRINITY_DN8238_c0_g1_i4	HSP7O_ARATH	-5.21368	5.35572	11.8478	0.00259592	0.0249963
TRINITY_DN25541_c0_g1_i3	MY105_ARATH	-5.21321	2.80807	26.9195	4.54784e-05	0.00164706
TRINITY_DN21008_c0_g1_i9		-5.21272	0.0634166	42.0014	2.63449e-06	0.00022789
TRINITY_DN8975_c0_g1_i13	CSE_ARATH	-5.21269	1.43669	15.6411	0.000789407	0.0113068
TRINITY_DN44369_c0_g1_i8	R3HD2_BOVIN	-5.21213	2.25688	68.6249	7.08732e-08	1.50212e-05
TRINITY_DN22356_c0_g1_i14	FB92_ARATH	-5.20838	2.23965	22.9343	0.000113571	0.00307852
TRINITY_DN16406_c0_g1_i6	FKB53_ARATH	-5.20471	-1.09949	32.4509	1.45027e-05	0.000760747
TRINITY_DN17092_c0_g1_i15	AB21I_ARATH	-5.20095	0.18125	38.0817	5.12098e-06	0.000362391
TRINITY_DN67473_c0_g2_i1	PLA14_ARATH	-5.19973	2.27137	80.392	2.01916e-08	5.91119e-06
TRINITY_DN2311_c0_g1_i7	B3GTF_ARATH	-5.19534	2.91249	20.0944	0.000230824	0.00495643
TRINITY_DN1846_c0_g1_i2		-5.19291	2.58103	61.4693	1.65723e-07	2.92054e-05
TRINITY_DN5763_c0_g1_i13	TTL12_MOUSE	-5.18941	3.87125	27.3787	4.11453e-05	0.00154178
TRINITY_DN4659_c0_g1_i16		-5.18695	-0.864573	29.2311	2.77511e-05	0.00117791
TRINITY_DN9150_c0_g2_i6	GFA2_ARATH	-5.18581	2.29522	23.9778	8.86186e-05	0.00259631
TRINITY_DN20422_c0_g1_i19	HAC1_ARATH	-5.1831	1.11559	13.379	0.00157619	0.0179593
TRINITY_DN6074_c0_g2_i2	CST_ARATH	-5.18191	4.2226	25.6051	6.09269e-05	0.00200768
TRINITY_DN54358_c0_g1_i9	ACT11_ARATH	-5.17789	0.605378	16.3747	0.000637467	0.00975474
TRINITY_DN37702_c0_g1_i4		-5.17584	5.59141	25.8692	5.74101e-05	0.00192611
TRINITY_DN50491_c0_g1_i5	Y1601_CHLCH	-5.17549	-0.947653	22.6234	0.000122435	0.00324571
TRINITY_DN10777_c0_g1_i6	RENT1_DROME	-5.17367	-0.208668	29.0258	2.89668e-05	0.001209
TRINITY_DN6906_c0_g1_i4	ELF3_ARATH	-5.17262	2.19893	69.8437	6.17565e-08	1.37275e-05
TRINITY_DN18511_c1_g1_i2		-5.17009	-0.0739098	22.2915	0.000132749	0.00342693
TRINITY_DN163768_c0_g1_i3	AGD9_ARATH	-5.16928	3.19465	13.3261	0.00160287	0.0181779
TRINITY_DN16856_c0_g1_i13	LRP6B_ARATH	-5.16592	1.18522	19.916	0.000241768	0.00511266
TRINITY_DN1052_c0_g1_i1	FH14_ARATH	-5.16343	-0.830046	22.8451	0.000116038	0.00313374
TRINITY_DN3141_c0_g1_i18	POLX_TOBAC	-5.16173	2.83926	11.4666	0.00295199	0.0271693
TRINITY_DN201581_c0_g2_i1	MYB15_ARATH	-5.16016	2.30133	21.5397	0.000159843	0.00385968
TRINITY_DN9899_c0_g1_i6	MD37C_ARATH	-5.16	8.69698	10.6906	0.00385669	0.0324783
TRINITY_DN409_c0_g1_i14	CP4V2_HUMAN	-5.15905	0.768026	18.5834	0.000344264	0.00646431
TRINITY_DN28825_c0_g1_i1	PER44_ARATH	-5.15795	1.72929	23.6401	9.59608e-05	0.00274585
TRINITY_DN29050_c0_g1_i5	DGP14_ARATH	-5.15609	-0.741415	39.0646	4.31644e-06	0.000322069
TRINITY_DN10587_c0_g1_i3	RNHX1_ARATH	-5.1522	1.56807	17.9038	0.000414372	0.00731462
TRINITY_DN2282_c1_g1_i10	RFS6_ARATH	-5.14906	5.02027	146.213	1.28382e-10	1.30003e-07
TRINITY_DN21866_c0_g2_i3	PHY1_CERPU	-5.14342	2.60592	12.154	0.00234434	0.0233693
TRINITY_DN23586_c1_g1_i2		-5.14277	3.32088	38.4674	4.78706e-06	0.00034573
TRINITY_DN220_c0_g1_i8	COBL7_ARATH	-5.1427	3.96488	12.8716	0.00185406	0.019963
TRINITY_DN24774_c0_g1_i21	GCR2_ARATH	-5.1395	3.48241	9.266	0.00643835	0.0457825
TRINITY_DN52094_c0_g3_i1	ZAT12_ARATH	-5.13913	3.74925	29.3198	2.72433e-05	0.00116605
TRINITY_DN2160_c0_g1_i1	WTR24_ARATH	-5.13775	0.185259	32.449	1.45079e-05	0.000760747
TRINITY_DN203963_c0_g1_i1	ACCH1_ARATH	-5.13603	2.51953	17.0679	0.000523134	0.00855661
TRINITY_DN7167_c0_g1_i1	DEXH1_ARATH	-5.13454	1.15355	13.976	0.00130671	0.0158302
TRINITY_DN9336_c0_g1_i16		-5.13401	0.754394	19.8076	0.000248704	0.00520971
TRINITY_DN70605_c0_g1_i1	PK1IP_DANRE	-5.13314	0.528799	20.644	0.000200389	0.00451569
TRINITY_DN31600_c0_g2_i7		-5.13291	0.489727	15.8821	0.000735473	0.0107998
TRINITY_DN8460_c0_g1_i2	POLR1_ARATH	-5.13199	1.58024	33.4304	1.20029e-05	0.000668853
TRINITY_DN135012_c0_g1_i1	HSP71_SOLLC	-5.12578	2.90282	14.3101	0.00117845	0.0147412
TRINITY_DN14146_c0_g1_i3	Y3544_ARATH	-5.12509	1.07252	12.5697	0.00204494	0.0213289
TRINITY_DN12521_c1_g2_i3	LNK1_ARATH	-5.12177	-0.488477	57.5367	2.63178e-07	4.12015e-05
TRINITY_DN17950_c2_g1_i6		-5.11959	0.998077	117.531	7.38158e-10	4.78083e-07
TRINITY_DN30372_c0_g2_i1		-5.11893	1.61444	40.8929	3.16501e-06	0.00026003
TRINITY_DN17231_c0_g1_i2	PER5_VITVI	-5.11819	1.75858	19.2413	0.000288674	0.00576043
TRINITY_DN25208_c0_g1_i5	PER47_ARATH	-5.11766	0.564376	23.973	8.87174e-05	0.00259719
TRINITY_DN15332_c0_g3_i1	XTH23_ARATH	-5.11739	4.9661	27.5688	3.94862e-05	0.00149898
TRINITY_DN226803_c0_g2_i7	LIP_STAHY	-5.11725	1.67599	17.998	0.000403777	0.00719663
TRINITY_DN25647_c0_g1_i3		-5.11561	-0.483706	29.8337	2.44958e-05	0.00107774
TRINITY_DN54358_c0_g1_i22	ACT1_ORYSJ	-5.11476	2.84184	23.9752	8.86723e-05	0.00259669
TRINITY_DN7517_c1_g1_i2	Y4967_ARATH	-5.11245	3.00456	34.6144	9.59477e-06	0.000570725
TRINITY_DN6520_c0_g1_i5	LIP_THELA	-5.11238	4.56294	10.1563	0.00465809	0.0367634
TRINITY_DN9899_c2_g1_i2	HSP7N_ARATH	-5.10806	2.95131	15.0255	0.000948125	0.0128048
TRINITY_DN2973_c0_g1_i3		-5.10393	-0.292961	41.3508	2.93279e-06	0.000246182
TRINITY_DN13091_c0_g1_i23	ILK1_ARATH	-5.10186	2.65471	17.5009	0.000463314	0.00788115
TRINITY_DN6426_c0_g1_i5	YLS8_ARATH	-5.10114	4.03929	34.0092	1.07513e-05	0.000616528
TRINITY_DN15285_c0_g1_i7	UNC13_ARATH	-5.1	0.769933	14.7036	0.00104494	0.0136366
TRINITY_DN10146_c0_g1_i2		-5.09952	4.6098	105.753	2.10089e-09	1.10311e-06
TRINITY_DN57766_c1_g2_i1	NHL13_ARATH	-5.0931	5.65268	72.7423	4.48459e-08	1.07758e-05
TRINITY_DN4093_c0_g1_i9	RBL3_ARATH	-5.09035	3.1753	20.7005	0.000197521	0.00447715
TRINITY_DN12901_c0_g1_i1	CRK17_ARATH	-5.083	2.12476	14.373	0.00115591	0.0145778
TRINITY_DN852_c0_g2_i6	CDPKB_ARATH	-5.08255	2.39439	17.2616	0.00049537	0.0082416
TRINITY_DN13715_c0_g1_i8	DNJ6A_XENLA	-5.0812	5.52077	16.104	0.000689403	0.0103217
TRINITY_DN48321_c0_g2_i3	XTH23_ARATH	-5.0716	4.60588	22.2551	0.000133937	0.00344331
TRINITY_DN67398_c1_g1_i2	JIPH_ATRCA	-5.0652	5.02082	22.5198	0.000125554	0.00330317
TRINITY_DN1392_c0_g1_i15	NOP5A_ARATH	-5.06327	2.51883	15.4597	0.0008329	0.0117112
TRINITY_DN8162_c0_g1_i8		-5.06016	2.10502	20.9096	0.000187295	0.00432301
TRINITY_DN19756_c0_g2_i5	PX114_ORYSJ	-5.05629	1.50328	14.8764	0.000991674	0.0131814
TRINITY_DN6750_c0_g1_i12	APF1_ARATH	-5.04806	0.856065	13.3894	0.00157102	0.0179244
TRINITY_DN48279_c0_g1_i2		-5.04627	2.59454	11.3164	0.00310683	0.02805
TRINITY_DN24343_c1_g1_i2	CRK25_ARATH	-5.04518	-0.586125	22.0915	0.000139425	0.00353384
TRINITY_DN30701_c0_g3_i2	PCS1L_ARATH	-5.03853	2.01167	15.6585	0.000785372	0.0112655
TRINITY_DN220_c0_g1_i1	COBL8_ARATH	-5.03676	0.640156	22.084	0.000139683	0.0035383
TRINITY_DN158119_c0_g1_i1		-5.02804	5.63062	130.38	3.49781e-10	2.79203e-07
TRINITY_DN2347_c0_g1_i7		-5.02513	2.54656	17.2985	0.000490268	0.00818037
TRINITY_DN9275_c0_g1_i16	CH62_CUCMA	-5.02346	1.2418	19.0931	0.000300273	0.00591784
TRINITY_DN12985_c0_g1_i5	Y1497_ARATH	-5.02042	-0.233507	16.8035	0.000563822	0.00899009
TRINITY_DN1186_c0_g2_i5	LSM7_ARATH	-5.01947	2.52049	13.0351	0.00175903	0.0193163
TRINITY_DN45213_c0_g2_i4	C76AN_BETVU	-5.01749	0.942453	11.3657	0.003055	0.0277628
TRINITY_DN391_c1_g1_i1	MCA1_ARATH	-5.01025	2.93279	38.2502	4.97212e-06	0.000354809
TRINITY_DN5023_c0_g1_i8	BH027_ARATH	-5.00698	4.11004	57.1934	2.85721e-07	4.40284e-05
TRINITY_DN37714_c1_g1_i11	POB1_ARATH	-5.00466	3.58767	9.23645	0.00650922	0.0460985
TRINITY_DN27197_c0_g2_i11	TI11B_ORYSJ	-5.00025	1.88022	24.1898	8.43267e-05	0.00250625
TRINITY_DN9792_c0_g1_i7	CATA2_ARATH	-4.99971	1.98148	10.9485	0.00352575	0.0305753
TRINITY_DN6164_c1_g1_i2	XTH23_ARATH	-4.99892	3.74686	16.1587	0.000678553	0.0102136
TRINITY_DN58308_c0_g1_i2	LEA14_GOSHI	-4.99717	1.63035	87.1145	1.02724e-08	3.58039e-06
TRINITY_DN4061_c0_g1_i6	CLPP5_ARATH	-4.99619	2.69067	19.5785	0.000264089	0.00542948
TRINITY_DN139545_c0_g1_i3	HS174_ARATH	-4.99293	7.96716	59.6496	2.08195e-07	3.45883e-05
TRINITY_DN17950_c2_g1_i5		-4.98994	1.90537	114.549	9.85045e-10	5.9849e-07
TRINITY_DN24965_c0_g1_i1		-4.98958	5.78052	33.7615	1.12685e-05	0.000637021
TRINITY_DN25493_c0_g1_i10	SIS8_ARATH	-4.98643	1.56895	27.4096	4.08705e-05	0.00153554
TRINITY_DN2717_c0_g4_i1	JASON_ARATH	-4.982	-0.0830677	17.405	0.000475879	0.00802819
TRINITY_DN1086_c0_g2_i6	POLR1_ARATH	-4.97829	2.86819	35.7618	7.75987e-06	0.000490067
TRINITY_DN16529_c0_g1_i6		-4.9779	1.48411	12.1324	0.00236117	0.0234868
TRINITY_DN18663_c0_g1_i1		-4.97539	1.91761	32.5791	1.4145e-05	0.000749491
TRINITY_DN111230_c0_g2_i1	ENL1_ARATH	-4.97178	-0.821841	60.3372	1.80624e-07	3.09758e-05
TRINITY_DN10982_c0_g1_i5	GLIP5_ARATH	-4.97079	2.4808	82.7406	1.60007e-08	4.95519e-06
TRINITY_DN12473_c0_g1_i5	POLR2_ARATH	-4.97055	5.49795	14.7443	0.00103212	0.0135232
TRINITY_DN1688_c0_g1_i14	PMA4_ARATH	-4.97039	2.66384	11.8814	0.00256693	0.0248158
TRINITY_DN89941_c0_g1_i6		-4.96666	0.871676	31.0232	1.92362e-05	0.000918205
TRINITY_DN3870_c0_g1_i14		-4.95815	0.96536	14.1806	0.00122642	0.0151277
TRINITY_DN24658_c0_g2_i1	NRX2_ORYSJ	-4.95709	2.73514	29.5447	2.60015e-05	0.0011262
TRINITY_DN7473_c0_g1_i1		-4.95623	2.65877	14.8506	0.000999441	0.0132533
TRINITY_DN7045_c0_g1_i4	YELS_SCHPO	-4.95481	-1.05247	46.9405	1.1994e-06	0.000127104
TRINITY_DN24786_c0_g1_i3	1A1C_DIACA	-4.94789	2.35988	43.1941	2.17064e-06	0.000198899
TRINITY_DN50066_c0_g1_i1		-4.94723	2.72683	19.5876	0.000263454	0.00542429
TRINITY_DN82915_c0_g1_i1		-4.94265	0.803102	10.4354	0.0042186	0.0344505
TRINITY_DN12375_c0_g1_i3		-4.93833	0.799557	26.0896	5.4645e-05	0.00186473
TRINITY_DN22569_c0_g2_i1		-4.93663	1.39925	42.0053	2.63281e-06	0.00022789
TRINITY_DN31819_c0_g1_i1	MAIL1_ARATH	-4.93424	3.07346	18.9079	0.000315489	0.00610842
TRINITY_DN10365_c2_g1_i7	CFIS1_ARATH	-4.93072	2.00945	15.257	0.000884642	0.0122011
TRINITY_DN5014_c0_g1_i22		-4.93006	-0.10851	13.628	0.00145698	0.0170299
TRINITY_DN29097_c0_g1_i1		-4.92976	2.04432	41.4359	2.89174e-06	0.000243217
TRINITY_DN20580_c0_g1_i2		-4.9254	-1.54172	54.6792	3.89556e-07	5.54107e-05
TRINITY_DN1535_c0_g1_i9	LOX31_SOLTU	-4.91151	4.44	25.7066	5.95472e-05	0.0019774
TRINITY_DN250533_c0_g1_i1		-4.91056	3.04725	43.883	1.94425e-06	0.000182672
TRINITY_DN12325_c0_g1_i9		-4.90871	2.12835	14.7065	0.00104404	0.0136276
TRINITY_DN368_c1_g1_i9	RNF14_MOUSE	-4.90794	0.482182	13.7884	0.00138545	0.0164591
TRINITY_DN33260_c0_g3_i2		-4.90538	-0.557831	35.7148	7.827e-06	0.000491695
TRINITY_DN28782_c0_g1_i1		-4.90498	3.90856	38.33	4.90321e-06	0.000351662
TRINITY_DN171454_c0_g1_i1	P2C08_ORYSJ	-4.90308	1.07115	51.3635	6.32421e-07	8.00509e-05
TRINITY_DN89941_c0_g1_i4	HSP7H_ARATH	-4.89964	5.06065	22.0013	0.000142557	0.00358405
TRINITY_DN15204_c0_g3_i2	MYOB7_ARATH	-4.8925	0.32803	29.5658	2.5888e-05	0.00112349
TRINITY_DN5023_c0_g1_i3	BH035_ARATH	-4.89174	2.28166	70.7874	5.55836e-08	1.26416e-05
TRINITY_DN23768_c0_g1_i2		-4.8877	3.2961	44.5536	1.7486e-06	0.000169019
TRINITY_DN16651_c0_g1_i18	SDR1_ARATH	-4.88672	0.761766	18.3659	0.000365166	0.00672022
TRINITY_DN172556_c0_g2_i2		-4.8821	3.17987	12.2216	0.00229247	0.0230205
TRINITY_DN10146_c0_g1_i1		-4.88013	5.13901	49.8233	7.88863e-07	9.44201e-05
TRINITY_DN658_c0_g4_i1		-4.87478	0.709874	46.7938	1.23686e-06	0.000130519
TRINITY_DN11307_c1_g1_i11		-4.87363	0.0631104	15.3558	0.000858985	0.011961
TRINITY_DN1256_c0_g1_i7	BDG4_ARATH	-4.86721	0.601871	21.8474	0.000148078	0.00366862
TRINITY_DN6378_c1_g1_i1		-4.86436	2.62734	79.7188	2.1606e-08	6.2653e-06
TRINITY_DN6219_c0_g1_i7	SYT1_ARATH	-4.85934	1.87746	14.2361	0.0012056	0.0149503
TRINITY_DN29713_c0_g2_i2	POLX_TOBAC	-4.85609	-0.866007	19.7933	0.000249631	0.00521934
TRINITY_DN60858_c0_g3_i1		-4.85405	1.10971	19.5269	0.000267692	0.00548501
TRINITY_DN3500_c0_g1_i2		-4.85229	-0.274981	20.6065	0.00020232	0.00454075
TRINITY_DN43763_c0_g1_i5		-4.84824	4.20516	17.1703	0.000508248	0.00839497
TRINITY_DN2356_c1_g2_i2		-4.84748	0.119422	32.5324	1.4274e-05	0.00075476
TRINITY_DN568_c0_g1_i14	CSCL2_ARATH	-4.84745	3.52957	18.1843	0.000383689	0.00695388
TRINITY_DN33123_c0_g1_i2	AHPF_PSEPU	-4.84731	1.46501	12.3116	0.00222543	0.0225658
TRINITY_DN322_c0_g1_i7	TRPC_ARATH	-4.8448	0.535909	16.9382	0.000542663	0.00876511
TRINITY_DN67473_c0_g1_i1	PLA14_ARATH	-4.84376	1.98052	73.47	4.14503e-08	1.01316e-05
TRINITY_DN15965_c0_g1_i2	PIX13_ARATH	-4.84285	3.09892	34.731	9.38794e-06	0.000563413
TRINITY_DN239172_c1_g1_i1	NFYB5_ARATH	-4.84168	2.63621	18.6208	0.000340805	0.00642299
TRINITY_DN7167_c0_g1_i5	DEXH1_ARATH	-4.84065	1.33177	15.2023	0.000899206	0.0123486
TRINITY_DN20731_c0_g1_i5		-4.83877	4.35304	12.5027	0.00209018	0.0216303
TRINITY_DN34840_c1_g1_i5	FPP7_ARATH	-4.83688	3.16096	10.0672	0.00480882	0.0375753
TRINITY_DN6497_c0_g1_i6		-4.8333	-0.536031	18.4904	0.000353029	0.00656789
TRINITY_DN3255_c0_g3_i1	JI23_HORVU	-4.83277	2.51303	61.427	1.66593e-07	2.92953e-05
TRINITY_DN17050_c0_g1_i12		-4.83257	-0.775794	19.132	0.00029718	0.00588141
TRINITY_DN22841_c2_g1_i3	PUMP4_ARATH	-4.83133	7.66081	29.5195	2.61376e-05	0.00112972
TRINITY_DN6791_c0_g1_i1		-4.82558	0.428785	26.4863	5.00322e-05	0.00175761
TRINITY_DN40581_c1_g1_i4	GRXS1_ARATH	-4.82431	0.389694	16.0331	0.000703767	0.0104692
TRINITY_DN27989_c0_g1_i8	TEN1_ARATH	-4.82335	0.794406	12.0165	0.00245379	0.0240943
TRINITY_DN5209_c1_g1_i4	UBC32_ARATH	-4.82023	-1.64979	34.4717	9.85449e-06	0.000580223
TRINITY_DN48321_c0_g2_i5	XTH23_ARATH	-4.81991	5.52163	17.5744	0.000453932	0.00778045
TRINITY_DN145_c0_g1_i7	IPYR_SOLTU	-4.8198	5.46692	62.9767	1.37719e-07	2.57649e-05
TRINITY_DN9088_c0_g1_i1		-4.81973	0.406069	17.3354	0.000485225	0.00812791
TRINITY_DN9229_c0_g1_i2		-4.81862	-0.427366	23.142	0.000108044	0.00298387
TRINITY_DN3978_c0_g1_i2		-4.8163	0.422703	13.9074	0.00133494	0.0160549
TRINITY_DN86143_c0_g1_i4	SKI27_ARATH	-4.81495	2.36518	11.1006	0.00334545	0.0295091
TRINITY_DN391_c0_g1_i12	SF3B3_MOUSE	-4.81472	-0.743963	25.8075	5.82109e-05	0.00194405
TRINITY_DN41783_c1_g2_i1	XTH25_ARATH	-4.81371	4.52688	33.957	1.08581e-05	0.000619402
TRINITY_DN333_c0_g1_i5	1A1C_SOYBN	-4.80997	1.15499	14.0703	0.001269	0.0154956
TRINITY_DN1752_c0_g1_i1	GDL86_ARATH	-4.80865	1.18659	23.2152	0.000106166	0.00294666
TRINITY_DN65820_c0_g2_i2		-4.80202	2.25178	22.969	0.000112624	0.00306589
TRINITY_DN14_c1_g3_i1		-4.80196	4.05569	66.1449	9.43595e-08	1.91711e-05
TRINITY_DN900_c1_g1_i8	PP4R3_DANRE	-4.80183	-0.00274224	17.1063	0.000517485	0.00849215
TRINITY_DN22569_c0_g1_i4	P2C25_ARATH	-4.79872	3.82112	13.7783	0.00138985	0.0164899
TRINITY_DN333_c0_g1_i3	1A1C_SOYBN	-4.79727	5.49283	26.2211	5.30654e-05	0.00182744
TRINITY_DN100215_c0_g2_i1		-4.79719	0.73605	39.2428	4.186e-06	0.000316033
TRINITY_DN120_c1_g1_i7	GATA8_ARATH	-4.79712	2.28073	12.8249	0.00188226	0.0201696
TRINITY_DN32342_c0_g1_i1		-4.79673	-0.0997023	38.3714	4.86787e-06	0.000350618
TRINITY_DN4825_c0_g1_i6	RIC1_ORYSJ	-4.79533	4.77853	60.5477	1.859e-07	3.16255e-05
TRINITY_DN6017_c0_g1_i10	RAD17_ARATH	-4.7947	0.435533	13.8927	0.00134104	0.0160924
TRINITY_DN12703_c1_g1_i1		-4.79363	2.18109	18.4945	0.000352641	0.00656461
TRINITY_DN21820_c0_g2_i2	BH145_ARATH	-4.79256	5.72742	16.9719	0.00053752	0.00871668
TRINITY_DN28920_c0_g1_i1		-4.79216	3.10642	82.7745	1.59476e-08	4.95079e-06
TRINITY_DN18920_c0_g2_i2		-4.79183	-0.303741	26.3326	5.1766e-05	0.0017948
TRINITY_DN7448_c0_g1_i10	SEOB_ARATH	-4.79058	1.65461	16.9492	0.000540978	0.00874938
TRINITY_DN26345_c0_g1_i2		-4.78833	-0.443571	49.9228	7.57665e-07	9.17977e-05
TRINITY_DN1204_c0_g1_i1	ARFF_ORYSJ	-4.78781	0.90659	53.3478	4.79094e-07	6.48229e-05
TRINITY_DN2114_c0_g2_i1		-4.77668	2.46727	29.0498	2.8822e-05	0.00120492
TRINITY_DN10917_c0_g1_i6	LCB2A_ARATH	-4.77652	1.11087	10.9156	0.00356616	0.0308126
TRINITY_DN7234_c0_g1_i6		-4.77606	2.68849	30.216	2.265e-05	0.00102263
TRINITY_DN1419_c0_g1_i5	RL3_ORYSJ	-4.77594	0.118479	24.2797	8.25764e-05	0.0024715
TRINITY_DN5368_c0_g1_i5	FAD3C_SESIN	-4.77401	2.41947	21.3994	0.000165548	0.00395402
TRINITY_DN17556_c0_g2_i1		-4.77389	1.77929	35.792	7.71711e-06	0.000488167
TRINITY_DN9275_c0_g1_i10	CH60A_ARATH	-4.77151	2.05123	20.7599	0.000194554	0.00443669
TRINITY_DN5368_c0_g1_i7	FAD3C_SESIN	-4.77036	1.78798	24.8789	7.18863e-05	0.00225696
TRINITY_DN12660_c0_g1_i8	PQT3L_ARATH	-4.76643	0.727204	12.0537	0.00242359	0.0238851
TRINITY_DN57756_c0_g1_i1	VPEA_ARATH	-4.76579	2.72991	22.7075	0.000119964	0.00320082
TRINITY_DN32104_c0_g2_i1	BAP1_ARATH	-4.76517	0.782735	29.1546	2.81975e-05	0.00118777
TRINITY_DN13268_c0_g1_i4	BPS1_ARATH	-4.76439	6.34041	33.2127	1.25143e-05	0.000688662
TRINITY_DN25545_c1_g2_i1	ERF17_ARATH	-4.76411	4.51444	78.6252	2.41418e-08	6.82989e-06
TRINITY_DN16015_c0_g1_i4	MTND1_VITVI	-4.76185	2.87057	40.549	3.35272e-06	0.000269721
TRINITY_DN34285_c0_g2_i1	PER47_ARATH	-4.75977	1.32762	33.0721	1.28574e-05	0.000701664
TRINITY_DN4827_c0_g1_i9		-4.75932	5.95459	27.8386	3.72566e-05	0.00143744
TRINITY_DN1448_c0_g2_i2	RRP12_YEAST	-4.75908	0.346379	14.3473	0.00116507	0.0146528
TRINITY_DN22569_c0_g1_i7	P2C25_ARATH	-4.75852	6.26578	32.8513	1.34173e-05	0.000721666
TRINITY_DN3532_c0_g1_i1	FAAH_ARATH	-4.75642	-1.12677	20.3062	0.000218529	0.00478338
TRINITY_DN20511_c0_g3_i3	YI31B_YEAST	-4.75569	1.41543	15.7496	0.000764609	0.0110662
TRINITY_DN10112_c0_g1_i11	XLG1_ARATH	-4.75309	2.46029	42.0072	2.63196e-06	0.00022789
TRINITY_DN4586_c0_g1_i7	SNAK1_SOLTU	-4.75275	6.28305	37.0481	6.1494e-06	0.000414064
TRINITY_DN16529_c0_g1_i4		-4.7527	1.41229	12.9408	0.00181317	0.019704
TRINITY_DN2307_c0_g1_i4		-4.75169	2.49318	14.1615	0.00123369	0.0151967
TRINITY_DN5647_c0_g1_i8	SBT4E_ARATH	-4.7491	2.23166	15.8112	0.000750908	0.0109385
TRINITY_DN10870_c0_g1_i5	ENOX_SOLLC	-4.74796	0.505743	20.5452	0.000205519	0.00458433
TRINITY_DN1796_c0_g1_i17	CRPK1_ARATH	-4.74738	1.19597	11.3682	0.00305238	0.0277528
TRINITY_DN4571_c0_g1_i3	KAT1_ARATH	-4.74346	0.0841321	16.2229	0.000666041	0.0100772
TRINITY_DN9423_c0_g1_i15	COQ3_ARATH	-4.7425	1.45267	17.1683	0.000508539	0.00839558
TRINITY_DN10873_c0_g1_i7	LORF2_HUMAN	-4.74169	1.20892	17.1983	0.000504266	0.00834862
TRINITY_DN9462_c0_g1_i19	PMGI_MESCR	-4.73479	1.63119	17.4718	0.000467082	0.00792809
TRINITY_DN17780_c0_g4_i1		-4.73246	3.6314	15.9669	0.000717496	0.0106091
TRINITY_DN73548_c0_g1_i1		-4.72851	2.68571	67.6571	7.91705e-08	1.65869e-05
TRINITY_DN20632_c0_g1_i7	IQD31_ARATH	-4.72394	5.56895	46.9287	1.2118e-06	0.000128205
TRINITY_DN1846_c0_g3_i1	AAP6_ARATH	-4.72277	4.16277	30.6006	2.09469e-05	0.000972577
TRINITY_DN7086_c1_g1_i1		-4.72226	-0.404602	16.4624	0.00062158	0.00959564
TRINITY_DN254_c0_g1_i18	MANA2_ARATH	-4.7164	2.47755	27.2076	4.27043e-05	0.00157909
TRINITY_DN15726_c0_g1_i9	PHSB_ARATH	-4.71266	1.08283	11.8181	0.00262191	0.025149
TRINITY_DN41820_c0_g1_i1		-4.71238	2.1451	13.5656	0.00148586	0.0172725
TRINITY_DN59166_c1_g2_i1		-4.71156	0.55114	34.8151	9.24195e-06	0.000556747
TRINITY_DN5813_c0_g1_i1		-4.70989	0.686248	14.2599	0.00119683	0.0148835
TRINITY_DN10324_c0_g1_i6	CRPM2_ARATH	-4.70843	3.66734	29.1336	2.83213e-05	0.00119102
TRINITY_DN3052_c0_g2_i6		-4.7081	1.95128	46.9054	1.21609e-06	0.000128551
TRINITY_DN13213_c0_g1_i19	GTL2_ARATH	-4.70678	1.96925	10.8129	0.00369565	0.0315828
TRINITY_DN3978_c0_g2_i4	Y8359_ORYSI	-4.7048	6.46671	49.8703	7.83497e-07	9.40425e-05
TRINITY_DN23881_c0_g3_i2		-4.70462	3.6467	21.2202	0.000173165	0.00408926
TRINITY_DN162438_c0_g1_i2	B561A_ARATH	-4.70279	2.38333	18.0445	0.000398661	0.00714504
TRINITY_DN102580_c0_g1_i4	ERD7_ARATH	-4.70249	1.28679	14.0595	0.00127329	0.0155263
TRINITY_DN53448_c0_g1_i2	POLR1_ARATH	-4.70136	0.0246506	18.6557	0.000337613	0.00639211
TRINITY_DN2311_c0_g1_i15	B3GTF_ARATH	-4.69902	2.81108	20.8187	0.000191668	0.0043905
TRINITY_DN57766_c1_g1_i1		-4.69086	5.1223	100.719	3.16554e-09	1.5184e-06
TRINITY_DN2676_c0_g1_i1		-4.69072	3.92225	15.2694	0.000881386	0.0121746
TRINITY_DN27243_c0_g1_i4		-4.68855	0.126631	16.8418	0.000557725	0.00894203
TRINITY_DN17389_c0_g1_i1	PMGT2_TAKRU	-4.6865	4.052	20.2925	0.0002193	0.00479369
TRINITY_DN4545_c1_g1_i1		-4.686	4.46737	89.5042	8.42853e-09	3.11712e-06
TRINITY_DN24786_c0_g2_i1	1A16_ARATH	-4.68264	1.6218	44.9991	1.63065e-06	0.00016029
TRINITY_DN2886_c0_g1_i13	SPX3_ARATH	-4.6813	1.01155	13.797	0.00138175	0.0164304
TRINITY_DN6112_c0_g1_i8	FBK50_ARATH	-4.68052	-0.402146	29.2141	2.78495e-05	0.00118012
TRINITY_DN12333_c0_g1_i1	SSL3_ARATH	-4.67662	3.49735	10.2672	0.00447766	0.0357984
TRINITY_DN5803_c0_g1_i6		-4.67476	1.15917	14.4243	0.00113785	0.0144371
TRINITY_DN5532_c2_g1_i11	PRPK_HUMAN	-4.67386	0.774418	11.5678	0.0028524	0.0265772
TRINITY_DN34843_c0_g1_i4	NHX1_ARATH	-4.67332	2.7604	20.5246	0.000206605	0.0045997
TRINITY_DN28745_c0_g1_i5		-4.67123	0.343498	18.2458	0.000377299	0.00687348
TRINITY_DN30614_c0_g1_i8		-4.67113	6.10121	82.9063	1.57433e-08	4.93962e-06
TRINITY_DN60394_c0_g1_i1		-4.66922	-0.684607	29.3142	2.72751e-05	0.00116702
TRINITY_DN5470_c0_g1_i4	POLX_TOBAC	-4.66868	1.03766	16.0966	0.000690892	0.0103331
TRINITY_DN8028_c0_g1_i7		-4.66817	1.50704	14.4037	0.00114508	0.014504
TRINITY_DN40676_c1_g1_i1	POLX_TOBAC	-4.66804	3.32921	48.3369	9.81116e-07	0.000110977
TRINITY_DN18701_c0_g1_i7		-4.66802	1.04474	32.5384	1.42576e-05	0.000754202
TRINITY_DN24144_c0_g1_i1	CAP13_ARATH	-4.66671	3.8938	53.5956	4.63017e-07	6.33871e-05
TRINITY_DN15161_c0_g1_i11	DAR1_ARATH	-4.66648	1.61144	9.57628	0.00574383	0.0423913
TRINITY_DN28180_c0_g1_i3	BBE8_ARATH	-4.66645	1.31696	72.5095	4.48421e-08	1.07758e-05
TRINITY_DN14568_c0_g1_i2		-4.66613	7.72679	17.5585	0.000455937	0.00780367
TRINITY_DN123512_c0_g1_i9	E13B_WHEAT	-4.66295	4.04029	23.966	8.88641e-05	0.00259802
TRINITY_DN20435_c0_g1_i9	PDAT1_ARATH	-4.66112	0.0795827	18.5577	0.000346663	0.00648926
TRINITY_DN5431_c1_g1_i3	4CLL9_ARATH	-4.66048	2.76061	13.889	0.00134259	0.0161044
TRINITY_DN762_c1_g1_i1		-4.65926	1.81897	14.9639	0.000965862	0.0129408
TRINITY_DN242_c1_g1_i9	HIBC7_ARATH	-4.65526	4.4759	9.17695	0.00665457	0.0467703
TRINITY_DN119008_c0_g2_i2		-4.65401	-0.218503	33.6673	1.14721e-05	0.000647386
TRINITY_DN9956_c0_g2_i5	G3PC_DIACA	-4.65242	1.6279	24.7103	7.47323e-05	0.00231324
TRINITY_DN5714_c0_g1_i12	GBF3_ARATH	-4.65194	1.83658	20.2747	0.000220309	0.00480667
TRINITY_DN11719_c0_g2_i3		-4.65181	0.658123	24.9061	7.14396e-05	0.0022473
TRINITY_DN4825_c0_g1_i5	RAD2A_ARATH	-4.64903	2.01541	16.4427	0.000625106	0.0096326
TRINITY_DN9224_c0_g1_i27	EDRF1_MOUSE	-4.64837	1.09321	9.77801	0.00533717	0.040378
TRINITY_DN25454_c0_g2_i2	POLR2_ARATH	-4.64806	6.19167	25.5787	6.12919e-05	0.00201502
TRINITY_DN56017_c0_g2_i1	MD37C_ARATH	-4.64778	1.97311	12.0536	0.00242368	0.0238851
TRINITY_DN1674_c0_g1_i8	FKB62_ARATH	-4.64727	5.67562	21.4302	0.000164279	0.00393699
TRINITY_DN199475_c0_g1_i2	PMGT2_TETNG	-4.6469	2.61308	31.0414	1.91661e-05	0.000916231
TRINITY_DN9383_c0_g1_i12	STR9_ARATH	-4.64472	1.46816	11.5992	0.00282228	0.0263982
TRINITY_DN1060_c0_g1_i17	SK1_ARATH	-4.6439	3.81205	14.9515	0.00096949	0.0129717
TRINITY_DN17071_c1_g1_i1		-4.64381	-0.912545	17.9677	0.000407159	0.00724747
TRINITY_DN16256_c0_g1_i4	HSP7P_ARATH	-4.63855	6.09348	29.7453	2.4946e-05	0.0010919
TRINITY_DN10748_c0_g3_i1		-4.63734	-0.632007	14.4977	0.0011126	0.0142213
TRINITY_DN17480_c0_g1_i4	FRS5_ARATH	-4.63183	0.014171	31.8463	1.6329e-05	0.000822842
TRINITY_DN18964_c0_g1_i1	MCA4_ARATH	-4.63046	1.37546	33.9363	1.09007e-05	0.000621187
TRINITY_DN51124_c0_g3_i2	HS157_ARATH	-4.62978	1.63375	50.0332	7.65231e-07	9.25465e-05
TRINITY_DN896_c0_g1_i6	P2C10_ARATH	-4.62856	1.85082	19.3578	0.000279907	0.00564999
TRINITY_DN1864_c1_g4_i1		-4.62499	0.209699	26.6856	4.7877e-05	0.00170777
TRINITY_DN70171_c0_g1_i5	SC24B_ARATH	-4.62281	1.51531	156.209	5.9966e-11	8.34126e-08
TRINITY_DN4002_c0_g2_i1		-4.62227	-0.497699	50.1415	7.2797e-07	8.95684e-05
TRINITY_DN13158_c0_g1_i8	RVE1_ARATH	-4.61968	3.32818	14.7681	0.00102471	0.0134579
TRINITY_DN181164_c1_g1_i1		-4.61828	0.289855	41.8153	2.71623e-06	0.000233379
TRINITY_DN12473_c0_g1_i1		-4.61411	6.87191	18.0673	0.000396177	0.00711651
TRINITY_DN1932_c0_g1_i8	CB60F_ARATH	-4.61408	2.86695	28.8859	2.9829e-05	0.00123208
TRINITY_DN2347_c0_g1_i2		-4.61407	0.729584	14.3976	0.0011472	0.0145167
TRINITY_DN175182_c0_g2_i2		-4.61337	-1.63086	22.343	0.000131086	0.00340155
TRINITY_DN13519_c0_g2_i1	RIP2_PHYDI	-4.61201	3.03252	10.6844	0.00386512	0.0325257
TRINITY_DN12027_c0_g1_i16	CCT14_ORYSJ	-4.61083	1.09249	290.55	1.94974e-13	1.38205e-09
TRINITY_DN3692_c0_g1_i1	LOR12_ARATH	-4.60823	2.85883	21.9446	0.000144563	0.00361595
TRINITY_DN7149_c0_g1_i12	PLIP2_ARATH	-4.60698	-0.694256	20.2912	0.000219375	0.00479399
TRINITY_DN23958_c0_g1_i3		-4.60637	-0.035044	46.4881	1.2772e-06	0.000133246
TRINITY_DN8359_c0_g2_i2	Y2766_ARATH	-4.60549	0.294045	23.9537	8.91205e-05	0.00260265
TRINITY_DN11783_c0_g1_i5	Y5838_ARATH	-4.6043	4.59782	16.3916	0.000634372	0.00972825
TRINITY_DN23160_c0_g1_i6		-4.60371	0.232326	20.0124	0.000235787	0.00502241
TRINITY_DN37227_c0_g1_i1	GDL74_ARATH	-4.60207	-1.60089	21.6577	0.000155214	0.00378081
TRINITY_DN5331_c1_g1_i2	DNJH_ATRNU	-4.59781	1.27841	17.534	0.000459061	0.00783336
TRINITY_DN1441_c0_g1_i14		-4.59708	5.25843	14.9947	0.000956959	0.0128859
TRINITY_DN25315_c0_g4_i1	PBP1_ARATH	-4.59244	4.86238	64.799	1.10606e-07	2.17113e-05
TRINITY_DN202752_c0_g2_i1	EXO_ARATH	-4.59024	7.85495	80.5294	1.99156e-08	5.8828e-06
TRINITY_DN37410_c0_g1_i10	HAK17_ORYSJ	-4.59021	2.90384	10.0459	0.0048458	0.0377783
TRINITY_DN4586_c0_g1_i1	GASAA_ARATH	-4.58863	5.68183	48.2216	9.98066e-07	0.00011187
TRINITY_DN7216_c0_g1_i2		-4.58806	4.4563	13.516	0.00150931	0.0174411
TRINITY_DN93268_c2_g1_i1		-4.5852	3.51454	14.6385	0.00106584	0.0138123
TRINITY_DN10047_c0_g1_i6	PROCH_OLEEU	-4.58402	1.09978	14.1374	0.00124293	0.0152779
TRINITY_DN12953_c0_g1_i13	RP44A_ARATH	-4.58395	2.00829	27.3302	4.15806e-05	0.00155256
TRINITY_DN14677_c0_g1_i16	POL3_DROME	-4.58355	4.04654	18.3226	0.000369487	0.00678027
TRINITY_DN20488_c0_g1_i8	AMS_ARATH	-4.58269	-1.24679	38.017	5.1795e-06	0.000364566
TRINITY_DN34098_c0_g1_i7	SKL2_ARATH	-4.57891	0.50117	11.8942	0.00255592	0.0247524
TRINITY_DN114501_c1_g1_i1		-4.57567	3.60767	12.6759	0.00197542	0.0208113
TRINITY_DN50667_c0_g1_i3	CDPKI_ORYSJ	-4.57551	0.82768	17.0306	0.000528668	0.00861693
TRINITY_DN25158_c0_g1_i1	CAR4_ARATH	-4.57541	3.24462	220.647	2.56392e-12	1.05527e-08
TRINITY_DN5057_c0_g1_i4	VRN1_ARATH	-4.57538	1.26939	9.5044	0.00589698	0.0431844
TRINITY_DN221633_c0_g2_i2	CML49_ARATH	-4.57483	1.51885	14.2485	0.00120103	0.0149139
TRINITY_DN4881_c0_g1_i3	G2OX2_PEA	-4.57137	4.49587	18.8814	0.000317739	0.00613531
TRINITY_DN15465_c0_g2_i2		-4.56816	3.27294	25.6951	5.97021e-05	0.00198015
TRINITY_DN38505_c0_g2_i1		-4.56556	1.78929	21.7363	0.000152214	0.00373195
TRINITY_DN18367_c0_g1_i4		-4.56505	0.742275	14.7541	0.00102905	0.0134941
TRINITY_DN5518_c0_g1_i5	PER9_ARATH	-4.56439	-0.0867682	41.3214	2.94315e-06	0.000246566
TRINITY_DN1913_c0_g1_i3	ASPL1_ARATH	-4.56346	0.602896	15.7039	0.000774947	0.0111691
TRINITY_DN53333_c0_g2_i1	DER22_ARATH	-4.56265	0.389758	15.8976	0.000732158	0.0107639
TRINITY_DN9275_c0_g1_i11	CH60A_ARATH	-4.56213	1.11589	13.7617	0.00139707	0.0165309
TRINITY_DN14371_c0_g1_i17	C2GR2_ARATH	-4.56168	0.421428	20.3278	0.000217318	0.00476423
TRINITY_DN1615_c0_g1_i1		-4.56116	-0.0458361	16.6473	0.000589496	0.00927428
TRINITY_DN11648_c0_g1_i9	NAGLU_ARATH	-4.55861	2.36423	31.8941	1.6176e-05	0.000819335
TRINITY_DN34424_c0_g1_i14	PSBP_SPIOL	-4.55839	0.231001	11.3803	0.00303983	0.0276802
TRINITY_DN18524_c0_g1_i1		-4.55736	-1.16438	30.4501	2.1596e-05	0.000991169
TRINITY_DN27469_c0_g1_i1		-4.55666	3.71383	40.5971	3.32573e-06	0.000268278
TRINITY_DN202752_c0_g1_i1		-4.55664	-1.05066	64.4199	1.05997e-07	2.10659e-05
TRINITY_DN10164_c0_g1_i1		-4.55394	2.59128	67.3996	8.15548e-08	1.70305e-05
TRINITY_DN29842_c0_g1_i3	RL2_STRCO	-4.55279	0.689207	32.5702	1.41695e-05	0.000750477
TRINITY_DN34191_c0_g1_i4		-4.54983	-0.268999	30.0342	2.35081e-05	0.00105022
TRINITY_DN44089_c0_g2_i1	LORF2_HUMAN	-4.54922	2.13592	20.6481	0.00020018	0.00451418
TRINITY_DN31189_c1_g1_i1		-4.54886	1.81018	31.5339	1.73713e-05	0.000859998
TRINITY_DN21078_c0_g1_i16	SCP48_ARATH	-4.5484	2.10031	10.4346	0.00421975	0.0344525
TRINITY_DN21186_c0_g1_i1	HLS1_ARATH	-4.54343	1.17729	12.9163	0.00182756	0.0197879
TRINITY_DN30372_c0_g1_i2	CLPB1_ARATH	-4.54303	9.88212	43.8495	1.95463e-06	0.000183377
TRINITY_DN4480_c0_g1_i11	CSCL8_ARATH	-4.54048	3.93868	11.3576	0.00306342	0.0278037
TRINITY_DN44412_c0_g1_i5		-4.53934	-0.192845	22.0441	0.000141059	0.00355478
TRINITY_DN141665_c0_g1_i1	ERF61_ARATH	-4.53407	2.95766	41.6499	2.79127e-06	0.000236954
TRINITY_DN4827_c0_g1_i1	PUB4_ARATH	-4.53217	3.68336	19.6802	0.000257128	0.00533017
TRINITY_DN5626_c0_g1_i6		-4.53132	1.3185	43.0316	2.2282e-06	0.000202925
TRINITY_DN16392_c0_g1_i10	SWTIE_ARATH	-4.52714	3.92523	48.1109	1.01463e-06	0.000112866
TRINITY_DN10112_c1_g1_i1		-4.52562	2.94518	28.3472	3.34224e-05	0.00133346
TRINITY_DN16917_c0_g1_i13	RH57_ORYSJ	-4.5229	0.4543	10.7429	0.00378694	0.0321049
TRINITY_DN6486_c0_g2_i1	ABAH3_ARATH	-4.52244	5.34944	61.8452	1.58196e-07	2.83159e-05
TRINITY_DN7965_c1_g2_i7	MED18_ARATH	-4.52188	0.607921	13.8088	0.00137664	0.0163789
TRINITY_DN12623_c0_g1_i6	PHOX4_ARATH	-4.52031	2.66304	28.5391	3.20905e-05	0.00129449
TRINITY_DN81332_c0_g1_i3		-4.52005	-0.473155	12.713	0.00195173	0.0206577
TRINITY_DN2286_c0_g1_i1	DRL28_ARATH	-4.51943	3.65133	58.2575	2.48797e-07	3.94829e-05
TRINITY_DN2347_c0_g1_i1	TOP3A_DROME	-4.51845	3.35052	13.6905	0.00142863	0.0167985
TRINITY_DN129178_c0_g1_i4	TCMO_SOYBN	-4.51822	0.316823	44.4531	1.77525e-06	0.000170819
TRINITY_DN6486_c0_g2_i9	ABAH3_ARATH	-4.51751	6.45335	31.1054	1.89218e-05	0.000908296
TRINITY_DN19652_c0_g1_i2	GIF1_ARATH	-4.51229	1.45246	13.6697	0.001438	0.0168775
TRINITY_DN58328_c0_g1_i2	RN165_HUMAN	-4.51158	1.53035	9.60924	0.00567509	0.0420274
TRINITY_DN5811_c0_g1_i1		-4.51142	-0.587815	20.8126	0.000191966	0.00439575
TRINITY_DN9462_c0_g1_i2	PMGI_MESCR	-4.51121	1.76369	16.4325	0.000626957	0.00965064
TRINITY_DN19699_c0_g1_i1	WAK2_ARATH	-4.50795	2.01906	35.1277	8.72067e-06	0.000533659
TRINITY_DN12700_c1_g1_i2	Y2433_ARATH	-4.50091	3.03805	43.6578	2.01527e-06	0.000187961
TRINITY_DN3534_c0_g1_i2		-4.49999	0.712325	16.6053	0.000596634	0.0093451
TRINITY_DN13275_c0_g2_i1	RS202_ARATH	-4.49749	2.937	19.3795	0.000278302	0.00563363
TRINITY_DN30372_c0_g1_i6	CLPB1_ARATH	-4.49714	2.59716	9.41577	0.00609208	0.0440918
TRINITY_DN14391_c0_g1_i1	DLO1_ARATH	-4.49651	1.23732	26.5874	4.89262e-05	0.00172924
TRINITY_DN7779_c0_g1_i12	ACD6_ARATH	-4.49593	2.15125	49.7349	7.99054e-07	9.52823e-05
TRINITY_DN21241_c0_g2_i4	NAC72_ARATH	-4.4947	2.62721	16.1937	0.000671699	0.0101351
TRINITY_DN16907_c0_g2_i1	MSL8_ARATH	-4.49251	-1.50418	25.8558	5.75827e-05	0.00193089
TRINITY_DN30118_c0_g1_i4	RAH1B_ARATH	-4.49248	1.71693	10.8943	0.00359256	0.0309757
TRINITY_DN33764_c0_g1_i5	BH025_ARATH	-4.48971	0.215489	16.8521	0.000556092	0.00892369
TRINITY_DN104332_c0_g3_i6	P2C03_ARATH	-4.48806	0.844267	50.351	7.30922e-07	8.96721e-05
TRINITY_DN104_c0_g1_i1		-4.48707	-0.530395	14.1393	0.00124221	0.0152751
TRINITY_DN6899_c1_g1_i6	MSRA_LACSA	-4.4864	4.02034	36.1702	7.2031e-06	0.000462765
TRINITY_DN111040_c0_g1_i1		-4.48092	1.62865	35.8695	7.60869e-06	0.000482505
TRINITY_DN12350_c1_g1_i10	FA32A_DANRE	-4.4795	0.862593	17.1653	0.000508967	0.00839791
TRINITY_DN24468_c0_g3_i1		-4.47776	0.243678	22.3591	0.000130572	0.00339164
TRINITY_DN5308_c0_g1_i6	UNC13_ARATH	-4.47666	2.13987	20.3854	0.000214118	0.00471433
TRINITY_DN33437_c2_g1_i4		-4.47586	2.39737	32.9864	1.30717e-05	0.000709416
TRINITY_DN2239_c1_g1_i2	U80A2_ARATH	-4.47377	-0.553759	16.0999	0.000690233	0.0103279
TRINITY_DN42356_c0_g1_i2	NUDT4_ARATH	-4.47285	4.85335	76.7568	2.92674e-08	7.87817e-06
TRINITY_DN3129_c0_g1_i7	RAN2_ORYSJ	-4.47171	1.73905	11.367	0.00305365	0.0277585
TRINITY_DN2943_c0_g2_i11	KN12B_ARATH	-4.46792	3.54211	12.485	0.00210229	0.0217209
TRINITY_DN437_c0_g1_i5	CDT1A_ARATH	-4.46734	-1.12185	20.1853	0.000225453	0.00489082
TRINITY_DN3297_c0_g1_i3		-4.4661	-0.230237	24.4182	7.99581e-05	0.00242211
TRINITY_DN27931_c0_g1_i1		-4.4661	-0.174046	75.775	2.91122e-08	7.85297e-06
TRINITY_DN21872_c0_g1_i6	CH10_ARATH	-4.46333	5.05318	23.4147	0.000101233	0.00284943
TRINITY_DN4607_c0_g3_i1		-4.46308	-0.65308	17.6479	0.000444749	0.00767247
TRINITY_DN3598_c0_g1_i8		-4.46252	1.65709	25.4764	6.27273e-05	0.00205216
TRINITY_DN183_c0_g1_i8		-4.46228	3.91897	9.96135	0.00499521	0.0385428
TRINITY_DN624_c0_g2_i3		-4.46116	5.04369	16.707	0.00057954	0.0091545
TRINITY_DN3628_c0_g1_i10		-4.45955	2.76585	9.26425	0.00644252	0.0457994
TRINITY_DN2217_c0_g1_i30	IF4G_ARATH	-4.45932	2.31529	9.40792	0.00610972	0.0441744
TRINITY_DN2958_c0_g1_i5	HACD_ARATH	-4.45897	-0.201137	12.1932	0.0023141	0.0231599
TRINITY_DN80500_c0_g2_i10	ACD6_ARATH	-4.45845	0.693226	10.6583	0.00390061	0.032738
TRINITY_DN11164_c0_g1_i1		-4.45758	2.38481	14.466	0.00112341	0.0143168
TRINITY_DN12077_c1_g1_i7		-4.45729	5.3501	26.6408	4.83526e-05	0.00171801
TRINITY_DN61602_c0_g4_i1	POLR1_ARATH	-4.45687	0.251324	34.5924	9.63432e-06	0.000572544
TRINITY_DN38255_c0_g2_i1	ATL16_ARATH	-4.45465	3.32296	17.0715	0.000522591	0.00855283
TRINITY_DN169997_c1_g1_i9	PUB43_ARATH	-4.45136	3.32946	12.255	0.00226737	0.0228621
TRINITY_DN30372_c0_g1_i4	CLPB1_ARATH	-4.45123	3.23669	26.2057	5.32482e-05	0.00183131
TRINITY_DN48366_c0_g1_i4	POLX_TOBAC	-4.45082	4.41304	49.044	8.83893e-07	0.0001029
TRINITY_DN63337_c0_g1_i1		-4.44725	3.16279	26.3713	5.13234e-05	0.00178528
TRINITY_DN3899_c0_g1_i25	GSHRP_SPIOL	-4.447	-1.34782	20.4696	0.000209539	0.00464557
TRINITY_DN8474_c0_g1_i2	CLPC1_ARATH	-4.44634	0.33537	18.9595	0.000311167	0.00606201
TRINITY_DN52340_c0_g1_i1		-4.44631	-0.296285	56.999	2.74805e-07	4.27072e-05
TRINITY_DN4052_c1_g1_i4	HSP7F_ARATH	-4.44501	2.64227	25.4814	6.26565e-05	0.00205037
TRINITY_DN1337_c0_g1_i8		-4.44476	0.330969	13.3499	0.00159081	0.0180725
TRINITY_DN4637_c0_g1_i7	RR1_SPIOL	-4.44442	1.37901	10.804	0.00370718	0.031656
TRINITY_DN10337_c0_g1_i27	TI22L_ARATH	-4.44346	0.000836781	11.0807	0.00336839	0.02965
TRINITY_DN217486_c0_g2_i2		-4.44317	5.3781	57.7264	2.66524e-07	4.16231e-05
TRINITY_DN4857_c1_g1_i10	FH8_ARATH	-4.44153	2.28659	82.6378	1.61503e-08	4.98942e-06
TRINITY_DN95544_c0_g1_i6	Y8328_DICDI	-4.43994	-0.431079	29.0372	2.88979e-05	0.00120691
TRINITY_DN21310_c0_g1_i1		-4.43975	3.22387	12.9152	0.00182817	0.0197887
TRINITY_DN198266_c0_g1_i1	Y3264_ARATH	-4.4388	4.94547	24.456	7.92605e-05	0.00240899
TRINITY_DN12460_c0_g1_i7	HSF30_SOLPE	-4.43851	5.30396	19.8364	0.000246837	0.00517966
TRINITY_DN28550_c0_g1_i4	P2C58_ARATH	-4.43785	4.3561	30.227	2.25995e-05	0.00102107
TRINITY_DN4863_c0_g2_i4	MPK4_ARATH	-4.43783	3.26051	35.9787	7.45859e-06	0.000475009
TRINITY_DN20528_c0_g3_i4	RGA4_SOLBU	-4.43729	1.07698	10.5836	0.00400406	0.0333104
TRINITY_DN246253_c0_g1_i1		-4.43572	1.74612	49.0026	8.89287e-07	0.000103244
TRINITY_DN8441_c1_g3_i1		-4.43455	3.00035	62.4463	1.4693e-07	2.69647e-05
TRINITY_DN10281_c1_g2_i2		-4.43152	0.971958	30.3906	2.18586e-05	0.00099891
TRINITY_DN19802_c0_g2_i1	M3K17_ARATH	-4.43025	4.94041	77.5459	2.69694e-08	7.48054e-06
TRINITY_DN7256_c0_g2_i2	PLA14_ARATH	-4.42952	2.45324	12.7259	0.00194361	0.0205935
TRINITY_DN10420_c0_g1_i9		-4.42865	2.13215	15.1587	0.000911017	0.0124505
TRINITY_DN18701_c0_g1_i13		-4.42574	0.410739	31.5232	1.74082e-05	0.000860236
TRINITY_DN572_c0_g2_i1	AB2A_ARATH	-4.42486	0.819749	58.65	2.30222e-07	3.72298e-05
TRINITY_DN255711_c0_g1_i1		-4.42453	5.50924	77.2168	2.79025e-08	7.68922e-06
TRINITY_DN27139_c0_g2_i1		-4.42182	4.92229	11.0828	0.00336596	0.0296368
TRINITY_DN7109_c0_g2_i4	NAC8_ARATH	-4.42147	0.707827	27.5651	3.95175e-05	0.00149973
TRINITY_DN12477_c1_g1_i12	ACPM2_ARATH	-4.42108	0.581279	19.0272	0.000305591	0.00598967
TRINITY_DN20007_c0_g1_i9		-4.42091	1.31623	24.2147	8.38392e-05	0.002497
TRINITY_DN58715_c0_g1_i1	PUB13_ARATH	-4.41806	3.25192	11.1313	0.0033103	0.029274
TRINITY_DN251686_c0_g1_i2		-4.41736	1.66669	14.8173	0.00100954	0.0133212
TRINITY_DN86143_c0_g1_i6	SKI27_ARATH	-4.41454	0.714272	12.0093	0.00245964	0.0241351
TRINITY_DN6629_c7_g1_i9	PPP7L_ARATH	-4.41345	-0.231985	19.8431	0.000246406	0.00517603
TRINITY_DN3724_c0_g1_i14	HT1_ARATH	-4.4117	1.44861	24.2123	8.38857e-05	0.0024978
TRINITY_DN11926_c0_g2_i5	CTSL2_DICDI	-4.41026	1.04139	9.84992	0.00520003	0.0396622
TRINITY_DN226803_c0_g2_i5	LIP_STAHY	-4.40537	0.982857	17.0934	0.000519382	0.00851123
TRINITY_DN113474_c0_g1_i3	Y3720_ARATH	-4.4041	-1.1715	23.8979	9.02985e-05	0.00262799
TRINITY_DN166357_c0_g1_i1	DJB13_MOUSE	-4.40364	4.07606	25.7606	5.88281e-05	0.00195773
TRINITY_DN13213_c0_g1_i10		-4.40199	-0.184267	17.2386	0.000498581	0.00828098
TRINITY_DN10620_c0_g1_i2	PP408_ARATH	-4.40176	0.28357	20.626	0.000201313	0.00452611
TRINITY_DN25511_c0_g2_i4		-4.40159	1.8425	19.9952	0.00023684	0.00503728
TRINITY_DN3822_c0_g3_i2	UBP20_ARATH	-4.40068	0.395883	17.5454	0.0004576	0.0078181
TRINITY_DN99333_c0_g1_i3	GUAA_HELHP	-4.40041	2.19942	13.05	0.00175064	0.0192573
TRINITY_DN3855_c0_g1_i1	CSLC4_ARATH	-4.39911	1.59436	10.1429	0.0046804	0.0368924
TRINITY_DN7517_c1_g1_i4	Y4967_ARATH	-4.3973	2.5191	23.1661	0.000107422	0.0029712
TRINITY_DN27969_c0_g2_i1		-4.39631	-0.123774	84.9175	1.15185e-08	3.8897e-06
TRINITY_DN34297_c1_g1_i1		-4.39545	2.36876	9.83488	0.00522839	0.0398028
TRINITY_DN26178_c0_g1_i1	CAB25_ARATH	-4.39428	0.117159	20.2821	0.000219891	0.00480248
TRINITY_DN17389_c0_g1_i8	PMGT2_TAKRU	-4.39351	1.65102	11.1799	0.0032555	0.0289297
TRINITY_DN16912_c0_g1_i5	DEAH5_ARATH	-4.39293	5.69695	25.5586	6.15712e-05	0.00202108
TRINITY_DN23585_c0_g1_i12		-4.3927	2.52466	27.9305	3.65295e-05	0.00141789
TRINITY_DN13142_c0_g1_i11	TRXH_RICCO	-4.39166	3.8531	15.6721	0.000782238	0.0112411
TRINITY_DN26702_c0_g1_i2		-4.39153	2.04734	9.60143	0.0056913	0.0421037
TRINITY_DN12138_c0_g1_i6	NFD4_ARATH	-4.39146	-0.18906	13.6641	0.00144054	0.016898
TRINITY_DN22569_c0_g1_i1	P2C25_ARATH	-4.38964	2.46906	17.6291	0.000447076	0.00769868
TRINITY_DN4511_c0_g1_i3	POLX_TOBAC	-4.3879	3.28981	36.9304	6.28029e-06	0.000419254
TRINITY_DN24668_c1_g1_i2	RCE1_ARATH	-4.38757	1.52863	14.0301	0.00128494	0.0156344
TRINITY_DN150181_c0_g3_i1		-4.38518	1.97814	43.2314	2.15767e-06	0.000198057
TRINITY_DN1060_c0_g1_i6	SK1_ARATH	-4.38486	3.17319	18.5583	0.000346604	0.00648915
TRINITY_DN37260_c0_g1_i4		-4.38458	4.33993	30.6751	2.06335e-05	0.000962577
TRINITY_DN15260_c0_g1_i3		-4.38295	2.18038	28.6586	3.12906e-05	0.00127171
TRINITY_DN17495_c0_g2_i2	DTC_ARATH	-4.37941	2.07197	23.0238	0.000111152	0.00303943
TRINITY_DN37966_c1_g1_i11	PILR1_ARATH	-4.37916	1.00038	12.6385	0.00199962	0.0209918
TRINITY_DN37883_c0_g1_i1		-4.37814	3.06403	24.3423	8.13827e-05	0.0024454
TRINITY_DN8871_c1_g1_i2		-4.37755	-0.339437	26.9759	4.49197e-05	0.00163413
TRINITY_DN4494_c0_g1_i7	CSCLD_ARATH	-4.3766	1.90559	23.8764	9.07565e-05	0.00263672
TRINITY_DN3171_c0_g1_i1	ARF_CRYNJ	-4.37614	2.23607	11.7939	0.00264321	0.0252849
TRINITY_DN4468_c0_g1_i1		-4.37442	4.24996	40.0815	3.62787e-06	0.000285554
TRINITY_DN3626_c1_g1_i3	DAT1B_SOYBN	-4.37434	2.21384	19.7903	0.000249829	0.00522044
TRINITY_DN155_c0_g1_i6	HS906_ARATH	-4.37418	1.53983	13.1603	0.00168987	0.0188057
TRINITY_DN6791_c0_g1_i12		-4.37391	-0.603775	26.7467	4.72374e-05	0.00169252
TRINITY_DN3878_c0_g1_i3	HSP7M_PHAVU	-4.37065	3.02593	12.5401	0.00206479	0.0214517
TRINITY_DN1644_c1_g1_i13	ACOT8_MOUSE	-4.37042	0.836529	34.1055	1.05575e-05	0.000609247
TRINITY_DN4881_c0_g1_i1	G2OX6_ARATH	-4.36613	2.16694	10.2988	0.00442755	0.0355561
TRINITY_DN50881_c0_g1_i1		-4.3661	2.5387	32.0623	1.5649e-05	0.000799628
TRINITY_DN911_c0_g2_i9	SL30A_ARATH	-4.36442	5.34455	95.3028	5.01902e-09	2.07983e-06
TRINITY_DN36101_c0_g1_i4		-4.36409	2.88466	17.7228	0.000435615	0.00756301
TRINITY_DN110976_c0_g1_i3	MON2_HUMAN	-4.36325	-1.25635	15.8513	0.00074215	0.0108641
TRINITY_DN4220_c0_g1_i3	GLR31_ARATH	-4.36139	2.86974	8.94529	0.00725596	0.0495078
TRINITY_DN14540_c0_g1_i2		-4.35689	-0.983564	21.9833	0.000143189	0.00359245
TRINITY_DN10811_c0_g1_i1	PP329_ARATH	-4.35133	1.88221	58.5733	2.38872e-07	3.84338e-05
TRINITY_DN28920_c0_g1_i5		-4.35041	2.8192	15.1656	0.000909125	0.0124317
TRINITY_DN2477_c1_g3_i1		-4.34845	0.680711	39.7354	3.84758e-06	0.000298067
TRINITY_DN969_c0_g1_i4	CLPB2_ORYSJ	-4.34822	3.54457	14.5571	0.00109258	0.0140542
TRINITY_DN21661_c0_g1_i6	NS1BP_HUMAN	-4.34815	3.33047	32.96	1.31383e-05	0.000712095
TRINITY_DN151856_c0_g2_i2		-4.34796	1.95934	39.6423	3.90916e-06	0.000301374
TRINITY_DN14419_c0_g1_i4	TPK1_ARATH	-4.3479	0.867523	11.5201	0.00289881	0.0268581
TRINITY_DN11166_c0_g1_i9	FH5_ARATH	-4.34664	1.53862	36.8639	6.35558e-06	0.000422571
TRINITY_DN2995_c0_g1_i5	VAP22_ARATH	-4.34579	0.171052	15.1963	0.000900824	0.0123582
TRINITY_DN78126_c0_g1_i8	UBC8_ARATH	-4.34325	0.745628	38.7964	4.52117e-06	0.000331339
TRINITY_DN168809_c0_g3_i3	VPE_RICCO	-4.34256	0.120858	29.6019	2.56957e-05	0.00111819
TRINITY_DN3502_c2_g1_i1		-4.34155	0.755227	15.8857	0.000734702	0.010791
TRINITY_DN8161_c0_g1_i8	ELD1_ARATH	-4.34113	-0.741289	15.989	0.000712884	0.0105648
TRINITY_DN11753_c0_g1_i3	GTE6_ARATH	-4.34074	-0.0795669	14.4003	0.00114628	0.0145084
TRINITY_DN89365_c0_g1_i1	PUB23_ARATH	-4.34008	4.45757	31.0573	1.9105e-05	0.000914464
TRINITY_DN8475_c0_g4_i3	CXE7_ARATH	-4.33446	-0.158618	19.9331	0.000240696	0.00509592
TRINITY_DN11457_c0_g1_i4	CYNS_SORBI	-4.33444	0.583367	13.2157	0.00166025	0.0185736
TRINITY_DN28730_c0_g1_i6	CCU21_ARATH	-4.33418	0.217977	19.6735	0.000257586	0.00533881
TRINITY_DN98274_c0_g1_i5	CIGR1_ORYSJ	-4.33417	6.60466	14.5573	0.00109252	0.0140542
TRINITY_DN2405_c0_g1_i4	CPSF_ARATH	-4.33404	-0.331262	18.4806	0.000353968	0.00658096
TRINITY_DN26_c1_g1_i3		-4.3334	1.75393	10.3723	0.00431376	0.0349534
TRINITY_DN5544_c0_g1_i3	YAI5_SCHPO	-4.33262	0.956576	17.5498	0.000457038	0.0078106
TRINITY_DN1543_c0_g1_i10	ATCA1_ARATH	-4.33221	-0.00566348	25.2858	6.55001e-05	0.00211329
TRINITY_DN9462_c0_g1_i8	PMGI_PRUDU	-4.3319	2.17703	52.4086	5.45857e-07	7.1579e-05
TRINITY_DN2_c0_g1_i48	SUD1_ARATH	-4.33178	0.596401	48.4681	9.5172e-07	0.000108324
TRINITY_DN8322_c0_g1_i1		-4.33149	-1.63038	23.1402	0.000108089	0.00298446
TRINITY_DN24658_c0_g2_i2	NRX2_ORYSJ	-4.32964	-0.794097	19.3046	0.000283874	0.00570103
TRINITY_DN17389_c0_g1_i7	PMGT2_TAKRU	-4.32842	0.578035	11.5912	0.0028299	0.0264462
TRINITY_DN2282_c1_g1_i2		-4.32767	3.29665	62.3558	1.48568e-07	2.71576e-05
TRINITY_DN6159_c0_g1_i3	NDB2_ARATH	-4.32711	1.54464	9.72654	0.00543779	0.0408846
TRINITY_DN7309_c0_g1_i3	HIP39_ARATH	-4.32697	1.62164	60.1954	1.94317e-07	3.26809e-05
TRINITY_DN2315_c0_g1_i24	MICU_ARATH	-4.32633	5.364	81.6842	1.77536e-08	5.3551e-06
TRINITY_DN7785_c1_g1_i7		-4.3225	1.58363	15.7121	0.000773077	0.0111594
TRINITY_DN8653_c0_g2_i12	PDCT1_ARATH	-4.32196	1.42214	9.89728	0.00511185	0.0391892
TRINITY_DN7140_c0_g1_i16		-4.321	-1.03989	19.835	0.000246931	0.00518024
TRINITY_DN167_c0_g1_i6		-4.32048	1.29322	87.9109	8.82513e-09	3.22638e-06
TRINITY_DN10414_c0_g2_i1	UFC_ARATH	-4.31499	0.200263	22.4275	0.000128411	0.00335533
TRINITY_DN7686_c0_g1_i18	APF1_ARATH	-4.31296	3.09599	11.3904	0.00302944	0.0276232
TRINITY_DN5144_c1_g2_i4	POLR1_ARATH	-4.31172	2.23346	10.7077	0.00383374	0.0323646
TRINITY_DN38664_c0_g4_i1		-4.31107	0.303514	34.1204	1.05279e-05	0.000608087
TRINITY_DN28093_c1_g1_i1		-4.31051	0.647244	34.3881	1.00104e-05	0.000586467
TRINITY_DN16562_c0_g1_i20	FBL3_ARATH	-4.30979	0.966296	9.3018	0.00635363	0.0454104
TRINITY_DN1593_c0_g1_i3	INVA_VIGRR	-4.30871	0.899024	14.3811	0.00115304	0.0145574
TRINITY_DN22266_c0_g1_i1	NCED1_PHAVU	-4.30782	5.07771	69.9269	6.1183e-08	1.36695e-05
TRINITY_DN443_c0_g1_i3	LGUC_ARATH	-4.30753	0.640302	9.81996	0.00525669	0.039955
TRINITY_DN8662_c0_g2_i7		-4.30729	0.0980593	24.338	8.14638e-05	0.00244627
TRINITY_DN158336_c0_g1_i4		-4.306	0.861147	54.1067	4.24251e-07	5.89658e-05
TRINITY_DN681_c0_g2_i8	CSLA9_ARATH	-4.30268	3.6966	22.3401	0.000131181	0.00340331
TRINITY_DN104961_c0_g1_i4	KN8A_ORYSJ	-4.30203	4.84066	44.8675	1.66456e-06	0.00016287
TRINITY_DN86512_c0_g1_i2		-4.30177	4.95926	33.5807	1.16631e-05	0.000654111
TRINITY_DN31775_c0_g2_i1	HIDM_GLYEC	-4.30057	3.73306	47.7675	1.068e-06	0.000116268
TRINITY_DN5331_c1_g1_i1	DNJH_ATRNU	-4.30018	4.48269	15.9587	0.000719208	0.0106283
TRINITY_DN22921_c0_g1_i14	DNJB8_HUMAN	-4.29953	2.8079	36.8968	6.31826e-06	0.000420528
TRINITY_DN9839_c0_g1_i13	MANA3_ARATH	-4.29867	0.964096	18.0091	0.000402551	0.00718348
TRINITY_DN20423_c1_g1_i14		-4.29858	0.965704	10.188	0.00460568	0.0364746
TRINITY_DN29930_c0_g1_i3	ANXD8_ARATH	-4.29626	0.531828	11.2752	0.00315091	0.0283146
TRINITY_DN103848_c0_g1_i7	NDC80_ARATH	-4.29586	-0.612838	13.1128	0.00171575	0.0189898
TRINITY_DN3978_c0_g2_i8	Y8359_ORYSI	-4.292	0.582366	11.3261	0.00309661	0.0279895
TRINITY_DN9775_c5_g1_i1	STAD_SIMCH	-4.28989	6.13219	21.2117	0.000173535	0.00409346
TRINITY_DN20229_c0_g1_i10	CHX18_ARATH	-4.28948	1.55444	27.9134	3.66635e-05	0.00142143
TRINITY_DN2216_c0_g1_i13	KAT3_HUMAN	-4.28889	3.10208	20.4727	0.00020937	0.00464264
TRINITY_DN5210_c0_g1_i3	BRN1L_ARATH	-4.28874	1.30131	10.4582	0.00418475	0.0342567
TRINITY_DN3487_c0_g1_i6	MCU5_ARATH	-4.2887	1.92884	42.3209	2.50036e-06	0.00022032
TRINITY_DN5534_c2_g3_i1	AI1M_YEAST	-4.28863	0.981801	67.9776	7.20588e-08	1.52219e-05
TRINITY_DN4355_c1_g1_i20	STSYN_PEA	-4.28767	5.43302	9.24625	0.00648562	0.0459871
TRINITY_DN18731_c0_g1_i4	SUT_SPIOL	-4.28648	3.56491	43.7251	1.99373e-06	0.00018636
TRINITY_DN48323_c0_g1_i6	PAO_MAIZE	-4.28503	5.21437	15.8172	0.000749599	0.0109268
TRINITY_DN4093_c0_g1_i6	RBL3_ARATH	-4.28267	2.61203	22.6599	0.000121356	0.0032285
TRINITY_DN13598_c0_g1_i25	AB7I_ARATH	-4.28135	0.636049	9.80076	0.00529335	0.0401608
TRINITY_DN31336_c0_g1_i18	SANT_PLAFF	-4.27995	1.76544	12.4177	0.00214917	0.022043
TRINITY_DN27952_c0_g1_i9	LTPG2_ARATH	-4.27939	-0.250374	25.761	5.88228e-05	0.00195773
TRINITY_DN5321_c0_g1_i3		-4.27882	2.0182	9.98914	0.00494552	0.0382914
TRINITY_DN16752_c0_g1_i9	KPK2_ARATH	-4.2776	0.199472	11.0336	0.00342353	0.0299782
TRINITY_DN22356_c0_g1_i2	FB92_ARATH	-4.27363	2.97491	62.7872	1.40936e-07	2.61749e-05
TRINITY_DN34394_c0_g1_i1	SRO5_ARATH	-4.2735	-0.121395	13.1652	0.00168721	0.0187896
TRINITY_DN7337_c0_g1_i3	FG3H_SOYBN	-4.27223	0.432153	12.16	0.00233966	0.0233328
TRINITY_DN217486_c0_g1_i1		-4.27087	2.64404	91.063	7.25961e-09	2.79837e-06
TRINITY_DN18322_c1_g1_i2		-4.26915	1.92542	17.5731	0.000454085	0.00778097
TRINITY_DN20206_c0_g1_i14	FB237_ARATH	-4.26673	0.974663	10.4582	0.00418469	0.0342567
TRINITY_DN60339_c0_g1_i10		-4.26595	-0.370787	16.2694	0.000657151	0.00997816
TRINITY_DN16814_c0_g3_i1		-4.26575	-0.0239925	15.5953	0.000800148	0.0114051
TRINITY_DN41412_c0_g1_i1	NCED5_ARATH	-4.26331	1.74288	57.0568	2.90883e-07	4.47363e-05
TRINITY_DN9705_c1_g1_i6	BIM2_ARATH	-4.26172	0.198717	14.53	0.00110166	0.0141311
TRINITY_DN13994_c0_g1_i5	ODBA1_ARATH	-4.25954	-0.0273099	20.9167	0.000186955	0.0043182
TRINITY_DN9794_c0_g1_i5	CWC21_USTMA	-4.25937	1.36318	14.2736	0.00119177	0.0148423
TRINITY_DN86354_c1_g1_i3		-4.25932	-0.538546	29.542	2.6016e-05	0.0011262
TRINITY_DN14648_c0_g1_i3		-4.25866	1.74419	15.8398	0.000744652	0.0108845
TRINITY_DN10947_c0_g1_i11	ADRC1_ARATH	-4.25846	0.52471	31.1069	1.89161e-05	0.000908296
TRINITY_DN7743_c0_g1_i3	PR1B1_ARATH	-4.25787	3.17077	44.1573	1.86146e-06	0.000176978
TRINITY_DN15698_c0_g1_i7	ACBP_BRANA	-4.25778	-1.52353	31.6946	1.68262e-05	0.000839277
TRINITY_DN47761_c0_g1_i3	SALK6_KALTU	-4.25683	2.43825	58.5452	2.3974e-07	3.85247e-05
TRINITY_DN14142_c1_g1_i2		-4.25492	1.99373	22.4837	0.000126662	0.00332189
TRINITY_DN25180_c0_g1_i7	PBL11_ARATH	-4.2549	2.90388	10.8601	0.00363553	0.0312281
TRINITY_DN8842_c1_g1_i5	MO3_ARATH	-4.25346	2.70169	21.0644	0.000180099	0.00419555
TRINITY_DN24348_c0_g1_i1	RDUF1_ARATH	-4.25217	-0.817066	14.8372	0.00100348	0.0132761
TRINITY_DN22356_c0_g1_i15	FB92_ARATH	-4.25178	2.71273	19.4671	0.000271947	0.0055428
TRINITY_DN11283_c0_g1_i1		-4.25156	-0.143561	26.0255	5.5433e-05	0.00188255
TRINITY_DN30372_c0_g1_i1	CLPB1_ARATH	-4.25004	2.87933	10.1247	0.00471098	0.0370537
TRINITY_DN7163_c0_g1_i7	EDR4_ARATH	-4.24976	2.93479	17.2273	0.000500162	0.00829967
TRINITY_DN19857_c0_g1_i12	TPSGD_VITVI	-4.24974	2.62833	10.3439	0.00435742	0.0352012
TRINITY_DN10903_c0_g1_i7	RTP2_TRYBG	-4.24954	-0.158654	17.4451	0.000470575	0.00796745
TRINITY_DN12408_c0_g1_i12		-4.24953	-0.474153	18.6522	0.000337924	0.00639293
TRINITY_DN8637_c0_g1_i2	POLR1_ARATH	-4.24626	2.38865	15.899	0.000731848	0.0107621
TRINITY_DN17649_c2_g1_i1		-4.24604	1.3122	15.364	0.000856887	0.0119396
TRINITY_DN51937_c0_g1_i5	ODPA3_ARATH	-4.24364	3.91654	11.7499	0.00268255	0.025532
TRINITY_DN2250_c0_g1_i3	NAC22_ORYSJ	-4.24352	0.341766	12.2283	0.0022874	0.0229967
TRINITY_DN22801_c0_g1_i1	BGA14_ARATH	-4.24237	0.0921772	14.2138	0.00121394	0.0150231
TRINITY_DN338_c0_g1_i23	LORF2_HUMAN	-4.24112	1.73253	9.92186	0.00506675	0.0389323
TRINITY_DN17018_c0_g1_i14	DERL1_ARATH	-4.24066	0.899178	9.80045	0.00529395	0.040163
TRINITY_DN6788_c0_g1_i9	VAS_ARATH	-4.24031	-0.0493965	13.1853	0.00167645	0.018702
TRINITY_DN6039_c0_g1_i2		-4.2403	-0.879621	62.7764	1.28619e-07	2.44934e-05
TRINITY_DN50881_c0_g3_i2		-4.23964	1.16593	28.1557	3.48125e-05	0.00137134
TRINITY_DN8473_c0_g1_i3	SBT46_ARATH	-4.23943	0.76973	14.3924	0.00114903	0.0145299
TRINITY_DN1448_c0_g2_i16	RRP12_CHICK	-4.23914	3.08777	12.0175	0.00245294	0.0240878
TRINITY_DN2548_c1_g1_i1		-4.23852	2.33638	29.6818	2.5275e-05	0.00110283
TRINITY_DN49987_c0_g3_i1		-4.23831	2.87777	94.1342	5.55969e-09	2.25196e-06
TRINITY_DN203963_c0_g1_i3	DV4H_CATRO	-4.23786	0.00475776	27.3117	4.17482e-05	0.00155569
TRINITY_DN385_c2_g1_i1		-4.23758	1.65264	47.7259	1.07466e-06	0.000116596
TRINITY_DN15755_c0_g1_i2		-4.23665	0.426718	12.3644	0.00218714	0.0222926
TRINITY_DN19379_c0_g2_i3	POL5_DROME	-4.23662	2.11703	23.9545	8.91036e-05	0.00260265
TRINITY_DN5694_c0_g1_i4	RNG1A_ARATH	-4.23502	1.62993	15.7668	0.000760762	0.0110328
TRINITY_DN170835_c0_g1_i1	KCS5_ARATH	-4.23498	5.28678	39.9695	3.6974e-06	0.000289775
TRINITY_DN1654_c0_g2_i1	GATL9_ARATH	-4.2313	7.71513	64.2089	1.18681e-07	2.29434e-05
TRINITY_DN8936_c1_g1_i1		-4.23072	0.672291	33.1967	1.25529e-05	0.000690358
TRINITY_DN17399_c1_g1_i1		-4.22983	1.14075	11.2831	0.00314236	0.0282827
TRINITY_DN11270_c0_g1_i4	GLGL1_SOLTU	-4.22879	-0.450066	14.2508	0.00120015	0.0149102
TRINITY_DN90483_c0_g3_i1		-4.22806	3.95762	26.9091	4.55822e-05	0.00164943
TRINITY_DN1807_c0_g1_i3	WRK40_ARATH	-4.22454	1.50166	10.8069	0.00370333	0.0316273
TRINITY_DN30613_c0_g1_i2	PP247_ARATH	-4.22445	0.45631	31.7087	1.67793e-05	0.000837919
TRINITY_DN11034_c0_g1_i1	Y5248_ARATH	-4.22295	0.571954	15.8263	0.000747605	0.0109102
TRINITY_DN6638_c0_g1_i8		-4.22271	-1.3328	15.4905	0.000825334	0.0116385
TRINITY_DN572_c0_g1_i1	AB2A_ARATH	-4.22078	1.14946	10.9622	0.00350906	0.0304657
TRINITY_DN19349_c0_g1_i11		-4.22077	1.811	39.76	3.8315e-06	0.000297298
TRINITY_DN1240_c0_g1_i3		-4.22043	2.78057	9.5219	0.00585928	0.0429897
TRINITY_DN207487_c0_g1_i1	HSP7O_ARATH	-4.22014	1.00935	12.2057	0.00230454	0.0230927
TRINITY_DN9311_c0_g2_i6	VHAA1_ARATH	-4.21788	-1.86579	20.5651	0.000204475	0.00456984
TRINITY_DN93268_c2_g2_i1		-4.21629	0.657324	11.5801	0.00284057	0.0265094
TRINITY_DN84474_c0_g2_i3	ERF80_ARATH	-4.21549	2.71489	15.4048	0.000846575	0.011843
TRINITY_DN242_c1_g1_i6	HIBC7_ARATH	-4.21503	2.84964	12.193	0.00231428	0.0231599
TRINITY_DN218193_c0_g1_i2		-4.21316	0.828154	17.5116	0.000461924	0.00786671
TRINITY_DN9462_c0_g1_i14	PMGI_MESCR	-4.21241	6.84286	60.8726	1.78494e-07	3.08593e-05
TRINITY_DN13797_c0_g1_i5		-4.20826	-1.12394	33.0798	1.28382e-05	0.000701218
TRINITY_DN4631_c0_g1_i7	FRS5_ARATH	-4.20757	-0.507435	12.1621	0.00233805	0.0233259
TRINITY_DN52024_c0_g1_i1		-4.20476	2.33487	15.7411	0.000766532	0.0110912
TRINITY_DN23768_c0_g1_i1		-4.20473	3.09443	10.1588	0.0046539	0.0367425
TRINITY_DN7686_c0_g1_i3	APF1_ARATH	-4.20155	1.18752	13.0339	0.00175967	0.0193217
TRINITY_DN47460_c0_g1_i3		-4.20153	0.829149	82.8628	1.40835e-08	4.56074e-06
TRINITY_DN23769_c0_g1_i8	BOB2_ARATH	-4.20111	2.27075	9.84691	0.00520569	0.0396774
TRINITY_DN3539_c0_g1_i1	AHL20_ARATH	-4.20077	0.0635616	13.6069	0.00146669	0.0171176
TRINITY_DN681_c0_g2_i7	CSLA9_ARATH	-4.19803	3.27361	35.6601	7.90586e-06	0.000494954
TRINITY_DN9462_c2_g1_i1		-4.19399	0.748491	30.1842	2.27976e-05	0.00102638
TRINITY_DN425_c0_g2_i1	UBC4_SOLLC	-4.19275	2.17423	36.7256	6.51533e-06	0.000430272
TRINITY_DN8338_c0_g1_i7	PP114_ARATH	-4.19142	1.74173	37.7147	5.46275e-06	0.000379982
TRINITY_DN3742_c0_g2_i2		-4.1903	-0.296678	10.5127	0.00410512	0.0338619
TRINITY_DN2893_c0_g1_i15	FRIP1_ARATH	-4.18985	0.275222	9.01675	0.00706425	0.0486235
TRINITY_DN69124_c0_g1_i4	BH082_ARATH	-4.18923	0.650328	17.2444	0.000497769	0.00827179
TRINITY_DN7575_c0_g1_i12	PIRL_SOLLC	-4.18831	0.389497	18.6392	0.000339119	0.00640731
TRINITY_DN8332_c0_g1_i2		-4.18743	-0.440581	13.6552	0.00144453	0.0169355
TRINITY_DN11416_c0_g1_i7	MPH1L_SCHPO	-4.18709	1.93231	9.30719	0.00634098	0.0453403
TRINITY_DN16056_c0_g1_i5	HY5_ARATH	-4.18617	0.948722	10.1728	0.0046307	0.0366296
TRINITY_DN18009_c4_g1_i5	LBD41_ARATH	-4.18583	1.92615	10.9152	0.00356663	0.0308146
TRINITY_DN55841_c0_g2_i2		-4.1849	0.189992	20.2811	0.000219949	0.00480277
TRINITY_DN113113_c0_g1_i1	DREB3_ARATH	-4.18432	5.41741	13.212	0.00166219	0.0185889
TRINITY_DN155830_c0_g1_i1		-4.18355	0.939894	14.2983	0.00118274	0.0147706
TRINITY_DN5797_c0_g1_i19	CALR_BETVU	-4.18243	1.09988	14.8329	0.00100479	0.0132853
TRINITY_DN12194_c0_g1_i1	PAO_MAIZE	-4.18179	4.5513	15.8425	0.000744067	0.0108797
TRINITY_DN4614_c0_g1_i10	SAMH1_HUMAN	-4.18093	1.82848	11.6866	0.0027403	0.0258827
TRINITY_DN47209_c0_g1_i2		-4.1779	3.67006	9.95557	0.00500561	0.0385904
TRINITY_DN1791_c0_g1_i6		-4.17725	1.78652	13.6841	0.0014315	0.0168261
TRINITY_DN2059_c1_g1_i14	PMTB_ARATH	-4.17666	-1.42879	16.3114	0.000649209	0.009887
TRINITY_DN101145_c0_g2_i1	RIPK_ARATH	-4.17508	4.31287	62.1237	1.52862e-07	2.76258e-05
TRINITY_DN53700_c0_g4_i1		-4.17493	0.133792	32.8364	1.34561e-05	0.000721981
TRINITY_DN12468_c0_g1_i2	PPA2_ARATH	-4.17455	3.1047	38.7415	4.56441e-06	0.000333741
TRINITY_DN120_c1_g1_i9	GATA8_ARATH	-4.17176	3.41699	26.4169	5.08062e-05	0.00177357
TRINITY_DN11823_c0_g3_i4		-4.17058	0.0896374	24.9725	7.03595e-05	0.00222478
TRINITY_DN4188_c0_g1_i6		-4.17034	0.60818	9.73102	0.00542896	0.0408351
TRINITY_DN188927_c0_g2_i1	YG31B_YEAST	-4.16835	2.41888	55.2618	3.69174e-07	5.32843e-05
TRINITY_DN14240_c0_g1_i4	PPA1_SOLLC	-4.16819	0.876233	25.0098	6.97608e-05	0.00221249
TRINITY_DN14753_c0_g2_i2		-4.16701	-0.679015	27.5852	3.93466e-05	0.00149695
TRINITY_DN6107_c0_g1_i7	UFM1_ORYSJ	-4.16452	-0.826948	16.9984	0.000533508	0.00867255
TRINITY_DN124976_c0_g1_i1	VTE6_ARATH	-4.16243	2.64749	28.1223	3.50611e-05	0.00137815
TRINITY_DN21085_c0_g2_i2		-4.16227	3.16368	31.8581	1.62912e-05	0.000822359
TRINITY_DN32675_c0_g3_i2		-4.16198	1.93098	14.1256	0.00124745	0.0153086
TRINITY_DN153104_c0_g3_i3	HSPR1_ARATH	-4.16158	3.53578	24.9222	7.11764e-05	0.00224289
TRINITY_DN2216_c0_g1_i3	KAT3_HUMAN	-4.16145	2.02133	17.7395	0.000433611	0.00754055
TRINITY_DN6069_c0_g1_i9		-4.15958	1.54995	10.8792	0.00361147	0.0310862
TRINITY_DN29578_c0_g1_i5	XB35_ARATH	-4.15805	0.477521	14.0694	0.00126938	0.0154973
TRINITY_DN9122_c0_g1_i5	PP236_ARATH	-4.15747	3.24191	11.2601	0.00316716	0.0283985
TRINITY_DN5016_c0_g1_i24	CML22_ARATH	-4.15543	-0.00339484	40.3471	3.42095e-06	0.000273314
TRINITY_DN13825_c0_g1_i5	AP2M_ARATH	-4.15537	0.203166	14.1153	0.00125145	0.0153414
TRINITY_DN6096_c0_g1_i7	Y4211_ARATH	-4.15423	0.371425	10.9301	0.00354829	0.030706
TRINITY_DN48059_c0_g1_i2	SPE1_DIACA	-4.15288	3.8092	13.3888	0.00157132	0.0179245
TRINITY_DN38912_c0_g1_i1		-4.15169	5.24168	44.8039	1.68122e-06	0.000163597
TRINITY_DN119842_c0_g1_i1	SEN21_ARATH	-4.14894	-0.628229	12.9391	0.00181418	0.0197056
TRINITY_DN21197_c0_g3_i1		-4.14783	-0.216109	34.6009	9.61843e-06	0.000571867
TRINITY_DN14259_c1_g1_i18	PMT2_ARATH	-4.14753	1.05164	12.0804	0.00240226	0.0237416
TRINITY_DN6084_c0_g3_i1		-4.14613	0.802637	14.499	0.00111215	0.0142171
TRINITY_DN6605_c0_g1_i2	CH20_ARATH	-4.14612	-0.41983	13.3572	0.00158713	0.01805
TRINITY_DN2311_c0_g1_i13	B3GTF_ARATH	-4.14563	1.79359	12.3727	0.00218117	0.0222496
TRINITY_DN1508_c1_g1_i1		-4.14556	1.04347	13.5916	0.00147376	0.0171818
TRINITY_DN16249_c0_g1_i5	TRXM_SPIOL	-4.14393	0.0451938	10.0225	0.0048867	0.0379692
TRINITY_DN9423_c0_g1_i1	COQ3_ARATH	-4.14277	0.684596	12.1415	0.00235401	0.0234374
TRINITY_DN1_c0_g1_i6	PTR21_ARATH	-4.14251	0.375393	13.7694	0.00139371	0.0165143
TRINITY_DN14744_c0_g2_i1		-4.14181	0.186076	13.2882	0.00162232	0.018318
TRINITY_DN11266_c0_g1_i7	MYOB1_ARATH	-4.14014	-1.13562	13.4784	0.00152735	0.0175643
TRINITY_DN16015_c0_g1_i3	MTND1_VITVI	-4.13901	0.0607054	20.5511	0.000205209	0.00457981
TRINITY_DN12356_c0_g1_i6		-4.13869	0.228651	23.2511	0.000105259	0.00292705
TRINITY_DN66789_c0_g1_i4		-4.13713	0.678387	26.4081	5.0906e-05	0.00177608
TRINITY_DN21019_c0_g1_i18	SYT3_ARATH	-4.13687	-0.234157	19.1093	0.00029898	0.00590549
TRINITY_DN5748_c0_g1_i16	RLP44_ARATH	-4.13667	0.973469	15.7616	0.00076192	0.011041
TRINITY_DN3902_c0_g1_i6	TI221_ARATH	-4.13355	0.991409	14.2462	0.00120186	0.0149198
TRINITY_DN1088_c0_g3_i2	DNJ10_ARATH	-4.13353	1.19115	19.2017	0.000291725	0.00580588
TRINITY_DN6183_c0_g1_i20	C2D61_ARATH	-4.13174	3.29321	18.7179	0.000332004	0.00632262
TRINITY_DN25868_c0_g2_i1		-4.13141	3.09046	28.0435	3.56564e-05	0.00139425
TRINITY_DN5614_c0_g1_i4	RRP12_CHICK	-4.13088	-1.01626	24.3629	8.09928e-05	0.0024384
TRINITY_DN6929_c0_g1_i2		-4.13029	4.38168	36.0018	7.42725e-06	0.000473825
TRINITY_DN40630_c0_g1_i3	BRD4B_XENLA	-4.12995	0.588449	11.8281	0.00261308	0.0250964
TRINITY_DN23480_c0_g1_i15	SUMO3_XENTR	-4.12681	1.0043	14.9964	0.000956457	0.0128842
TRINITY_DN17399_c0_g1_i3		-4.12675	3.86668	21.214	0.000173433	0.00409257
TRINITY_DN183_c0_g1_i14		-4.12653	4.08473	15.3031	0.000872564	0.0120907
TRINITY_DN166357_c0_g1_i2	DNJB5_MOUSE	-4.12644	5.94458	48.2001	1.00125e-06	0.000111925
TRINITY_DN33001_c0_g1_i9	SDC1_ARATH	-4.12331	-0.11142	17.6227	0.000447872	0.00770972
TRINITY_DN28909_c0_g1_i7	CERK_ARATH	-4.12131	0.433125	20.0441	0.00023385	0.00499402
TRINITY_DN699_c0_g1_i4	FAEA_ASPTN	-4.12063	0.476751	13.4922	0.00152069	0.0175225
TRINITY_DN33551_c0_g1_i1	PUB23_ARATH	-4.12027	3.307	20.3435	0.000216437	0.00475227
TRINITY_DN689_c0_g1_i2		-4.11841	1.65577	10.1545	0.00466101	0.0367804
TRINITY_DN1846_c0_g1_i1	FLA17_ARATH	-4.11738	3.16175	61.0553	1.74471e-07	3.04111e-05
TRINITY_DN22712_c0_g1_i9	WAV3_ARATH	-4.1145	3.00174	30.5853	2.1012e-05	0.000974471
TRINITY_DN216594_c0_g2_i1		-4.11406	0.555651	62.7238	1.31858e-07	2.49243e-05
TRINITY_DN14419_c0_g1_i11	TPK2_ORYSJ	-4.10737	1.60194	10.1673	0.00463978	0.0366718
TRINITY_DN25092_c0_g1_i9	TPC11_BOVIN	-4.10731	0.962171	17.4012	0.000476384	0.00803257
TRINITY_DN116813_c0_g1_i4	DNJ10_ARATH	-4.10622	0.30391	24.387	8.05413e-05	0.00243266
TRINITY_DN6270_c2_g1_i3	WRK70_ARATH	-4.10517	1.35892	17.3094	0.000488773	0.00816503
TRINITY_DN407_c0_g1_i8	CRK26_ARATH	-4.10504	0.413001	24.1576	8.49647e-05	0.0025207
TRINITY_DN4002_c0_g2_i2		-4.10222	1.38174	186.26	1.21888e-11	2.68134e-08
TRINITY_DN98274_c0_g1_i1	CIGR1_ORYSJ	-4.10114	6.62475	24.9131	7.13247e-05	0.00224621
TRINITY_DN43316_c0_g2_i2	FTSH_MYCTU	-4.10085	0.00684354	12.2367	0.0022811	0.0229496
TRINITY_DN33001_c0_g1_i15	SDC1_ARATH	-4.10036	6.33697	15.486	0.00082643	0.0116499
TRINITY_DN33081_c0_g1_i3	IDHC_SOLTU	-4.0999	2.83771	78.4544	2.45667e-08	6.9194e-06
TRINITY_DN6788_c0_g1_i11	VAS_ARATH	-4.09899	3.44867	13.2773	0.00162799	0.0183609
TRINITY_DN2703_c0_g1_i17	CNGC1_ARATH	-4.09834	0.110882	19.334	0.000281675	0.00567401
TRINITY_DN1441_c0_g1_i4		-4.09774	1.76402	30.0286	2.35352e-05	0.00105106
TRINITY_DN16015_c0_g1_i8	MTND1_VITVI	-4.09763	2.79055	34.7712	9.31784e-06	0.000560789
TRINITY_DN4881_c0_g1_i4	G2OX2_PEA	-4.0963	2.58535	18.0161	0.000401774	0.00717832
TRINITY_DN42274_c0_g1_i1		-4.09576	4.04759	74.4473	3.73275e-08	9.41054e-06
TRINITY_DN9795_c1_g2_i1	SAR1A_ARATH	-4.09488	1.02379	13.3779	0.00157673	0.0179638
TRINITY_DN28048_c0_g1_i1	PLAT2_ARATH	-4.09418	3.61549	8.95324	0.00723435	0.0494018
TRINITY_DN5300_c0_g1_i3		-4.09407	1.26724	10.013	0.00490326	0.0380565
TRINITY_DN4349_c0_g1_i11	PR1A1_ARATH	-4.09396	3.50113	14.6232	0.00107081	0.0138652
TRINITY_DN141997_c0_g1_i5	CY11_SOLTU	-4.09245	6.28184	26.3615	5.14351e-05	0.0017877
TRINITY_DN427_c0_g1_i14	SSUH2_HUMAN	-4.09136	0.569744	11.9809	0.00248304	0.0242899
TRINITY_DN2312_c0_g1_i16	ASPL2_ARATH	-4.08971	4.09295	30.1989	2.27295e-05	0.0010244
TRINITY_DN113203_c0_g1_i5	LOR7_ARATH	-4.08757	-0.168453	37.6788	5.43654e-06	0.000378632
TRINITY_DN84474_c0_g2_i7		-4.08634	2.54392	10.7972	0.00371594	0.0317073
TRINITY_DN135558_c0_g1_i3		-4.08575	2.472	12.3599	0.00219034	0.0223127
TRINITY_DN2612_c0_g1_i3	HSP7M_PHAVU	-4.08442	8.06732	37.8087	5.37284e-06	0.000375219
TRINITY_DN41732_c1_g1_i14	PMT1_ARATH	-4.08374	0.282702	15.5698	0.000806207	0.0114651
TRINITY_DN16435_c0_g1_i7		-4.08351	-0.614664	12.8142	0.00188882	0.0202161
TRINITY_DN1275_c1_g1_i1	POLR1_ARATH	-4.08136	1.81349	31.3126	1.81537e-05	0.000883391
TRINITY_DN6242_c0_g1_i5	KPRS2_SPIOL	-4.08081	0.471417	18.0221	0.000401117	0.00717373
TRINITY_DN30071_c0_g1_i3		-4.07791	2.92256	16.6414	0.000590504	0.00928555
TRINITY_DN161846_c0_g1_i4	HSP71_SOLLC	-4.07778	1.44438	19.6023	0.000262437	0.00541122
TRINITY_DN80617_c0_g1_i8		-4.07697	0.661974	17.3763	0.000479703	0.0080757
TRINITY_DN2550_c0_g1_i16	PFPB_RICCO	-4.07567	-1.35838	15.7955	0.000754371	0.0109671
TRINITY_DN11168_c0_g1_i13	GONS3_ARATH	-4.07377	-0.0418027	14.3333	0.00117008	0.0146884
TRINITY_DN22493_c0_g1_i21	GPDA2_ARATH	-4.0732	0.752378	12.6111	0.00201753	0.0211235
TRINITY_DN184906_c0_g1_i7	GRDP2_ARATH	-4.07224	-0.693214	18.8461	0.000320758	0.00617562
TRINITY_DN16282_c0_g1_i8		-4.07154	-0.640745	28.3875	3.31373e-05	0.00132503
TRINITY_DN22801_c0_g1_i8	BGA14_ARATH	-4.06935	-0.358129	18.2261	0.000379331	0.00689644
TRINITY_DN27316_c0_g1_i8		-4.06931	0.20227	13.5124	0.00151105	0.0174508
TRINITY_DN18987_c0_g1_i5	PBL15_ARATH	-4.06824	0.166865	18.6959	0.00033397	0.00635045
TRINITY_DN425_c0_g3_i1	UBC5B_ORYSJ	-4.06774	3.62846	43.6733	2.01029e-06	0.000187771
TRINITY_DN1419_c0_g1_i4	RL3_ORYSJ	-4.06737	-0.20485	33.2238	1.24877e-05	0.00068826
TRINITY_DN4804_c3_g1_i2	GRS15_ARATH	-4.0667	0.504332	15.8787	0.000736223	0.0108071
TRINITY_DN47657_c0_g1_i1		-4.06639	0.894352	75.4859	3.01027e-08	8.05206e-06
TRINITY_DN35445_c0_g1_i9	PIF1_XENLA	-4.06583	0.741003	9.2631	0.00644526	0.0458163
TRINITY_DN4638_c1_g1_i5		-4.06377	-0.467321	10.4708	0.00416615	0.0341622
TRINITY_DN66533_c0_g1_i12	MAK16_SCHPO	-4.06276	0.26214	12.9156	0.00182797	0.0197887
TRINITY_DN17389_c0_g2_i1		-4.06047	-0.0362429	23.2275	0.000105856	0.00293986
TRINITY_DN12319_c0_g1_i2		-4.05988	1.35034	42.6597	2.36628e-06	0.000211871
TRINITY_DN173571_c0_g1_i6	JIPH_ATRCA	-4.05899	7.18609	23.7634	9.32052e-05	0.00268628
TRINITY_DN48902_c0_g2_i1		-4.05823	1.86905	98.5604	3.38097e-09	1.58596e-06
TRINITY_DN13844_c0_g1_i21	DNJ63_ARATH	-4.05817	0.650345	12.9141	0.00182882	0.0197897
TRINITY_DN143679_c0_g1_i13	FEX2_SCHPO	-4.05748	-0.576137	20.9582	0.000185001	0.00428472
TRINITY_DN4981_c0_g1_i12	TCPQ_ARATH	-4.0569	3.46535	9.53	0.00584192	0.0428944
TRINITY_DN17676_c0_g1_i14	OMT3_DICDI	-4.05598	-0.092215	12.7953	0.00190039	0.0203056
TRINITY_DN13773_c0_g1_i1		-4.05415	-1.41764	103.623	2.17669e-09	1.13822e-06
TRINITY_DN1807_c0_g1_i6	WRK40_ARATH	-4.05319	2.68223	10.3544	0.00434114	0.0351052
TRINITY_DN3748_c0_g1_i11	IP5P2_ARATH	-4.05145	1.00016	8.972	0.00718364	0.0491668
TRINITY_DN33821_c0_g1_i4		-4.04717	1.4743	14.6599	0.00105892	0.0137529
TRINITY_DN87408_c0_g1_i1		-4.0457	0.766852	68.6831	6.43855e-08	1.40909e-05
TRINITY_DN152197_c0_g1_i1	HSP22_ARATH	-4.04564	1.20972	40.0015	3.67742e-06	0.000288742
TRINITY_DN93137_c0_g2_i1	NHL6_ARATH	-4.0428	4.64321	37.4539	5.7208e-06	0.000394339
TRINITY_DN10330_c0_g2_i5		-4.04029	-0.00486088	10.5298	0.00408051	0.0337221
TRINITY_DN204006_c0_g1_i2	CML30_ARATH	-4.03972	2.68269	24.9999	6.99188e-05	0.00221695
TRINITY_DN131335_c0_g1_i3	PUB4_ARATH	-4.03954	4.75256	9.11822	0.0068016	0.0474259
TRINITY_DN104481_c0_g1_i4		-4.03758	1.73163	28.008	3.59283e-05	0.0014023
TRINITY_DN7089_c0_g3_i1		-4.03752	-1.12873	53.0132	4.67767e-07	6.36957e-05
TRINITY_DN4145_c0_g2_i3		-4.03519	1.95648	29.9726	2.38066e-05	0.00105963
TRINITY_DN2360_c0_g1_i1	PEAMT_SPIOL	-4.03498	1.26795	9.88819	0.00512864	0.0392849
TRINITY_DN59944_c0_g1_i11		-4.03325	1.35028	25.0211	6.95796e-05	0.00220965
TRINITY_DN9841_c0_g1_i1		-4.03291	1.3883	15.3381	0.000863525	0.0120014
TRINITY_DN5958_c0_g1_i6	CHLP_TOBAC	-4.03184	1.10943	10.2621	0.00448567	0.0358316
TRINITY_DN9752_c0_g2_i2	ATG16_ARATH	-4.03041	0.125283	12.1862	0.00231944	0.0231873
TRINITY_DN1448_c0_g2_i7	RRP12_YEAST	-4.0295	1.43034	10.7922	0.00372235	0.0317557
TRINITY_DN21216_c0_g1_i2		-4.02927	2.81956	16.1435	0.000681541	0.010241
TRINITY_DN9495_c0_g1_i12	RUBB_PEA	-4.0281	4.85912	10.648	0.00391469	0.0328195
TRINITY_DN32843_c0_g2_i1	1433_MESCR	-4.02786	1.27174	27.9442	3.64225e-05	0.00141481
TRINITY_DN26910_c0_g1_i1		-4.02773	0.532081	15.6848	0.000779328	0.0112103
TRINITY_DN5178_c0_g2_i17	PUB43_ARATH	-4.0253	0.186362	17.1412	0.000512424	0.00843622
TRINITY_DN3432_c0_g1_i1		-4.02434	-0.475929	36.3085	6.93205e-06	0.000449279
TRINITY_DN3210_c1_g1_i4	Y2734_ARATH	-4.02409	0.0467027	11.415	0.0030042	0.0274852
TRINITY_DN30986_c0_g1_i1		-4.0232	0.457248	12.6729	0.00197735	0.020823
TRINITY_DN45102_c0_g1_i1		-4.02315	0.727242	42.4913	2.42535e-06	0.000215497
TRINITY_DN21872_c0_g1_i9	CH10_BRANA	-4.02196	1.95967	18.4524	0.000356685	0.0066148
TRINITY_DN2056_c0_g1_i4	ARP6_ARATH	-4.02133	-0.0583608	11.2134	0.00321822	0.0287124
TRINITY_DN17801_c0_g2_i5	COBL8_ARATH	-4.02115	0.788894	15.4931	0.000824687	0.0116353
TRINITY_DN19347_c1_g2_i1		-4.01989	2.98406	48.0632	1.02186e-06	0.000113276
TRINITY_DN26059_c0_g1_i5	MGAT3_RAT	-4.01974	-0.199954	13.6682	0.00143867	0.0168838
TRINITY_DN22431_c3_g1_i5	DIOX5_ARATH	-4.01906	1.45033	11.8613	0.00258424	0.0249111
TRINITY_DN22307_c0_g1_i2		-4.01897	2.4497	37.3002	5.87915e-06	0.000402428
TRINITY_DN18834_c0_g1_i10		-4.0182	1.36219	9.63166	0.00562887	0.0418065
TRINITY_DN21872_c0_g1_i1	CH10_BRANA	-4.01816	1.57139	16.0116	0.00070819	0.0105129
TRINITY_DN201581_c0_g2_i2	MYB15_ARATH	-4.01765	0.937616	22.0706	0.000140143	0.00354203
TRINITY_DN11266_c1_g1_i1	MYOB1_ARATH	-4.01752	0.0628066	10.5191	0.0040959	0.0338113
TRINITY_DN158336_c0_g1_i3		-4.01688	4.18759	54.8279	3.9141e-07	5.55511e-05
TRINITY_DN5811_c0_g1_i2		-4.01547	0.30315	18.4264	0.000359213	0.00664614
TRINITY_DN17389_c0_g1_i2	PMGT2_TAKRU	-4.0129	2.05264	10.2471	0.00450967	0.0359748
TRINITY_DN96939_c0_g1_i1		-4.01195	-0.0448558	27.2464	4.23451e-05	0.00157169
TRINITY_DN24774_c0_g1_i4	GCR2_ARATH	-4.01056	4.20818	21.1878	0.000174581	0.0041067
TRINITY_DN3378_c0_g1_i1	P2C34_ARATH	-4.00974	0.287667	26.9031	4.56428e-05	0.00165115
TRINITY_DN37582_c0_g1_i1		-4.00709	0.625177	18.2018	0.000381862	0.00692962
TRINITY_DN42356_c0_g2_i2	NUDT4_ARATH	-4.00629	3.9165	80.3652	2.02459e-08	5.91119e-06
TRINITY_DN7779_c0_g1_i11	ACD6_ARATH	-4.00583	1.41677	15.7819	0.000757398	0.0109977
TRINITY_DN2544_c0_g1_i4	GAOX2_ARATH	-4.0054	0.00466239	13.9711	0.00130871	0.0158485
TRINITY_DN5331_c0_g2_i1	DNJH_CUCSA	-4.00432	5.92694	40.5283	3.36443e-06	0.000270152
TRINITY_DN10464_c0_g1_i12		-4.00339	0.282341	20.9413	0.000185793	0.00429915
TRINITY_DN9791_c1_g1_i5	JIPH_ATRCA	-4.00332	2.27741	19.845	0.000246285	0.00517433
TRINITY_DN1441_c0_g1_i20		-4.00265	3.14974	41.715	2.76145e-06	0.000235677
TRINITY_DN2282_c1_g1_i8	RFS6_ARATH	-4.00242	1.25287	21.1358	0.000176884	0.00414418
TRINITY_DN8975_c0_g1_i14	CSE_ARATH	-4.0019	0.9517	13.2406	0.00164712	0.0185014
TRINITY_DN25954_c0_g1_i1		-4.00174	-0.196867	13.5685	0.00148451	0.0172599
TRINITY_DN20018_c0_g2_i2	ANR1_ARATH	-4.00169	4.41103	15.1025	0.000926466	0.0126049
TRINITY_DN25180_c0_g1_i4	PIX13_ARATH	-3.99977	0.878649	10.3735	0.00431184	0.0349502
TRINITY_DN213164_c0_g1_i1		-3.99793	2.93572	31.2754	1.8289e-05	0.000888618
TRINITY_DN17838_c0_g1_i1	PPCK1_ARATH	-3.99657	-0.717689	15.6479	0.000787833	0.0112944
TRINITY_DN447_c0_g1_i4		-3.99618	0.202926	19.335	0.000281595	0.00567391
TRINITY_DN5331_c1_g1_i3	DNJH_ATRNU	-3.99609	8.18315	35.1051	8.75718e-06	0.00053538
TRINITY_DN118198_c0_g2_i1		-3.99606	-0.102303	13.8081	0.00137696	0.0163811
TRINITY_DN10367_c1_g1_i1	SY121_ARATH	-3.99411	2.37778	33.3568	1.21731e-05	0.000676176
TRINITY_DN235526_c0_g1_i1		-3.99387	2.41246	37.0478	6.14975e-06	0.000414064
TRINITY_DN33_c0_g1_i7	DGK2_ARATH	-3.99333	2.48999	26.8862	4.58118e-05	0.00165445
TRINITY_DN2282_c1_g1_i9	RFS6_ARATH	-3.99217	4.38199	52.226	5.59986e-07	7.32062e-05
TRINITY_DN24039_c1_g1_i2		-3.99147	-0.421465	9.89199	0.00512162	0.0392456
TRINITY_DN26362_c0_g1_i16	FL3H_PETHY	-3.99061	1.014	16.08	0.000694241	0.0103672
TRINITY_DN15467_c1_g1_i1	AP1G1_ARATH	-3.98804	-0.260302	12.7841	0.0019073	0.0203369
TRINITY_DN425_c0_g2_i3	UBC4_SOLLC	-3.98719	1.54895	24.2309	8.35221e-05	0.00248988
TRINITY_DN3837_c0_g1_i7		-3.98453	0.141497	13.8509	0.00135865	0.0162269
TRINITY_DN76159_c0_g1_i7	CK1_ARATH	-3.98405	0.547507	14.5434	0.00109718	0.0140921
TRINITY_DN10842_c0_g1_i13	DCNL5_HUMAN	-3.98366	0.392987	14.7289	0.00103695	0.0135703
TRINITY_DN229652_c0_g2_i2		-3.98243	0.196064	24.3745	8.07742e-05	0.00243527
TRINITY_DN54195_c0_g1_i1		-3.9818	0.377083	25.6924	5.97388e-05	0.0019808
TRINITY_DN16742_c1_g1_i1	YI31B_YEAST	-3.97935	0.677579	23.2623	0.000104979	0.00292395
TRINITY_DN2385_c0_g2_i9	SR45A_ARATH	-3.9793	6.32095	86.5826	1.10612e-08	3.77355e-06
TRINITY_DN1777_c0_g1_i13	ERMP1_HUMAN	-3.97591	0.475599	14.3562	0.00116188	0.0146286
TRINITY_DN8842_c0_g1_i11	TM136_BOVIN	-3.9755	-0.403558	20.1506	0.00022749	0.00492003
TRINITY_DN32843_c0_g2_i3	1433_MESCR	-3.97437	3.53555	113.475	1.13385e-09	6.66678e-07
TRINITY_DN82226_c0_g1_i1		-3.97403	3.58282	30.9554	1.94997e-05	0.000928573
TRINITY_DN148255_c0_g1_i1		-3.97213	-0.343207	26.4795	5.01072e-05	0.00175948
TRINITY_DN11807_c0_g2_i6	BT4_ARATH	-3.97213	3.94855	51.4302	6.26468e-07	7.95737e-05
TRINITY_DN28728_c0_g1_i4	BAMS_BETPL	-3.9714	0.0101027	61.6784	1.47383e-07	2.69795e-05
TRINITY_DN31653_c0_g2_i1	MD37C_ARATH	-3.96991	0.802584	14.7978	0.00101553	0.0133773
TRINITY_DN8520_c6_g1_i1		-3.9687	-1.01807	36.9815	6.12317e-06	0.000413366
TRINITY_DN18941_c0_g1_i3		-3.9686	0.380635	22.6046	0.000122993	0.00325442
TRINITY_DN5483_c0_g1_i13	RENT2_ARATH	-3.9685	0.653693	11.3536	0.00306763	0.0278281
TRINITY_DN38871_c0_g1_i1	RDUF2_ARATH	-3.96821	2.50954	40.4054	3.43471e-06	0.000274242
TRINITY_DN1887_c0_g1_i2	M3K17_ARATH	-3.96816	0.0864637	9.60289	0.00568827	0.0420883
TRINITY_DN8945_c1_g1_i4	KIPK2_ARATH	-3.96575	-0.109506	21.029	0.000181716	0.00422397
TRINITY_DN542_c0_g1_i7		-3.96526	3.05852	26.455	5.03791e-05	0.00176494
TRINITY_DN18659_c0_g1_i8	U2AFA_ORYSJ	-3.96342	4.44691	12.2083	0.00230258	0.0230784
TRINITY_DN123319_c0_g1_i3	C3H29_ARATH	-3.96139	6.97436	34.5016	9.79944e-06	0.000577782
TRINITY_DN19220_c0_g1_i3		-3.96041	-0.197153	14.5968	0.00107946	0.0139359
TRINITY_DN48721_c0_g1_i4	DCL3_ARATH	-3.96007	2.67754	39.3204	4.13057e-06	0.000313331
TRINITY_DN12678_c0_g1_i13	NRPE1_ARATH	-3.95906	-0.977928	11.6801	0.00274628	0.0259172
TRINITY_DN23476_c0_g1_i1	NCED1_PHAVU	-3.9588	6.00148	68.4983	7.19017e-08	1.52139e-05
TRINITY_DN37615_c0_g1_i8	C3H44_ARATH	-3.95789	0.151277	13.0236	0.00176553	0.0193591
TRINITY_DN79479_c0_g1_i7		-3.95725	-0.220138	9.72232	0.00544614	0.0409209
TRINITY_DN68212_c0_g2_i3	NAC22_ARATH	-3.95486	2.67506	14.4281	0.00113655	0.0144243
TRINITY_DN11360_c0_g1_i3	AKRC9_ARATH	-3.95428	2.52889	13.9986	0.00129758	0.0157487
TRINITY_DN13646_c0_g1_i3	LNG1_ARATH	-3.95413	-0.92834	20.516	0.000207059	0.00460581
TRINITY_DN62298_c0_g1_i3	EF2_BETVU	-3.95226	2.43174	12.7674	0.00191761	0.0204147
TRINITY_DN202752_c0_g3_i1		-3.95046	2.49787	90.922	7.05878e-09	2.7375e-06
TRINITY_DN34249_c0_g2_i1		-3.94995	0.361717	9.46838	0.00597542	0.0435414
TRINITY_DN27592_c0_g2_i7	ARF2_ORYSJ	-3.94986	-0.0572743	10.7744	0.00374552	0.0319015
TRINITY_DN46778_c0_g1_i9	PQT3_ARATH	-3.94953	1.49453	31.8557	1.6299e-05	0.000822359
TRINITY_DN14412_c0_g1_i11	EFG_STRRA	-3.94813	-0.85278	19.8597	0.000245345	0.00515969
TRINITY_DN3487_c0_g1_i17	AVT1A_ARATH	-3.94812	1.11121	11.8828	0.00256567	0.0248158
TRINITY_DN72818_c0_g1_i8	TIP21_ARATH	-3.94588	2.66564	11.0201	0.0034395	0.0300771
TRINITY_DN207487_c0_g1_i8	HSP7O_ARATH	-3.94533	1.13952	9.15782	0.00670208	0.0469643
TRINITY_DN101145_c0_g3_i1		-3.94442	0.944009	50.6652	6.82765e-07	8.51561e-05
TRINITY_DN34331_c0_g1_i5	HIP39_ARATH	-3.94064	3.46715	19.0455	0.000304104	0.0059703
TRINITY_DN4424_c0_g3_i1		-3.94064	1.02306	13.2456	0.00164451	0.018481
TRINITY_DN14777_c0_g1_i23	NB5R1_ARATH	-3.94048	2.82389	36.9932	6.21013e-06	0.000416154
TRINITY_DN16148_c2_g1_i1		-3.93955	3.48068	12.3404	0.00220447	0.0224137
TRINITY_DN4857_c0_g1_i3	FH4_ARATH	-3.93954	0.67035	10.3379	0.00436669	0.035247
TRINITY_DN34840_c1_g1_i12		-3.93862	-0.667486	11.7309	0.00269979	0.0256435
TRINITY_DN4287_c1_g1_i4	SBT4D_ARATH	-3.93747	0.786362	16.3503	0.000641973	0.00980841
TRINITY_DN681_c0_g2_i13	CSLA9_ARATH	-3.937	2.93008	12.7544	0.00192569	0.0204649
TRINITY_DN35384_c0_g1_i1	PGIP_PYRCO	-3.93694	0.62734	28.166	3.47361e-05	0.00136917
TRINITY_DN47817_c0_g1_i5		-3.93671	1.8634	9.84058	0.00521763	0.0397399
TRINITY_DN23346_c0_g2_i3	M310_ARATH	-3.93597	2.05268	29.799	2.46718e-05	0.00108287
TRINITY_DN48426_c0_g1_i15	Y5843_ARATH	-3.93582	-0.765365	17.1697	0.000508338	0.00839497
TRINITY_DN15008_c1_g5_i1		-3.93424	2.61563	103.703	2.29256e-09	1.17948e-06
TRINITY_DN9174_c1_g1_i9	RGA1_SOLBU	-3.93402	-1.59273	20.4619	0.000209951	0.00465147
TRINITY_DN17188_c0_g1_i1	GCT21_ARATH	-3.93397	1.1121	13.1149	0.0017146	0.0189853
TRINITY_DN1134_c1_g1_i14	RL38_ARATH	-3.93348	-0.430464	17.4122	0.000474913	0.00801834
TRINITY_DN242905_c0_g2_i2		-3.93342	2.18813	12.707	0.00195556	0.0206806
TRINITY_DN24460_c0_g1_i1	SUT_SPIOL	-3.93287	2.38888	35.8157	7.68378e-06	0.0004863
TRINITY_DN57453_c0_g1_i9		-3.93197	0.382222	28.5281	3.21648e-05	0.00129598
TRINITY_DN123319_c0_g2_i1	C3H33_ORYSJ	-3.93191	6.36104	44.3107	1.81685e-06	0.000174034
TRINITY_DN22493_c0_g1_i14	GPDA2_ARATH	-3.93172	-0.638804	12.5317	0.00207048	0.0214907
TRINITY_DN30888_c1_g3_i1		-3.93142	1.03748	47.3107	1.13376e-06	0.000121459
TRINITY_DN1674_c0_g1_i4	FKB62_ARATH	-3.92991	6.83001	14.2067	0.0012166	0.0150463
TRINITY_DN22057_c0_g1_i1		-3.92965	-1.95368	18.1133	0.000391215	0.00705619
TRINITY_DN28955_c0_g1_i6		-3.92896	-0.244279	14.4518	0.00112832	0.0143547
TRINITY_DN3285_c0_g1_i5	WRKY7_ARATH	-3.92765	4.0676	13.1614	0.00168929	0.0188052
TRINITY_DN242905_c0_g2_i4		-3.92764	3.24608	13.7485	0.00140287	0.0165796
TRINITY_DN34843_c0_g1_i2	NHX2_ARATH	-3.92732	0.649115	28.217	3.43603e-05	0.00135814
TRINITY_DN24460_c0_g2_i1	SUC7_ARATH	-3.92666	3.55707	38.8908	4.44788e-06	0.000327851
TRINITY_DN101292_c0_g1_i1		-3.92356	4.53764	50.0114	7.67647e-07	9.2605e-05
TRINITY_DN21524_c0_g1_i18		-3.92255	3.3257	9.78165	0.00533013	0.0403336
TRINITY_DN51664_c0_g1_i2	KINB3_ARATH	-3.9211	0.899909	9.04771	0.00698291	0.0482388
TRINITY_DN17801_c0_g2_i3	COBL7_ARATH	-3.92026	0.529417	19.3607	0.000279688	0.00564787
TRINITY_DN17399_c0_g2_i1		-3.91933	1.90514	34.5553	9.70141e-06	0.000574925
TRINITY_DN10536_c0_g1_i12	PNG1_ARATH	-3.91881	-0.614097	19.0764	0.00030161	0.00593705
TRINITY_DN1671_c0_g1_i14	BGL11_ARATH	-3.91815	2.98703	13.544	0.00149604	0.0173453
TRINITY_DN1742_c1_g2_i6		-3.91751	-0.566343	36.9028	6.18745e-06	0.000415386
TRINITY_DN9791_c0_g2_i1		-3.91536	3.2071	16.0657	0.000697125	0.0103958
TRINITY_DN16474_c0_g2_i2		-3.91395	1.34958	27.49	4.01643e-05	0.00151571
TRINITY_DN3960_c0_g1_i13	AB44G_ORYSJ	-3.91368	3.65992	30.233	2.25718e-05	0.00102018
TRINITY_DN3809_c2_g1_i1		-3.91304	1.03912	48.7911	9.04298e-07	0.000104417
TRINITY_DN5260_c0_g1_i10	PDI12_ARATH	-3.91245	0.272211	10.2726	0.00446896	0.0357648
TRINITY_DN14852_c0_g1_i1	SIPL2_ARATH	-3.91166	1.56118	16.2818	0.000654785	0.00994579
TRINITY_DN7309_c0_g1_i2	HIP39_ARATH	-3.91141	2.99072	24.864	7.21338e-05	0.00225867
TRINITY_DN2204_c1_g1_i10	CG160_ARATH	-3.91105	1.74705	9.3191	0.00631314	0.0452147
TRINITY_DN6929_c0_g1_i1		-3.91095	-0.680122	21.0336	0.000181505	0.00421984
TRINITY_DN216497_c1_g1_i1		-3.91085	-0.881685	52.3745	5.06813e-07	6.74997e-05
TRINITY_DN3297_c0_g1_i5		-3.90844	0.034474	20.8209	0.00019156	0.00438908
TRINITY_DN100444_c0_g4_i2		-3.90584	0.507683	11.8025	0.00263566	0.0252334
TRINITY_DN38767_c0_g1_i1		-3.90569	0.332086	38.0524	5.10508e-06	0.000361755
TRINITY_DN13001_c0_g1_i1		-3.90486	2.50497	81.46	1.77113e-08	5.35497e-06
TRINITY_DN548_c1_g1_i1		-3.90344	0.136472	11.3692	0.00305138	0.0277477
TRINITY_DN30345_c0_g1_i1		-3.9019	0.267179	85.7176	1.06626e-08	3.67688e-06
TRINITY_DN136971_c0_g1_i13	PLP3_ARATH	-3.9014	1.48258	38.3664	4.87218e-06	0.000350618
TRINITY_DN52152_c0_g2_i2		-3.90122	-0.355966	20.8344	0.000190903	0.0043777
TRINITY_DN78126_c0_g1_i9	UBC8_ARATH	-3.89667	1.47862	18.49	0.000353074	0.00656789
TRINITY_DN173_c0_g1_i18	LRR1_ARATH	-3.89658	2.04802	18.8182	0.000323167	0.00620235
TRINITY_DN255192_c0_g1_i1		-3.89499	-1.39555	51.5353	5.78475e-07	7.50084e-05
TRINITY_DN7597_c0_g1_i7	SIP11_ORYSJ	-3.89455	-0.680092	14.8396	0.00100277	0.0132744
TRINITY_DN4555_c0_g4_i1		-3.89335	0.320223	74.2293	3.43545e-08	8.94556e-06
TRINITY_DN1060_c0_g1_i7	SK1_ARATH	-3.89105	2.54515	9.92351	0.00506374	0.0389176
TRINITY_DN12151_c0_g1_i8	NSL1_ARATH	-3.89079	3.2486	11.9237	0.0025309	0.0245828
TRINITY_DN6074_c0_g2_i5	PBL9_ARATH	-3.89052	3.76126	9.0757	0.00691031	0.0479217
TRINITY_DN10588_c2_g1_i4	RL4_PRUAR	-3.88967	2.69517	49.2028	8.63553e-07	0.000101084
TRINITY_DN8160_c2_g1_i2		-3.8866	-1.62844	46.3946	1.25758e-06	0.000131776
TRINITY_DN36494_c0_g1_i11	VHAA1_ARATH	-3.88612	-0.441921	11.1012	0.0033447	0.0295091
TRINITY_DN852_c0_g2_i10	CDPKB_ARATH	-3.88566	0.867637	11.9069	0.00254507	0.0246791
TRINITY_DN12766_c2_g1_i2		-3.88391	-0.480777	9.78528	0.00532312	0.0402908
TRINITY_DN2664_c0_g1_i8	PGPS1_ARATH	-3.88338	0.71043	9.93577	0.00504142	0.0387844
TRINITY_DN38205_c0_g1_i1		-3.88332	-1.23197	19.5946	0.00026297	0.0054153
TRINITY_DN2832_c0_g1_i11	PKL_ARATH	-3.88316	0.545479	16.6613	0.000587156	0.00924544
TRINITY_DN11129_c0_g1_i2		-3.88101	-0.353785	39.0975	4.17477e-06	0.000315643
TRINITY_DN11026_c0_g1_i22	ASY1_ARATH	-3.88085	0.768469	14.996	0.000956563	0.0128842
TRINITY_DN21696_c0_g1_i8	NHX3_ARATH	-3.88082	0.739936	17.1146	0.000516285	0.00847981
TRINITY_DN21862_c0_g1_i2		-3.88039	1.26328	20.7724	0.000193937	0.00442659
TRINITY_DN11389_c0_g1_i11		-3.8796	5.76066	9.26266	0.00644632	0.0458213
TRINITY_DN94747_c1_g3_i1		-3.87735	0.59464	17.5501	0.000457008	0.0078106
TRINITY_DN7256_c0_g2_i1	PLA14_ARATH	-3.87714	3.75929	20.647	0.000200238	0.00451467
TRINITY_DN5178_c0_g2_i13	PUB43_ARATH	-3.876	2.63654	20.4763	0.000209176	0.00463996
TRINITY_DN72688_c0_g1_i2	PME31_ARATH	-3.87575	2.09392	17.2182	0.000501453	0.0083098
TRINITY_DN434_c0_g1_i11	SAB_ARATH	-3.875	1.10394	11.2561	0.00317159	0.0284212
TRINITY_DN30621_c0_g1_i2		-3.87413	2.10645	18.8815	0.000317729	0.00613531
TRINITY_DN33927_c0_g1_i4	RS31_ARATH	-3.87404	0.215121	10.5751	0.00401604	0.0333883
TRINITY_DN4668_c0_g1_i5		-3.87395	0.744242	18.2714	0.000374673	0.00684688
TRINITY_DN38021_c0_g4_i1		-3.87346	2.05106	38.5564	4.71348e-06	0.000342209
TRINITY_DN1654_c1_g1_i1	PEX5_ARATH	-3.87206	-0.419249	22.2301	0.00013476	0.00345541
TRINITY_DN2894_c1_g1_i5	POLR1_ARATH	-3.87148	0.0766823	16.3944	0.000633864	0.00972515
TRINITY_DN7935_c0_g1_i6	CDPKF_ORYSJ	-3.87128	2.32295	10.2143	0.00456278	0.0362519
TRINITY_DN13715_c0_g1_i2	DNJ6A_XENLA	-3.86978	2.58573	13.5813	0.00147852	0.0172205
TRINITY_DN116819_c0_g2_i1		-3.86973	-0.317058	11.432	0.0029869	0.0273701
TRINITY_DN72_c0_g1_i4		-3.86791	3.40183	14.9477	0.000970598	0.0129797
TRINITY_DN33937_c0_g1_i4	AAP7_ARATH	-3.86772	1.93677	14.0895	0.0012615	0.0154261
TRINITY_DN58308_c0_g1_i1	LEA14_ARATH	-3.86641	0.605988	25.0098	6.97605e-05	0.00221249
TRINITY_DN6074_c0_g1_i1		-3.86363	3.43486	39.9203	3.72843e-06	0.00029167
TRINITY_DN28728_c0_g1_i2	BAMS_PEA	-3.86362	-1.74428	38.0486	5.07154e-06	0.000360291
TRINITY_DN14600_c0_g1_i10		-3.86343	1.89694	24.5758	7.70897e-05	0.00236271
TRINITY_DN22569_c0_g1_i2	P2C25_ARATH	-3.86226	4.56654	35.5192	8.11291e-06	0.000504697
TRINITY_DN161846_c0_g1_i2	HSP71_SOLLC	-3.86179	2.73019	11.1886	0.00324574	0.028865
TRINITY_DN7256_c0_g3_i1	PLA14_ARATH	-3.85975	2.42622	37.58	5.59437e-06	0.00038793
TRINITY_DN12740_c0_g1_i1		-3.85951	0.956417	40.2893	3.50261e-06	0.000278097
TRINITY_DN5736_c0_g1_i15	VPE_CITSI	-3.8593	3.56958	21.7133	0.000153084	0.00374681
TRINITY_DN50065_c0_g1_i1		-3.85918	0.0914886	28.389	3.31266e-05	0.00132503
TRINITY_DN16222_c0_g1_i8	RUXE_DANRE	-3.85879	1.5522	11.6904	0.00273678	0.0258561
TRINITY_DN71980_c0_g1_i2		-3.85718	2.79238	10.5516	0.00404931	0.0335539
TRINITY_DN6112_c0_g2_i1	UFOG3_FRAAN	-3.85615	0.838172	23.8578	9.11545e-05	0.0026463
TRINITY_DN27969_c0_g1_i5	UPS2_ARATH	-3.85551	1.19023	34.0364	1.06961e-05	0.000613912
TRINITY_DN4541_c0_g3_i1		-3.85472	0.418991	14.2767	0.00119063	0.0148339
TRINITY_DN43974_c0_g1_i2	HFB2B_ARATH	-3.85428	0.249378	11.4111	0.00300819	0.0275057
TRINITY_DN6734_c1_g3_i9	AX22D_VIGRR	-3.85366	0.0950309	18.2876	0.000373028	0.00682659
TRINITY_DN24112_c0_g1_i1		-3.85088	-2.16266	16.3041	0.000650589	0.00990389
TRINITY_DN11208_c0_g1_i2		-3.85044	0.0931738	9.62591	0.00564069	0.0418555
TRINITY_DN15965_c0_g1_i1	PIX13_ARATH	-3.85042	0.78605	13.1855	0.00167631	0.018702
TRINITY_DN157206_c1_g1_i2		-3.8503	3.35899	73.3886	4.18155e-08	1.01818e-05
TRINITY_DN11320_c1_g1_i2		-3.84991	1.76386	11.6824	0.00274417	0.025905
TRINITY_DN22933_c0_g1_i8	SKIP4_ARATH	-3.84982	0.364037	9.29538	0.00636873	0.0454801
TRINITY_DN41119_c0_g1_i1		-3.8498	3.537	11.3416	0.00308022	0.0278992
TRINITY_DN57766_c1_g2_i3	NHL13_ARATH	-3.84797	4.70477	31.3495	1.80205e-05	0.000879258
TRINITY_DN2267_c0_g1_i6	PGLR_VITVI	-3.84732	4.5197	75.9052	3.19917e-08	8.46857e-06
TRINITY_DN171404_c0_g1_i2		-3.84712	0.278823	10.4178	0.00424483	0.0345851
TRINITY_DN4145_c0_g2_i5		-3.84663	0.305331	14.9887	0.00095867	0.0128975
TRINITY_DN351_c0_g1_i6		-3.84522	2.33422	33.8487	1.10834e-05	0.000628772
TRINITY_DN23600_c0_g1_i2	VHAA1_ARATH	-3.84404	-0.737578	10.3179	0.00439765	0.0354118
TRINITY_DN10091_c1_g1_i2	YD52_SCHPO	-3.84311	4.5721	12.5325	0.0020699	0.0214886
TRINITY_DN14920_c0_g1_i2	HMDH2_GOSHI	-3.84296	0.302648	14.4766	0.0011198	0.014282
TRINITY_DN15712_c0_g1_i1	CPY28_ARATH	-3.84048	1.19664	9.5315	0.00583872	0.0428783
TRINITY_DN29097_c0_g1_i10		-3.8394	0.260069	20.0331	0.00023452	0.00500463
TRINITY_DN681_c0_g2_i5	CSLA9_ARATH	-3.83884	1.04083	23.0467	0.000110542	0.00302904
TRINITY_DN11040_c0_g1_i6	TI10A_ARATH	-3.83796	0.431592	21.2014	0.000173983	0.00409948
TRINITY_DN2664_c0_g1_i5	PGPS1_ARATH	-3.8358	0.194508	15.8671	0.000738712	0.0108298
TRINITY_DN5210_c0_g1_i8	BRN1L_ARATH	-3.83567	1.74122	11.665	0.00276033	0.0259961
TRINITY_DN24493_c0_g2_i1		-3.8348	0.459835	50.383	6.91743e-07	8.60236e-05
TRINITY_DN10453_c1_g1_i2		-3.83373	2.93638	25.5937	6.10842e-05	0.0020113
TRINITY_DN84625_c0_g2_i6	LCB2A_ARATH	-3.83363	1.2289	15.4772	0.000828595	0.0116703
TRINITY_DN1085_c1_g1_i5		-3.83349	2.85325	23.6845	9.49582e-05	0.00272694
TRINITY_DN80076_c0_g3_i1		-3.83299	-0.615523	26.9444	4.52306e-05	0.00164089
TRINITY_DN28978_c0_g1_i11	DNJB6_XENTR	-3.83254	1.79874	14.8382	0.0010032	0.0132744
TRINITY_DN6605_c0_g1_i6	CH20_ARATH	-3.83163	2.99423	11.555	0.00286476	0.0266603
TRINITY_DN33951_c0_g1_i2		-3.831	0.867103	16.9594	0.000539429	0.0087332
TRINITY_DN594_c0_g1_i8	UBC5_ARATH	-3.82953	0.389654	9.15817	0.00670121	0.0469607
TRINITY_DN68518_c0_g2_i1	CYT1_ACTDE	-3.82918	1.9116	17.0439	0.000526692	0.00859489
TRINITY_DN97982_c0_g1_i4		-3.82828	2.0216	19.3784	0.000278382	0.00563437
TRINITY_DN8123_c0_g2_i2	HAK1_ORYSJ	-3.82788	4.16543	57.2429	2.83874e-07	4.39028e-05
TRINITY_DN16907_c0_g1_i11	MSL6_ARATH	-3.82783	-0.773118	19.4433	0.000273657	0.00556965
TRINITY_DN81263_c0_g1_i23	TRAC9_MAIZE	-3.82658	0.901631	11.0429	0.00341258	0.029911
TRINITY_DN6036_c0_g1_i2		-3.82635	3.49223	15.7049	0.000774733	0.0111681
TRINITY_DN28303_c2_g1_i1		-3.82529	0.372357	16.5582	0.000604735	0.00942685
TRINITY_DN34993_c0_g1_i12	NDADA_ARATH	-3.82389	0.309687	9.7447	0.00540206	0.0407096
TRINITY_DN4098_c0_g1_i3		-3.82239	0.764881	18.5129	0.000350887	0.00653959
TRINITY_DN11630_c1_g1_i4		-3.82057	3.49331	23.421	0.000101082	0.00284579
TRINITY_DN66897_c0_g1_i5	HSP7O_ARATH	-3.81938	-0.106919	10.1754	0.00462636	0.0366066
TRINITY_DN28759_c2_g1_i1		-3.81922	0.613282	13.6024	0.00146874	0.0171343
TRINITY_DN206042_c0_g1_i4	HS904_ARATH	-3.81918	0.607808	10.0823	0.00478288	0.0374549
TRINITY_DN18928_c0_g1_i1	Y5248_ARATH	-3.81788	0.961286	21.9831	0.000143195	0.00359245
TRINITY_DN18807_c1_g1_i1	EXO_ARATH	-3.81778	6.97006	28.7964	3.03955e-05	0.00124821
TRINITY_DN3755_c0_g1_i16	IN21B_ORYSJ	-3.81751	2.08897	27.4594	4.04313e-05	0.00152297
TRINITY_DN30337_c0_g1_i2	PRK4_ARATH	-3.81736	1.51698	14.7786	0.00102144	0.0134343
TRINITY_DN3960_c0_g1_i3	AB44G_ORYSJ	-3.81698	4.50131	16.2296	0.00066476	0.0100626
TRINITY_DN27654_c0_g1_i8	Y1259_ARATH	-3.81693	0.989832	30.5155	2.13113e-05	0.000983335
TRINITY_DN62638_c0_g2_i3		-3.81337	0.0222885	24.3186	8.1833e-05	0.00245401
TRINITY_DN205118_c0_g1_i2	NHL3_ARATH	-3.81237	7.35828	16.4024	0.00063241	0.00970881
TRINITY_DN43671_c0_g1_i1		-3.81221	-0.0724893	43.9721	1.83323e-06	0.000174816
TRINITY_DN24786_c0_g1_i5	1A1C_SOYBN	-3.81164	2.36163	24.4937	7.85697e-05	0.00239541
TRINITY_DN12408_c0_g1_i11	OBP2B_MAIZE	-3.81024	0.61196	19.8672	0.000244867	0.00515388
TRINITY_DN12266_c0_g1_i1	MIB2_MOUSE	-3.80746	2.19249	17.0105	0.000531675	0.00865328
TRINITY_DN8685_c0_g1_i14	APBLC_ARATH	-3.80636	1.28921	9.6586	0.00557387	0.0415503
TRINITY_DN607_c0_g2_i4	YBDL_ECOLI	-3.80574	-0.293877	9.83141	0.00523495	0.039829
TRINITY_DN225541_c0_g1_i1		-3.80485	1.2378	12.8284	0.00188014	0.020157
TRINITY_DN152685_c0_g3_i4		-3.80447	-0.705235	35.402	8.12968e-06	0.000504817
TRINITY_DN13715_c0_g1_i17		-3.80434	2.80977	10.0185	0.00489369	0.0380008
TRINITY_DN12678_c0_g1_i4	NRPE1_ARATH	-3.80384	-0.249796	19.7741	0.000250886	0.00523909
TRINITY_DN10054_c0_g2_i4	SDR1_ARATH	-3.8004	-0.680146	12.126	0.00236616	0.0235191
TRINITY_DN150405_c0_g1_i3	NAC2_ARATH	-3.79986	2.71653	13.2843	0.00162432	0.0183325
TRINITY_DN8449_c0_g1_i7	MPI2_ARATH	-3.79928	0.00748421	42.2602	2.43289e-06	0.000215637
TRINITY_DN10089_c0_g2_i2	PDCB4_ARATH	-3.79761	0.637261	10.6482	0.00391436	0.0328195
TRINITY_DN12660_c0_g1_i12	PQT3L_ARATH	-3.79683	0.412389	10.0769	0.00479227	0.0374913
TRINITY_DN45_c1_g1_i3	POLR1_ARATH	-3.79612	2.45813	27.047	4.42269e-05	0.00161735
TRINITY_DN17802_c2_g1_i2		-3.79588	0.802101	8.99759	0.00711509	0.0488575
TRINITY_DN14391_c0_g1_i2	DLO1_ARATH	-3.79522	0.66238	18.8099	0.000323891	0.00621064
TRINITY_DN64164_c0_g1_i1	AATP9_ARATH	-3.79282	3.15982	12.6115	0.00201726	0.0211235
TRINITY_DN17407_c0_g1_i16	UBC5_ARATH	-3.792	0.840757	11.8233	0.00261734	0.0251243
TRINITY_DN87882_c0_g1_i3	TGT3B_ARATH	-3.79161	3.20129	47.3272	1.14097e-06	0.000122014
TRINITY_DN25173_c0_g1_i4	SRPK_PHYPO	-3.79018	0.586215	9.36749	0.0062014	0.0446198
TRINITY_DN8447_c0_g1_i2		-3.78959	0.506497	24.7305	7.43851e-05	0.00230529
TRINITY_DN8123_c0_g3_i1	POT5_ARATH	-3.78774	5.98275	57.452	2.76222e-07	4.28753e-05
TRINITY_DN15750_c0_g1_i2	GGT_QUERO	-3.78633	1.60394	14.0931	0.00126009	0.0154148
TRINITY_DN4996_c1_g1_i7	POLX_TOBAC	-3.78545	2.83162	10.5305	0.00407951	0.0337161
TRINITY_DN10890_c0_g1_i4	PSAB_PLAOC	-3.78523	0.287823	9.37357	0.0061875	0.0445424
TRINITY_DN14759_c0_g1_i16	CLPB4_ARATH	-3.78503	4.25082	20.9393	0.000185891	0.00430064
TRINITY_DN148_c0_g1_i12	NHX1_ARATH	-3.78234	1.15753	13.127	0.00170796	0.0189331
TRINITY_DN23911_c0_g1_i17		-3.78154	6.5403	15.6134	0.000795882	0.0113715
TRINITY_DN8123_c0_g2_i1	HAK5_ORYSJ	-3.78082	2.53484	67.1176	8.4256e-08	1.75086e-05
TRINITY_DN151991_c0_g1_i5	TTL3_ARATH	-3.78031	2.90872	13.8617	0.0013541	0.0161861
TRINITY_DN95752_c1_g1_i1		-3.78025	1.72608	28.7825	3.04842e-05	0.00125102
TRINITY_DN7918_c1_g1_i7	C3H13_ORYSJ	-3.77856	0.0532978	10.0507	0.00483742	0.0377384
TRINITY_DN44852_c1_g1_i2		-3.77725	2.91107	61.5652	1.63765e-07	2.89404e-05
TRINITY_DN193_c2_g1_i2		-3.77448	-1.1655	28.8237	3.02214e-05	0.00124426
TRINITY_DN5260_c0_g1_i7	PDI12_ARATH	-3.7729	0.306498	12.8852	0.00184594	0.0199092
TRINITY_DN3341_c0_g1_i17		-3.77163	0.31552	24.9653	7.04751e-05	0.00222684
TRINITY_DN113316_c0_g1_i1	BAMS_GLYGL	-3.77107	1.05439	83.1124	1.37409e-08	4.49892e-06
TRINITY_DN37222_c0_g1_i4	SNM1_ARATH	-3.76893	1.07424	15.4673	0.00083101	0.0116954
TRINITY_DN9698_c0_g1_i8		-3.76791	3.06331	11.4848	0.00293379	0.0270439
TRINITY_DN56786_c0_g1_i1	PME41_ARATH	-3.76653	2.28107	18.5034	0.00035179	0.00655444
TRINITY_DN9275_c0_g1_i3	CH62_CUCMA	-3.76452	6.91163	26.838	4.62992e-05	0.00166733
TRINITY_DN42492_c0_g1_i3		-3.76237	1.30285	9.11272	0.00681555	0.0474804
TRINITY_DN47168_c0_g1_i3	LIN1_NYCCO	-3.76218	0.322259	17.9625	0.000407734	0.00724918
TRINITY_DN29575_c0_g1_i2	DRL23_ARATH	-3.76101	1.71463	14.8906	0.000987436	0.0131402
TRINITY_DN3814_c0_g1_i5	VPS51_ARATH	-3.76088	0.961324	27.4871	4.01897e-05	0.001516
TRINITY_DN13801_c0_g1_i4	RSMG_SYMTH	-3.76059	-0.887331	14.9384	0.000973315	0.013006
TRINITY_DN30142_c0_g1_i12	PILS3_ARATH	-3.75785	0.796472	25.3178	6.50263e-05	0.00210311
TRINITY_DN11426_c0_g2_i2	DIR16_ARATH	-3.75662	5.08311	66.5673	8.98166e-08	1.83357e-05
TRINITY_DN11754_c0_g1_i2	Y1448_ARATH	-3.75487	1.50818	11.4077	0.00301167	0.027522
TRINITY_DN245479_c0_g2_i1		-3.75313	3.14794	145.968	1.10129e-10	1.18079e-07
TRINITY_DN14496_c0_g2_i2	P2C64_ARATH	-3.75202	-0.205808	9.95639	0.00500412	0.0385836
TRINITY_DN15722_c0_g1_i19		-3.75149	-0.865941	18.8946	0.00031662	0.00612089
TRINITY_DN48224_c0_g1_i2		-3.75029	-1.49047	17.0976	0.000518762	0.00850545
TRINITY_DN1432_c0_g1_i12	B2_DAUCA	-3.75027	4.99339	182.088	1.58418e-11	3.20837e-08
TRINITY_DN230450_c0_g1_i1		-3.75001	1.13947	34.251	1.02717e-05	0.00059871
TRINITY_DN10028_c0_g4_i1	RGA1_SOLBU	-3.74926	-1.75106	13.9461	0.00131892	0.0159098
TRINITY_DN2911_c1_g1_i6	TP7_TOBAC	-3.74858	3.56989	15.1657	0.000909093	0.0124317
TRINITY_DN9752_c0_g1_i1		-3.74783	1.12682	11.8288	0.00261252	0.0250947
TRINITY_DN23881_c0_g3_i1		-3.74763	0.732029	9.7249	0.00544104	0.0408946
TRINITY_DN89172_c0_g1_i1	SERC_SPIOL	-3.74723	1.05142	9.01009	0.00708187	0.0487078
TRINITY_DN51920_c0_g1_i2		-3.74701	-0.212834	30.7039	2.0438e-05	0.000955552
TRINITY_DN30071_c0_g1_i2		-3.74621	1.11723	10.0301	0.00487333	0.0379003
TRINITY_DN7309_c0_g1_i1	HIP39_ARATH	-3.74492	0.134095	16.8094	0.000562875	0.00898284
TRINITY_DN8601_c0_g2_i1	CML18_ORYSJ	-3.74343	5.51287	60.1916	1.94409e-07	3.26809e-05
TRINITY_DN3660_c0_g1_i2	BH019_ARATH	-3.74321	1.36518	27.7392	3.80614e-05	0.00145966
TRINITY_DN40896_c2_g1_i14		-3.73995	0.886423	9.71734	0.005456	0.0409615
TRINITY_DN86143_c0_g1_i3	SKI27_ARATH	-3.73944	1.41407	28.5315	3.21416e-05	0.00129573
TRINITY_DN63840_c0_g1_i1		-3.73518	3.39091	17.7575	0.000431452	0.00751556
TRINITY_DN6107_c0_g1_i6	UFM1_ORYSJ	-3.73504	3.3555	12.691	0.00196578	0.0207629
TRINITY_DN36593_c0_g1_i12	POT1_ARATH	-3.73374	0.970693	13.2302	0.00165257	0.0185382
TRINITY_DN32859_c0_g1_i1	SY125_ARATH	-3.73293	2.32603	9.09652	0.00685685	0.0476861
TRINITY_DN101145_c0_g1_i1	RIPK_ARATH	-3.73205	6.31608	36.4068	6.90081e-06	0.000447627
TRINITY_DN153833_c0_g2_i1		-3.73177	0.604979	31.4069	1.78157e-05	0.000873329
TRINITY_DN18834_c0_g1_i15		-3.73035	-0.0177792	9.22222	0.00654365	0.0462631
TRINITY_DN36648_c0_g1_i6	2NPD_STAAT	-3.72856	1.4896	10.3139	0.00440395	0.0354469
TRINITY_DN6550_c0_g2_i6		-3.72805	-1.5084	38.897	4.33588e-06	0.000322765
TRINITY_DN7798_c0_g3_i1	CML10_ARATH	-3.72665	2.01872	24.0909	8.62999e-05	0.00255063
TRINITY_DN20675_c1_g1_i2		-3.72587	-0.413628	9.8001	0.00529463	0.040165
TRINITY_DN3129_c0_g1_i16	RAN3_ARATH	-3.72586	0.979392	41.2504	2.9699e-06	0.000247993
TRINITY_DN19351_c0_g2_i4		-3.72527	-1.22908	13.9341	0.00132385	0.0159456
TRINITY_DN70810_c1_g1_i1		-3.72504	0.594866	36.6294	6.60141e-06	0.000433495
TRINITY_DN21705_c0_g1_i2		-3.72488	0.516348	10.8316	0.00367176	0.0314322
TRINITY_DN1498_c0_g1_i10	ZDH22_ARATH	-3.72431	2.49457	10.8747	0.00361716	0.03111
TRINITY_DN10695_c1_g1_i2		-3.72423	-0.604605	18.6066	0.000342109	0.00644091
TRINITY_DN241331_c0_g1_i5	ACA11_ARATH	-3.72381	-0.743894	12.6389	0.00199936	0.0209908
TRINITY_DN14243_c0_g2_i2	MYB61_ARATH	-3.72143	1.53859	12.1884	0.00231778	0.023178
TRINITY_DN1671_c0_g1_i8	BGL22_ORYSJ	-3.72122	2.5549	20.1121	0.000229764	0.00494448
TRINITY_DN89941_c0_g1_i7	HSP7H_ARATH	-3.72057	7.11242	42.0882	2.59727e-06	0.000226358
TRINITY_DN12037_c0_g1_i10	ODO1_DICDI	-3.72027	3.67316	23.1906	0.000106793	0.0029614
TRINITY_DN2059_c1_g1_i15	PMTC_ARATH	-3.71884	-1.69184	13.2745	0.00162943	0.018369
TRINITY_DN3697_c0_g1_i12	PTR44_ARATH	-3.71749	-0.53631	17.7315	0.000434567	0.00755098
TRINITY_DN21457_c0_g1_i1	STT7_ARATH	-3.71708	-0.472867	10.7092	0.0038317	0.0323578
TRINITY_DN138165_c0_g1_i7	SDR2A_ARATH	-3.716	0.317407	16.927	0.000544403	0.00878617
TRINITY_DN19257_c0_g1_i2	GATA9_ARATH	-3.71597	0.548239	23.7299	9.39441e-05	0.0027033
TRINITY_DN20165_c0_g1_i1		-3.71476	-0.35758	20.59	0.000203177	0.00455199
TRINITY_DN8722_c0_g1_i4		-3.71444	1.56826	11.8915	0.00255828	0.0247639
TRINITY_DN19159_c0_g1_i9		-3.71369	2.07485	13.7893	0.00138506	0.0164591
TRINITY_DN12996_c0_g2_i3		-3.71321	-0.72825	16.5076	0.000613565	0.00951913
TRINITY_DN41205_c0_g1_i8	AROG_ARATH	-3.713	2.13359	23.8911	9.04423e-05	0.00262984
TRINITY_DN2612_c0_g1_i14	HSP7M_PHAVU	-3.71299	3.53491	19.5457	0.000266376	0.00546658
TRINITY_DN14600_c0_g1_i5		-3.71252	1.53942	10.235	0.00452916	0.0360837
TRINITY_DN28782_c1_g2_i1		-3.71022	0.494816	13.1536	0.00169348	0.018829
TRINITY_DN2772_c0_g1_i4		-3.71002	1.03907	23.9542	8.91104e-05	0.00260265
TRINITY_DN9177_c0_g1_i17	FBL26_ARATH	-3.70653	5.17448	50.1187	7.55828e-07	9.167e-05
TRINITY_DN15075_c0_g1_i1	CKL9_ARATH	-3.70623	-0.632863	10.8908	0.00359699	0.0310013
TRINITY_DN147958_c0_g1_i8	NTL9_ARATH	-3.70618	2.77679	10.7788	0.00373979	0.031864
TRINITY_DN23042_c0_g1_i8		-3.70573	3.67654	12.9391	0.00181414	0.0197056
TRINITY_DN642_c1_g1_i10	RWA3_ARATH	-3.7054	2.57838	10.2034	0.0045804	0.0363489
TRINITY_DN24472_c1_g1_i2	YDH1_SCHPO	-3.70476	-0.209957	10.9898	0.00347578	0.0302736
TRINITY_DN12981_c0_g1_i2	AAPC_CENCI	-3.70338	-0.225016	12.8842	0.00184658	0.0199104
TRINITY_DN28550_c0_g1_i5	P2C58_ARATH	-3.70283	3.2801	40.971	3.124e-06	0.00025799
TRINITY_DN38545_c1_g1_i15	PIKS1_ORYSJ	-3.70254	-0.0994683	11.498	0.00292067	0.0269841
TRINITY_DN16481_c1_g1_i5		-3.7002	-0.524969	28.8252	3.01339e-05	0.00124187
TRINITY_DN28200_c0_g1_i2	KAD7_ARATH	-3.69935	3.07201	20.1844	0.000225507	0.00489082
TRINITY_DN43763_c1_g1_i1		-3.69888	-0.905076	20.3575	0.000215662	0.00474014
TRINITY_DN3546_c0_g1_i4	PR40A_ARATH	-3.69814	-0.233373	13.701	0.00142394	0.016768
TRINITY_DN9503_c0_g1_i6	ZAT10_ARATH	-3.69765	6.53039	15.5475	0.00081154	0.0115114
TRINITY_DN81263_c0_g1_i15	TRA1_MAIZE	-3.69742	0.629009	12.386	0.00217164	0.0221825
TRINITY_DN250166_c0_g1_i1		-3.69619	2.01892	38.4517	4.80019e-06	0.000346322
TRINITY_DN12246_c0_g3_i1		-3.69618	2.52406	12.7118	0.00195253	0.0206577
TRINITY_DN12660_c0_g1_i10	PQT3L_ARATH	-3.69501	-0.372978	30.5972	2.08099e-05	0.000967975
TRINITY_DN4259_c0_g1_i8	FL3H2_ORYSJ	-3.695	0.906719	10.6786	0.00387302	0.0325704
TRINITY_DN141997_c0_g1_i10	CYC1B_ARATH	-3.69458	0.682791	22.1802	0.000136421	0.0034833
TRINITY_DN13738_c1_g1_i1		-3.69446	-0.245217	13.4104	0.0015606	0.0178438
TRINITY_DN6605_c0_g1_i1	CH20_ARATH	-3.69305	1.16015	21.5651	0.000158836	0.00384171
TRINITY_DN73989_c0_g1_i5	RGA1_SOLBU	-3.69245	0.668586	13.6352	0.00145367	0.0170056
TRINITY_DN8722_c1_g1_i2		-3.69058	1.73514	25.0685	6.8829e-05	0.00219001
TRINITY_DN68069_c0_g1_i7	LORF2_HUMAN	-3.69038	2.16053	35.9914	7.44123e-06	0.000474243
TRINITY_DN18410_c0_g1_i2	CALM6_ARATH	-3.68985	7.18447	20.6163	0.000201812	0.00453335
TRINITY_DN7221_c0_g1_i1		-3.68837	-0.955585	14.3839	0.00115203	0.0145491
TRINITY_DN33022_c0_g1_i3	SNP33_ARATH	-3.68835	2.51346	32.1823	1.52847e-05	0.000785905
TRINITY_DN55846_c0_g1_i13		-3.68661	2.75855	14.2798	0.00118948	0.0148311
TRINITY_DN3672_c0_g1_i1		-3.68636	0.915289	8.94501	0.00725672	0.0495103
TRINITY_DN2786_c0_g2_i2	KPRS2_SPIOL	-3.68552	1.17526	21.2999	0.000169728	0.00403062
TRINITY_DN14299_c0_g1_i1	ALAT2_ARATH	-3.68479	-0.692631	32.1802	1.50809e-05	0.00077906
TRINITY_DN173_c0_g1_i5	LRR1_ARATH	-3.68438	4.42771	10.8571	0.00363925	0.0312506
TRINITY_DN2381_c0_g1_i12	Y3295_ARATH	-3.6842	-0.324381	27.3519	4.13849e-05	0.00154803
TRINITY_DN11739_c0_g1_i2	ORC2_ARATH	-3.68405	-1.23787	41.7138	2.64774e-06	0.000228881
TRINITY_DN55891_c0_g1_i2	ERF14_ARATH	-3.68328	1.48704	18.6519	0.000337958	0.00639293
TRINITY_DN3303_c0_g1_i7	EIX2_SOLLC	-3.68305	4.14061	29.0628	2.87435e-05	0.00120203
TRINITY_DN16806_c0_g1_i4	AVT6E_ARATH	-3.68251	1.59556	14.8875	0.000988352	0.0131453
TRINITY_DN145_c0_g1_i2	IPYR_SOLTU	-3.68233	3.39618	47.8828	1.04973e-06	0.000115264
TRINITY_DN1103_c0_g1_i8	SPXM2_ARATH	-3.68012	1.45279	21.5205	0.000160613	0.0038724
TRINITY_DN16037_c0_g3_i5	PGLR_VITVI	-3.68	3.98047	40.6704	3.28507e-06	0.000266293
TRINITY_DN4039_c0_g1_i6	DBR2_ARTAN	-3.678	-0.86202	39.8309	3.63032e-06	0.000285571
TRINITY_DN5441_c0_g1_i6		-3.67559	-0.501519	11.7318	0.00269892	0.0256428
TRINITY_DN25417_c0_g1_i12	UFD1_DICDI	-3.67464	3.10729	68.7662	6.97443e-08	1.48808e-05
TRINITY_DN3661_c0_g1_i7		-3.67406	-2.05757	17.6535	0.00044406	0.00766581
TRINITY_DN22185_c0_g1_i1		-3.67378	6.14939	53.7013	4.56345e-07	6.26754e-05
TRINITY_DN99962_c0_g1_i4		-3.67318	-0.0910215	9.82075	0.00525519	0.0399473
TRINITY_DN3487_c0_g1_i9	AVT1A_ARATH	-3.67281	0.259752	8.9223	0.00731888	0.0498399
TRINITY_DN5780_c1_g1_i4	SCO11_ARATH	-3.67276	-0.893764	10.307	0.00441472	0.0354997
TRINITY_DN241404_c1_g1_i5	AGD3_ARATH	-3.67143	1.56017	19.1712	0.000294096	0.00583436
TRINITY_DN6596_c0_g2_i1		-3.671	0.783652	19.3818	0.000278132	0.00563109
TRINITY_DN10318_c1_g1_i2	BBX19_ARATH	-3.6708	0.0633773	17.1676	0.00050864	0.00839558
TRINITY_DN12382_c0_g1_i1		-3.66973	-0.139388	11.7344	0.00269661	0.0256324
TRINITY_DN504_c0_g1_i6	HSP7C_PETHY	-3.6667	0.955546	12.6504	0.00199188	0.0209346
TRINITY_DN2035_c0_g2_i3	POLR1_ARATH	-3.66553	-0.524353	17.9657	0.00040738	0.00724797
TRINITY_DN21274_c1_g1_i1		-3.66397	-0.963933	9.56957	0.00575795	0.0424488
TRINITY_DN39496_c0_g1_i1	MPSR1_ARATH	-3.66143	4.48296	10.1117	0.0047329	0.037189
TRINITY_DN26362_c0_g1_i6	DLO2_ARATH	-3.66092	4.2864	27.5283	3.98333e-05	0.00150633
TRINITY_DN4715_c0_g1_i13	AB7G_ARATH	-3.66045	3.1502	15.6072	0.000797356	0.0113816
TRINITY_DN2461_c2_g1_i1	FBT7_ARATH	-3.65965	1.49151	14.5551	0.00109327	0.0140602
TRINITY_DN17239_c0_g3_i2		-3.65957	1.54539	35.9939	7.43788e-06	0.000474243
TRINITY_DN4145_c0_g2_i4		-3.65943	-0.121275	28.9768	2.92468e-05	0.00121631
TRINITY_DN13441_c0_g1_i2	POLX_TOBAC	-3.65799	1.12398	40.1803	3.56774e-06	0.000281865
TRINITY_DN13588_c0_g1_i10	DTX40_ARATH	-3.65782	2.63393	11.6902	0.00273696	0.0258561
TRINITY_DN135558_c0_g1_i1		-3.65682	2.03575	11.7836	0.00265242	0.0253331
TRINITY_DN5786_c0_g1_i3	EGL1_ARATH	-3.65657	0.588474	18.2649	0.000375343	0.00685421
TRINITY_DN9378_c0_g1_i1	AFP3_ARATH	-3.65644	0.745644	14.8623	0.000995904	0.0132225
TRINITY_DN18928_c0_g1_i2	Y5248_ARATH	-3.65628	1.87303	22.0823	0.000139742	0.0035383
TRINITY_DN2353_c0_g2_i2	GRP3_DAUCA	-3.6559	2.37566	16.5197	0.00061144	0.00949425
TRINITY_DN9151_c0_g1_i11		-3.65562	-1.26309	13.5421	0.00149694	0.0173459
TRINITY_DN10628_c0_g1_i9	FZR2_ARATH	-3.65455	-0.835975	10.0808	0.00478557	0.0374674
TRINITY_DN9994_c0_g2_i4		-3.65448	1.33082	29.1254	2.83698e-05	0.00119227
TRINITY_DN18926_c0_g1_i2		-3.65443	-0.0855244	13.2359	0.00164956	0.0185239
TRINITY_DN18928_c0_g1_i4	Y5248_ARATH	-3.65182	0.00910035	14.4693	0.0011223	0.0143064
TRINITY_DN11283_c0_g1_i5	HFA2B_ORYSJ	-3.64964	1.7973	12.0938	0.00239153	0.0236748
TRINITY_DN3854_c0_g2_i1		-3.64952	0.490378	32.3512	1.47878e-05	0.000769552
TRINITY_DN10886_c0_g1_i5		-3.64842	0.709558	9.88037	0.00514315	0.0393686
TRINITY_DN5544_c0_g1_i5		-3.64473	2.4997	73.5216	4.02008e-08	9.89118e-06
TRINITY_DN6183_c0_g1_i12	C2D61_ARATH	-3.64466	1.95158	13.6949	0.00142665	0.0167875
TRINITY_DN56704_c0_g1_i5	P24D5_ARATH	-3.64376	1.16897	24.372	8.08222e-05	0.00243539
TRINITY_DN134822_c0_g1_i1	NTF2B_ARATH	-3.6423	5.01092	45.8792	1.42257e-06	0.000144397
TRINITY_DN22519_c1_g1_i3	EPFL9_ARATH	-3.64179	1.07588	26.6765	4.79739e-05	0.00171026
TRINITY_DN7575_c0_g1_i6	PIRL_SOLLC	-3.64172	-0.255013	15.1098	0.000924451	0.0125869
TRINITY_DN18310_c0_g1_i5	PSMG4_HUMAN	-3.64165	0.706873	16.8019	0.000564087	0.00899319
TRINITY_DN852_c0_g2_i9	CDPKB_ARATH	-3.64112	3.78444	32.8521	1.34153e-05	0.000721666
TRINITY_DN653_c0_g1_i2	ZMYM1_HUMAN	-3.64069	0.119153	11.0105	0.00345099	0.0301379
TRINITY_DN15283_c1_g1_i5	TRA1_MAIZE	-3.6396	0.0840081	28.8786	2.98746e-05	0.00123348
TRINITY_DN12333_c0_g3_i1	BOLA4_ARATH	-3.63907	3.55437	11.2073	0.00322503	0.028741
TRINITY_DN58881_c0_g1_i2		-3.6389	-0.555534	17.6902	0.000439572	0.00760997
TRINITY_DN5172_c0_g1_i7	OFUT9_ARATH	-3.6366	-1.2539	11.701	0.00272701	0.0258002
TRINITY_DN11592_c0_g1_i9		-3.63655	2.19553	13.8139	0.00137445	0.0163615
TRINITY_DN3918_c0_g1_i2	BCH_GENLU	-3.63434	1.52517	42.6981	2.35163e-06	0.000211152
TRINITY_DN5567_c0_g2_i1	RPP8_ARATH	-3.63309	-0.357543	74.8374	3.21776e-08	8.50016e-06
TRINITY_DN16651_c0_g1_i16	SDR1_ARATH	-3.63191	-1.0605	12.8525	0.00186553	0.0200425
TRINITY_DN37704_c0_g1_i7	PTBP1_ARATH	-3.63183	-0.740545	12.7944	0.00190094	0.0203067
TRINITY_DN7629_c0_g1_i1	IKU1_ARATH	-3.63089	0.883042	13.3181	0.00160698	0.018206
TRINITY_DN42798_c0_g2_i1	Y4862_ARATH	-3.62874	0.227992	10.6344	0.00393342	0.0329341
TRINITY_DN7452_c0_g3_i1	PIN5_ARATH	-3.6287	0.872761	32.4251	1.45757e-05	0.000762497
TRINITY_DN14759_c0_g1_i20	CLPB4_ARATH	-3.62836	2.75863	9.8039	0.00528733	0.0401294
TRINITY_DN7055_c0_g1_i8	POF21_ARATH	-3.62831	1.86669	18.9688	0.000310396	0.00605654
TRINITY_DN6074_c0_g2_i4	PBL10_ARATH	-3.62712	2.95712	27.531	3.98103e-05	0.00150633
TRINITY_DN43763_c0_g1_i8		-3.62696	3.32677	12.6775	0.00197441	0.0208046
TRINITY_DN2160_c0_g1_i5	WTR29_ARATH	-3.62583	-0.652486	22.8234	0.000116647	0.00314192
TRINITY_DN30065_c0_g1_i1	GLPT4_ARATH	-3.62483	1.15455	13.8671	0.00135179	0.0161721
TRINITY_DN39100_c0_g1_i6		-3.62392	0.673105	14.3505	0.00116391	0.0146439
TRINITY_DN17298_c1_g1_i4		-3.62359	2.04407	14.5609	0.00109134	0.0140453
TRINITY_DN1779_c0_g1_i15	YTFP_BACSU	-3.62319	-0.667471	16.1225	0.000685724	0.0102905
TRINITY_DN10092_c2_g2_i2		-3.62308	-1.07887	22.338	0.000131246	0.00340432
TRINITY_DN23054_c0_g1_i7		-3.62204	2.97771	22.7655	0.000118291	0.00317209
TRINITY_DN3910_c0_g1_i1		-3.62087	-0.198593	11.8693	0.00257729	0.0248609
TRINITY_DN10110_c1_g1_i3	CIP1_ARATH	-3.62081	1.42625	13.5336	0.00150092	0.0173716
TRINITY_DN8766_c0_g1_i21	GMK2_ARATH	-3.61929	1.39073	33.2787	1.23567e-05	0.000682806
TRINITY_DN5698_c0_g1_i7	POLX_TOBAC	-3.61783	1.93462	15.1825	0.000904533	0.0123898
TRINITY_DN514_c0_g5_i1		-3.61778	-0.395599	18.7245	0.000331412	0.006315
TRINITY_DN24544_c0_g1_i15		-3.61692	1.27728	11.2767	0.00314926	0.028311
TRINITY_DN29084_c0_g3_i1		-3.61481	3.95036	37.1797	6.00665e-06	0.000407874
TRINITY_DN1337_c0_g1_i24		-3.61382	1.47658	26.6942	4.77862e-05	0.001707
TRINITY_DN12453_c0_g4_i1		-3.6125	1.54245	45.8612	1.42586e-06	0.000144501
TRINITY_DN22028_c0_g1_i2	GUAA_HELHP	-3.60985	1.76936	15.0939	0.000928864	0.0126241
TRINITY_DN31851_c3_g1_i1		-3.60982	-0.660661	32.4676	1.42002e-05	0.000751789
TRINITY_DN852_c0_g2_i5	CDPK4_ARATH	-3.60869	0.058794	19.7868	0.000250059	0.00522352
TRINITY_DN10089_c0_g2_i8	PDCB4_ARATH	-3.60803	0.058118	10.2227	0.00454903	0.036187
TRINITY_DN28825_c0_g1_i2	PER44_ARATH	-3.60341	3.66607	22.0692	0.00014019	0.00354203
TRINITY_DN242_c1_g1_i2	HIBC6_ARATH	-3.60337	1.85081	9.34406	0.00625523	0.0449109
TRINITY_DN4483_c0_g1_i8	DBR_TOBAC	-3.60147	1.84952	11.5282	0.0028909	0.0268084
TRINITY_DN176717_c0_g1_i1		-3.59971	0.21337	39.6879	3.75626e-06	0.000292949
TRINITY_DN30549_c0_g1_i2		-3.59861	3.08106	22.777	0.000117963	0.00316531
TRINITY_DN9021_c0_g1_i17	IMPP_MESCR	-3.59725	2.47882	13.5338	0.00150087	0.0173716
TRINITY_DN5544_c0_g1_i11		-3.59686	2.44674	17.2284	0.000500014	0.0082983
TRINITY_DN28093_c0_g1_i7	Y5986_ARATH	-3.59478	0.946255	29.8818	2.4255e-05	0.00106994
TRINITY_DN163523_c0_g1_i6		-3.59453	-0.40447	23.1509	0.000107813	0.00297813
TRINITY_DN14000_c0_g2_i8	DPM3_ARATH	-3.59375	1.5096	14.2777	0.00119026	0.0148321
TRINITY_DN3188_c0_g1_i4	GSO1_ARATH	-3.59272	0.920071	11.2595	0.00316785	0.0283994
TRINITY_DN20533_c0_g1_i4		-3.59186	0.721261	17.8259	0.000423378	0.00742023
TRINITY_DN13093_c0_g1_i19		-3.59076	3.58838	9.22314	0.00654143	0.04625
TRINITY_DN6611_c0_g1_i10	NRPE1_ARATH	-3.59073	-0.337963	12.5118	0.00208394	0.0215836
TRINITY_DN231753_c0_g4_i1	POLX_TOBAC	-3.58995	-0.91835	18.7525	0.000328928	0.00628268
TRINITY_DN8123_c0_g2_i3		-3.58926	2.80067	41.4398	2.88984e-06	0.000243217
TRINITY_DN27311_c0_g1_i9		-3.58876	-0.49157	10.5268	0.00408487	0.0337462
TRINITY_DN21763_c0_g1_i5		-3.5863	-0.470553	21.7373	0.000152176	0.00373195
TRINITY_DN35897_c0_g1_i4	BOR4_ARATH	-3.58598	2.10651	15.9633	0.000718239	0.0106164
TRINITY_DN17188_c0_g1_i10	GCT21_ARATH	-3.58595	-0.132246	23.4581	0.000100194	0.00282793
TRINITY_DN25945_c0_g1_i2		-3.58575	-1.21309	19.7947	0.000249545	0.00521876
TRINITY_DN118010_c0_g1_i1	CXE6_ARATH	-3.58282	1.24093	13.8865	0.00134365	0.016111
TRINITY_DN6426_c0_g1_i10	YLS8_ARATH	-3.5827	1.93212	14.1374	0.00124294	0.0152779
TRINITY_DN14006_c0_g1_i1	FBL63_ARATH	-3.58186	-0.000426821	9.51584	0.00587232	0.0430616
[truncated: 6,137 more rows]
