# Supplementary material for: Examining the molecular mechanisms contributing to the success of an invasive species across different ecosystems
Source: Ecol Evol. 2020 Aug 31;10(18):10254–70. doi: 10.1002/ece3.6688 (PMC7520182; doi:10.1002/ece3.6688)
Supplement: Supplementary file 6 — Table S5 [file ECE3-10-10254-s006.xlsx]

## Sheet: Sheet1
Supplemental Table 5: Differentially Expressed Transcripts Identified in Leaf Tissue Between PSMI and CHWA Populations. Negative LogFC indicates transcripts with higher expression in CHWA. Positive logFC indicates transcripts with higher expression in PSMI.
Transcript_ID	Gene_Symbol	logFC	logCPM	F_value	P_value	FDR
TRINITY_DN9781_c1_g1_i5		-12.6586	2.61042	63.4304	7.39304e-06	0.000462833
TRINITY_DN10273_c1_g1_i6	SKP1B_ARATH	-12.4199	4.49687	117.922	8.42227e-10	7.6411e-07
TRINITY_DN17092_c0_g1_i17	AB21I_ARATH	-11.5891	1.54825	208.751	1.96787e-08	6.7086e-06
TRINITY_DN11161_c0_g1_i19		-11.4907	1.45094	97.1569	9.48296e-07	0.000109866
TRINITY_DN18375_c0_g1_i3	GH32_ARATH	-11.2199	1.1833	1194.67	1.14759e-12	1.01698e-08
TRINITY_DN21444_c0_g1_i12	RNF4_HUMAN	-11.149	1.11327	738.358	1.61618e-11	5.50964e-08
TRINITY_DN17092_c0_g1_i6	AB21I_ARATH	-11.0215	3.39806	182.037	1.85231e-11	5.95381e-08
TRINITY_DN9968_c0_g1_i4		-10.7624	0.732845	139.429	1.55836e-07	3.14183e-05
TRINITY_DN4582_c0_g1_i6		-10.2957	0.275558	241.677	7.23943e-09	3.16898e-06
TRINITY_DN250880_c0_g1_i4	PSD8A_ARATH	-10.2287	0.210076	567.226	6.83761e-11	1.47928e-07
TRINITY_DN17092_c0_g1_i15	AB21I_ARATH	-10.0674	1.14305	157.314	6.82294e-11	1.47928e-07
TRINITY_DN2251_c0_g2_i3		-9.99957	-0.012801	418.172	3.59309e-10	4.08327e-07
TRINITY_DN6788_c0_g1_i9	VAS_ARATH	-9.8606	-0.147792	349.786	9.44478e-10	8.04945e-07
TRINITY_DN147759_c0_g1_i3	LRKS7_ARATH	-9.64713	3.1434	105.81	2.11533e-09	1.46896e-06
TRINITY_DN163_c0_g1_i11	YQKD_BACSU	-9.59647	-0.402071	189.109	2.57819e-08	8.23987e-06
TRINITY_DN4769_c0_g1_i8	FB248_ARATH	-9.38255	-0.607195	287.275	2.72561e-09	1.70349e-06
TRINITY_DN144077_c0_g1_i6	NLP7_ARATH	-9.3743	-0.615854	137.003	1.53242e-07	3.11183e-05
TRINITY_DN3968_c0_g1_i5	PTST_ARATH	-9.11483	3.61308	38.3889	4.87695e-06	0.000347258
TRINITY_DN55207_c0_g1_i19	PSS1_ARATH	-8.95479	-1.01259	324.089	1.4253e-09	1.07845e-06
TRINITY_DN13142_c0_g1_i10	TRXH_RICCO	-8.82961	3.79053	55.0727	3.81302e-07	5.82828e-05
TRINITY_DN8473_c0_g1_i20	SBT4C_ARATH	-8.75257	-1.20252	126.387	2.22051e-07	3.9905e-05
TRINITY_DN13825_c0_g1_i5	AP2M_ARATH	-8.55102	-1.3906	267.538	3.99144e-09	2.16924e-06
TRINITY_DN24472_c1_g1_i3	YDH1_SCHPO	-8.53269	-1.3683	820.419	8.83645e-18	9.94092e-13
TRINITY_DN3199_c0_g1_i5	FUCO2_ARATH	-8.48273	-1.45201	123.622	2.47043e-07	4.27802e-05
TRINITY_DN11161_c0_g1_i8		-8.43654	3.08436	48.0842	1.0249e-06	0.000115415
TRINITY_DN5210_c0_g1_i3	BRN1L_ARATH	-8.41891	-0.312203	138.795	1.86995e-10	2.84281e-07
TRINITY_DN25085_c0_g1_i12		-8.40052	2.99982	55.9313	3.39908e-07	5.34832e-05
TRINITY_DN2043_c1_g1_i1	C98A1_SORBI	-8.39217	1.08665	107.443	1.85881e-09	1.33908e-06
TRINITY_DN20567_c0_g2_i15	POLR1_ARATH	-8.29357	0.10443	161.403	4.87281e-11	1.19207e-07
TRINITY_DN6144_c4_g2_i1	RNHX1_ARATH	-8.22562	3.47565	92.7012	6.3782e-09	2.95481e-06
TRINITY_DN39166_c0_g1_i6	MTK_ARATH	-8.16917	3.42247	40.2962	3.51661e-06	0.00027743
TRINITY_DN9899_c0_g1_i1	MD37C_ARATH	-8.09374	7.28799	42.6598	2.3792e-06	0.000213612
TRINITY_DN6788_c0_g1_i12		-8.0364	-1.85967	169.403	4.49882e-08	1.19932e-05
TRINITY_DN14659_c0_g1_i9	CRD1_EUPES	-8.00995	8.99362	79.2645	2.28327e-08	7.44539e-06
TRINITY_DN5444_c0_g1_i5	PPR64_ARATH	-7.88369	-1.18048	111.269	1.25549e-09	9.87698e-07
TRINITY_DN14573_c0_g2_i1		-7.78522	-0.863275	173.676	2.35378e-11	7.08891e-08
TRINITY_DN23516_c1_g1_i2		-7.78069	1.24377	120.016	7.2426e-10	6.78988e-07
TRINITY_DN35869_c0_g1_i4		-7.77685	-1.14494	179.205	1.77123e-11	5.86063e-08
TRINITY_DN104_c0_g1_i1		-7.76765	-2.09819	146.44	9.62118e-08	2.16475e-05
TRINITY_DN1028_c3_g1_i3	HSP83_IPONI	-7.7198	4.6428	13.762	0.00139907	0.0161396
TRINITY_DN32078_c0_g1_i2	STML2_RAT	-7.6842	-2.17029	261.793	4.48306e-09	2.35673e-06
TRINITY_DN98258_c0_g1_i8	NACA2_ARATH	-7.65512	4.06885	82.9724	1.57929e-08	5.69064e-06
TRINITY_DN1059_c2_g1_i5		-7.64432	0.760461	334.385	5.29508e-14	1.48923e-09
TRINITY_DN3371_c0_g1_i1		-7.6227	0.0133284	87.9834	9.7983e-09	4.01003e-06
TRINITY_DN5534_c2_g3_i1	AI1M_YEAST	-7.61381	3.70929	136.902	2.31743e-10	3.21863e-07
TRINITY_DN4147_c0_g1_i12	LYK3_MEDTR	-7.60248	3.28358	36.097	7.33339e-06	0.000459837
TRINITY_DN11389_c0_g1_i6	Y1457_ARATH	-7.5995	3.53883	39.2089	4.23169e-06	0.000314024
TRINITY_DN48059_c0_g1_i5	SPE1_DIACA	-7.59186	3.67213	81.6005	1.80718e-08	6.35333e-06
TRINITY_DN28395_c0_g1_i11	ATL80_ARATH	-7.54566	1.0331	52.8383	5.1754e-07	7.19688e-05
TRINITY_DN34851_c0_g1_i2	POL5_DROME	-7.54037	3.11272	31.0826	1.90838e-05	0.00087415
TRINITY_DN61845_c2_g1_i3	HS25P_ARATH	-7.48293	5.58443	73.3239	4.24781e-08	1.14874e-05
TRINITY_DN20483_c0_g1_i4	POLX_TOBAC	-7.47105	2.85484	33.0139	1.30573e-05	0.000683544
TRINITY_DN9775_c2_g1_i6	FTSH6_ARATH	-7.44741	6.97495	52.497	5.42726e-07	7.49761e-05
TRINITY_DN28245_c0_g1_i3		-7.44045	2.6495	391.911	1.27803e-14	7.18886e-10
TRINITY_DN835_c0_g1_i1	3HID1_ARATH	-7.39388	3.77309	29.9008	2.4252e-05	0.00102453
TRINITY_DN7936_c0_g1_i2	CHIB_TOBAC	-7.36316	2.15671	24.3584	8.13242e-05	0.00230891
TRINITY_DN10910_c0_g2_i2	YSL3_ARATH	-7.35353	5.13305	236.773	1.69358e-12	1.27018e-08
TRINITY_DN26556_c0_g1_i21	NOM1_MOUSE	-7.33151	2.04623	84.2122	1.40033e-08	5.21642e-06
TRINITY_DN144077_c0_g1_i7	NLP7_ARATH	-7.3196	3.74829	69.0909	6.77857e-08	1.62598e-05
TRINITY_DN4052_c1_g1_i1	HSP7F_ARATH	-7.31423	7.51036	187.981	1.38676e-11	4.87529e-08
TRINITY_DN11555_c0_g2_i1		-7.29821	-0.650961	92.1135	6.5024e-09	2.95626e-06
TRINITY_DN1739_c0_g1_i7	HEN2_ARATH	-7.29291	-0.461627	128.383	3.59566e-10	4.08327e-07
TRINITY_DN14774_c0_g1_i3	PHYC_ORYSJ	-7.28809	2.11246	30.9776	1.94896e-05	0.000883743
TRINITY_DN5444_c0_g1_i18	FL3H_ARATH	-7.25316	0.956806	208.128	4.73006e-12	2.04664e-08
TRINITY_DN120_c1_g1_i7	GATA8_ARATH	-7.23769	2.11431	41.7165	2.77554e-06	0.000238251
TRINITY_DN4052_c1_g2_i1	HSP7S_PEA	-7.19772	6.56254	188.404	1.35887e-11	4.87529e-08
TRINITY_DN10917_c0_g1_i6	LCB2A_ARATH	-7.19703	-0.471021	58.5129	2.42491e-07	4.2426e-05
TRINITY_DN161846_c0_g1_i4	HSP71_SOLLC	-7.19054	3.25265	31.8183	1.64865e-05	0.000794992
TRINITY_DN9896_c0_g2_i1	DHAR2_ORYSJ	-7.17066	2.44496	44.4452	1.7888e-06	0.000174081
TRINITY_DN26435_c0_g2_i3	HS23C_OXYRB	-7.15646	5.86436	63	1.38395e-07	2.87787e-05
TRINITY_DN55841_c0_g2_i2		-7.14758	0.253208	156.076	6.445e-11	1.47928e-07
TRINITY_DN84141_c0_g2_i6	RL292_ARATH	-7.14192	2.84691	47.187	1.17236e-06	0.00012633
TRINITY_DN157738_c0_g1_i3	Y1343_ARATH	-7.13863	5.52009	16.3806	0.000637578	0.00928743
TRINITY_DN5444_c0_g1_i8	PPR64_ARATH	-7.12672	0.98558	47.0728	1.19275e-06	0.000128037
TRINITY_DN23585_c0_g1_i12		-7.05746	5.04491	49.9941	7.74448e-07	9.55314e-05
TRINITY_DN9896_c0_g2_i7	DHAR3_ARATH	-7.05257	1.46161	67.7689	7.8803e-08	1.85079e-05
TRINITY_DN21035_c0_g1_i1		-7.04669	-1.27931	107.198	1.6965e-09	1.23932e-06
TRINITY_DN44498_c0_g1_i9		-7.03979	3.36443	27.6416	3.90061e-05	0.00139661
TRINITY_DN140_c1_g2_i4	HS25P_ARATH	-7.03576	5.91793	48.9174	9.0608e-07	0.00010696
TRINITY_DN7948_c2_g1_i2	HEM11_CUCSA	-7.01147	2.50945	19.9932	0.00023753	0.00473289
TRINITY_DN15584_c0_g1_i4	UVB31_ARATH	-7.01051	2.90074	33.4437	1.20236e-05	0.000649371
TRINITY_DN63922_c0_g1_i1		-7.00894	-0.306001	137.47	1.93615e-10	2.86599e-07
TRINITY_DN19836_c1_g1_i3	HS21C_PEA	-7.00428	7.78329	58.2644	2.50378e-07	4.3168e-05
TRINITY_DN163_c0_g1_i8		-6.98345	-0.91729	87.8014	9.51862e-09	3.93689e-06
TRINITY_DN48059_c0_g1_i2	SPE1_DIACA	-6.96207	3.7102	115.131	1.0336e-09	8.7428e-07
TRINITY_DN103650_c0_g1_i5	YTX2_XENLA	-6.88923	1.29198	108.622	1.69501e-09	1.23932e-06
TRINITY_DN12453_c0_g4_i1		-6.86442	4.56478	72.0493	4.8784e-08	1.27335e-05
TRINITY_DN25446_c2_g1_i1		-6.86178	-0.861509	145.153	1.17796e-10	2.03876e-07
TRINITY_DN21008_c0_g1_i9		-6.85477	2.1097	61.2905	1.70725e-07	3.30967e-05
TRINITY_DN400_c2_g1_i4		-6.85353	2.4688	19.2027	0.000292314	0.00544107
TRINITY_DN65365_c0_g1_i7		-6.84333	0.387474	47.4119	1.13332e-06	0.000123544
TRINITY_DN98258_c0_g1_i4	NACA2_ARATH	-6.83294	1.93509	89.4722	8.53954e-09	3.59809e-06
TRINITY_DN98258_c0_g1_i7	NACA2_ARATH	-6.82386	3.21503	32.4022	1.47016e-05	0.000738027
TRINITY_DN52791_c0_g1_i5		-6.80049	-0.486332	91.9496	6.55104e-09	2.95978e-06
TRINITY_DN31655_c0_g1_i3	TOL6_ARATH	-6.74907	2.62378	23.0809	0.00010995	0.00283245
TRINITY_DN256828_c0_g1_i1		-6.74328	-0.910624	112.597	1.09972e-09	9.17865e-07
TRINITY_DN247264_c0_g1_i1		-6.70042	-0.257837	71.198	5.35679e-08	1.36342e-05
TRINITY_DN260_c0_g1_i4	TAF5_ARATH	-6.68939	2.60164	24.0924	8.65282e-05	0.00240532
TRINITY_DN6788_c0_g1_i6	VAS_ARATH	-6.61704	0.604319	39.8498	3.7927e-06	0.000293046
TRINITY_DN26556_c0_g1_i17	NOM1_MOUSE	-6.60587	-0.85099	96.7182	4.13666e-09	2.23291e-06
TRINITY_DN12623_c0_g1_i6	PHOX4_ARATH	-6.58477	3.4642	31.4217	1.78345e-05	0.000837373
TRINITY_DN9503_c0_g1_i10	ZAT10_ARATH	-6.56973	5.65589	23.7447	9.38919e-05	0.00253577
TRINITY_DN10910_c0_g2_i5	YSL3_ARATH	-6.56583	2.06382	107.375	1.86878e-09	1.33908e-06
TRINITY_DN107131_c0_g1_i1	IF4A8_TOBAC	-6.56388	0.766798	123.085	5.71282e-10	5.61977e-07
TRINITY_DN5294_c0_g1_i8	PP171_ARATH	-6.56055	-0.420588	37.8067	5.40084e-06	0.000371387
TRINITY_DN29005_c0_g1_i5	SPZX_ARATH	-6.55551	1.01784	41.2913	2.97757e-06	0.000250541
TRINITY_DN6345_c0_g1_i2		-6.53972	-1.98747	128.565	3.43691e-10	4.03794e-07
TRINITY_DN8473_c0_g1_i3	SBT46_ARATH	-6.52872	3.09379	62.1232	1.54043e-07	3.11685e-05
TRINITY_DN45834_c0_g1_i2	LEC_PARPC	-6.52831	4.79252	33.5931	1.16857e-05	0.00063781
TRINITY_DN19159_c0_g1_i2		-6.51765	1.95557	41.0439	3.10248e-06	0.00025626
TRINITY_DN3045_c1_g1_i14	SODC2_MESCR	-6.51602	0.330781	31.5191	1.74924e-05	0.000826145
TRINITY_DN6788_c0_g1_i11	VAS_ARATH	-6.51561	3.13479	99.2464	3.62002e-09	2.02611e-06
TRINITY_DN1028_c3_g1_i5	HSP83_IPONI	-6.50733	7.55477	100.854	3.16495e-09	1.881e-06
TRINITY_DN3126_c0_g1_i4	NFD4_ARATH	-6.46354	2.53894	22.4388	0.000128409	0.00315411
TRINITY_DN12607_c1_g1_i4	HSP21_SOYBN	-6.4601	6.76011	30.9055	1.9774e-05	0.000892679
TRINITY_DN220005_c0_g1_i13	RNP1_ARATH	-6.45644	0.508969	40.6875	3.29276e-06	0.00026629
TRINITY_DN2794_c0_g2_i1		-6.44109	2.43592	87.5529	1.01994e-08	4.12744e-06
TRINITY_DN20285_c1_g1_i5		-6.434	-0.528932	103.913	2.24428e-09	1.52096e-06
TRINITY_DN16993_c0_g1_i1		-6.43176	0.0677902	240.433	1.18339e-12	1.01698e-08
TRINITY_DN4389_c1_g2_i1		-6.42125	0.531528	91.4644	7.12528e-09	3.1312e-06
TRINITY_DN51124_c0_g3_i2	HS157_ARATH	-6.3897	2.09221	38.6727	4.64215e-06	0.000335844
TRINITY_DN2311_c0_g1_i15	B3GTF_ARATH	-6.38441	2.5875	19.8266	0.000248058	0.00487518
TRINITY_DN13520_c0_g2_i2	RS51_ARATH	-6.38313	2.23683	47.8529	1.06085e-06	0.000117697
TRINITY_DN51664_c0_g1_i2	KINB3_ARATH	-6.37731	-0.170126	26.7521	4.734e-05	0.00159595
TRINITY_DN7629_c0_g1_i1	IKU1_ARATH	-6.37094	-0.0976466	91.8219	6.70356e-09	2.99264e-06
TRINITY_DN63_c0_g1_i16	PPDEX_ARATH	-6.36603	-1.29811	60.0242	2.00034e-07	3.69517e-05
TRINITY_DN11883_c0_g1_i6	HSP11_SOYBN	-6.36572	7.11217	48.2674	9.97378e-07	0.000113797
TRINITY_DN4052_c1_g1_i3	HSP7F_ARATH	-6.35306	5.26573	132.743	3.0319e-10	3.88088e-07
TRINITY_DN111040_c0_g1_i1		-6.34915	3.55746	42.8242	2.31673e-06	0.000209855
TRINITY_DN7617_c0_g2_i3	TRA1_MAIZE	-6.34318	-1.81601	120.267	6.14918e-10	5.91262e-07
TRINITY_DN29928_c0_g1_i1		-6.33597	-1.34637	93.4775	5.41315e-09	2.70655e-06
TRINITY_DN14759_c0_g1_i9	CLPB4_ARATH	-6.32824	5.29944	18.5181	0.000351156	0.00617164
TRINITY_DN135558_c0_g1_i1		-6.29011	4.82648	25.5922	6.13013e-05	0.00189512
TRINITY_DN8738_c0_g1_i10	CYSK_SPIOL	-6.2871	-0.550743	54.6088	4.05955e-07	6.07308e-05
TRINITY_DN8473_c0_g1_i4	SBT4C_ARATH	-6.23794	2.34594	32.1881	1.53301e-05	0.000756746
TRINITY_DN9519_c3_g1_i7	HSP72_SOLLC	-6.21109	4.27352	46.0815	1.38709e-06	0.000143821
TRINITY_DN22569_c0_g1_i3	P2C25_ARATH	-6.19964	4.39078	23.2525	0.000105526	0.00275186
TRINITY_DN26825_c0_g2_i6		-6.18812	2.60177	15.0947	0.000930221	0.0121135
TRINITY_DN10586_c2_g1_i10		-6.17558	-0.861965	33.5378	1.18094e-05	0.000641811
TRINITY_DN14498_c0_g1_i4	ALDH_LINUS	-6.16186	0.368355	92.4474	6.51697e-09	2.95626e-06
TRINITY_DN29597_c0_g2_i2	GH33_ARATH	-6.15722	-0.2821	129.441	3.23843e-10	3.94955e-07
TRINITY_DN2523_c0_g1_i7	GALE2_CYATE	-6.15086	3.367	14.4711	0.00112348	0.0138252
TRINITY_DN16583_c0_g1_i5	RNHX1_ARATH	-6.13253	2.1715	18.8571	0.000320533	0.00580671
TRINITY_DN195817_c0_g1_i3	SAP5_ARATH	-6.12014	3.30805	18.6848	0.000335713	0.00598773
TRINITY_DN13091_c0_g1_i23	ILK1_ARATH	-6.11514	1.05622	31.1768	1.87273e-05	0.000864507
TRINITY_DN9061_c0_g1_i1		-6.10073	0.953802	40.6415	3.31824e-06	0.000266452
TRINITY_DN11401_c0_g1_i18	TRL2_ORYSJ	-6.1004	0.124685	29.5682	2.59726e-05	0.00106833
TRINITY_DN9024_c0_g1_i3		-6.09781	-1.78595	98.336	3.49308e-09	1.99537e-06
TRINITY_DN202_c0_g1_i8		-6.08232	1.47478	145.321	1.34722e-10	2.19653e-07
TRINITY_DN16645_c0_g1_i1	EF1D_BETVU	-6.07812	2.71924	32.0683	1.56945e-05	0.000768327
TRINITY_DN3755_c0_g1_i15	DGP3_ARATH	-6.07338	0.397846	21.2095	0.000174079	0.00386343
TRINITY_DN31689_c0_g1_i6	GAT12_ARATH	-6.07125	1.35997	16.9352	0.000544195	0.00833738
TRINITY_DN8325_c0_g1_i1	HSP7C_PETHY	-6.07069	1.79803	18.441	0.00035857	0.00626345
TRINITY_DN103650_c0_g1_i2		-6.06883	-0.347186	126.215	4.03874e-10	4.29313e-07
TRINITY_DN40226_c0_g1_i4	PP239_ARATH	-6.06801	-0.428384	36.9791	6.25532e-06	0.000413708
TRINITY_DN41730_c0_g1_i2		-6.06115	0.331405	83.1751	1.54839e-08	5.60103e-06
TRINITY_DN6145_c0_g1_i1		-6.04405	2.05492	28.5399	3.22007e-05	0.00123419
TRINITY_DN3931_c0_g1_i12	UFL1_ARATH	-6.04237	1.38144	26.6376	4.85489e-05	0.00162084
TRINITY_DN7313_c0_g1_i8	RLP34_ARATH	-6.04056	1.96185	31.0611	1.91661e-05	0.000876073
TRINITY_DN1940_c0_g2_i15	THO4A_ARATH	-6.02229	2.69578	16.2331	0.000665314	0.00956146
TRINITY_DN8325_c1_g1_i1	HSP72_SOLLC	-6.02085	4.84439	43.1485	2.1987e-06	0.000201919
TRINITY_DN25409_c1_g1_i3	SUVR3_ARATH	-5.99803	-1.36268	56.1225	3.31379e-07	5.28043e-05
TRINITY_DN16562_c0_g1_i20	FBL3_ARATH	-5.98671	-0.183924	26.6007	4.89455e-05	0.00163032
TRINITY_DN73463_c0_g1_i1		-5.98622	-0.353848	81.34	1.79388e-08	6.32631e-06
TRINITY_DN48059_c0_g1_i6	SPE1_DIACA	-5.98544	1.62601	18.595	0.000343936	0.00608769
TRINITY_DN125623_c0_g2_i1		-5.97356	3.23599	26.1977	5.35181e-05	0.00173358
TRINITY_DN8473_c0_g1_i14	SBT4C_ARATH	-5.96027	0.936265	26.2415	5.3e-05	0.00172225
TRINITY_DN5809_c0_g1_i10	LEUNG_ARATH	-5.95736	2.0914	21.0904	0.00017938	0.0039363
TRINITY_DN26471_c0_g1_i1		-5.93611	0.0579286	25.1083	6.84201e-05	0.00205204
TRINITY_DN34741_c1_g1_i3	CK5P1_ARATH	-5.93342	2.21127	16.468	0.000621759	0.00912078
TRINITY_DN9696_c1_g1_i5	RL1_RHOCS	-5.92392	2.22381	81.0546	1.90775e-08	6.54328e-06
TRINITY_DN86512_c0_g1_i4		-5.89815	2.47516	12.87	0.00185755	0.0195906
TRINITY_DN15356_c0_g3_i1		-5.887	-0.321375	47.6573	1.09234e-06	0.000120596
TRINITY_DN9153_c0_g1_i1	GID1B_ARATH	-5.88485	2.81967	32.4509	1.45629e-05	0.000733944
TRINITY_DN1952_c0_g1_i3	G3PC_DIACA	-5.87817	3.4765	20.1266	0.000229457	0.00463109
TRINITY_DN6973_c0_g1_i8	WRK33_ARATH	-5.87507	2.94322	12.257	0.00226879	0.0224542
TRINITY_DN43763_c0_g1_i5		-5.87308	3.59907	31.9143	1.61772e-05	0.000784447
TRINITY_DN31545_c1_g1_i6		-5.86613	0.902126	18.3426	0.000368272	0.00639257
TRINITY_DN3371_c0_g1_i2		-5.82174	2.52711	292.48	1.98161e-13	3.71549e-09
TRINITY_DN5975_c0_g1_i13	GH35_ORYSJ	-5.81478	3.04693	17.5464	0.000458406	0.00741803
TRINITY_DN4051_c0_g1_i13	PRR37_ORYSI	-5.80021	2.97111	15.9139	0.000730001	0.0102119
TRINITY_DN41041_c0_g1_i2		-5.78036	2.45325	43.1595	2.19482e-06	0.000201893
TRINITY_DN60530_c0_g1_i2	CHX28_ARATH	-5.77206	2.52947	22.4327	0.000128601	0.00315609
TRINITY_DN11883_c0_g1_i2	HS181_ARATH	-5.76777	3.45942	21.3791	0.000166827	0.00375133
TRINITY_DN76095_c0_g1_i3		-5.76659	1.78477	33.1481	1.27245e-05	0.000672381
TRINITY_DN9520_c0_g1_i6		-5.75428	-0.549201	56.4504	3.17295e-07	5.09935e-05
TRINITY_DN25954_c0_g1_i1		-5.7387	-1.0121	167.984	3.18176e-11	8.3243e-08
TRINITY_DN41907_c0_g1_i3	RLP50_ARATH	-5.72934	1.58374	22.3544	0.00013108	0.00319268
TRINITY_DN7500_c0_g1_i10	ICP0_BHV1K	-5.72713	1.86946	35.2303	8.59545e-06	0.000514439
TRINITY_DN10777_c0_g1_i4	RENT1_DROME	-5.72272	-0.809198	23.7142	9.45708e-05	0.00254585
TRINITY_DN11426_c0_g4_i1	DIR16_ARATH	-5.70813	0.0950663	74.1296	3.89576e-08	1.08483e-05
TRINITY_DN32439_c1_g1_i5		-5.6774	-1.94667	74.3703	3.60107e-08	1.03876e-05
TRINITY_DN26435_c0_g2_i6	HS23C_OXYRB	-5.67224	4.95022	43.3291	2.13585e-06	0.000198222
TRINITY_DN254_c0_g1_i18	MANA2_ARATH	-5.65975	1.4425	35.0576	8.87448e-06	0.000525735
TRINITY_DN280_c0_g1_i9		-5.63068	-1.2154	40.5806	3.35236e-06	0.000268234
TRINITY_DN38763_c1_g1_i1	Y3028_ARATH	-5.62576	-1.0723	37.8581	5.35222e-06	0.000369268
TRINITY_DN17339_c0_g2_i3	URGT6_ARATH	-5.61634	2.28028	59.0167	2.27325e-07	4.03961e-05
TRINITY_DN147935_c0_g1_i1	ERF18_ARATH	-5.6095	2.86838	37.4381	5.76436e-06	0.000389157
TRINITY_DN147935_c0_g4_i1		-5.59902	2.38557	42.9373	2.27478e-06	0.000207383
TRINITY_DN2602_c0_g1_i8	COPG1_ORYSJ	-5.59816	-1.00661	74.4455	3.54823e-08	1.02879e-05
TRINITY_DN12607_c1_g1_i1	HSP21_SOYBN	-5.59068	5.71234	104.98	2.2605e-09	1.52278e-06
TRINITY_DN5143_c0_g2_i13	CUL3A_ARATH	-5.58545	2.52562	13.7702	0.00139548	0.0161115
TRINITY_DN20533_c0_g1_i2		-5.58457	1.34316	29.7082	2.52323e-05	0.00105189
TRINITY_DN13012_c0_g1_i16	PCP_HUMAN	-5.58142	0.770029	26.3317	5.19475e-05	0.00169875
TRINITY_DN26951_c0_g1_i8	ORP4B_ARATH	-5.58003	3.23476	36.9099	6.33331e-06	0.000416905
TRINITY_DN10447_c0_g1_i5	POLR1_ARATH	-5.57952	-1.18427	89.4793	7.6065e-09	3.27863e-06
TRINITY_DN5444_c0_g1_i10	PPR64_ARATH	-5.56979	-1.35851	63.459	1.27194e-07	2.68971e-05
TRINITY_DN28782_c1_g2_i1		-5.56844	1.84683	30.6091	2.09925e-05	0.000927951
TRINITY_DN26435_c0_g2_i2	HS23C_OXYRB	-5.55675	1.82698	42.4367	2.46695e-06	0.000219218
TRINITY_DN911_c0_g2_i9	SL30A_ARATH	-5.55281	4.23281	53.329	4.83563e-07	6.85143e-05
TRINITY_DN84474_c0_g2_i3	ERF80_ARATH	-5.54886	1.80496	24.612	7.6682e-05	0.00222451
TRINITY_DN8393_c0_g1_i8	BSPA_POPDE	-5.52687	3.97353	18.189	0.000384013	0.00658253
TRINITY_DN4016_c0_g1_i3	C98A3_ARATH	-5.52286	2.43685	25.2823	6.57608e-05	0.00198978
TRINITY_DN5763_c0_g1_i13	TTL12_MOUSE	-5.50788	2.16868	30.9183	1.97234e-05	0.000892186
TRINITY_DN219_c1_g1_i4	POLX_TOBAC	-5.48993	0.0430045	27.532	3.99396e-05	0.00141919
TRINITY_DN26435_c0_g2_i5	HS23C_OXYRB	-5.48987	6.42575	70.0203	6.10584e-08	1.50125e-05
TRINITY_DN58970_c0_g1_i9		-5.48641	2.10347	54.5882	4.07092e-07	6.07818e-05
TRINITY_DN8325_c0_g1_i2	HSP7C_PETHY	-5.47967	6.14404	44.6699	1.72673e-06	0.000168918
TRINITY_DN32492_c0_g1_i7	IAA16_ARATH	-5.44754	-0.971398	36.2367	7.14987e-06	0.00045256
TRINITY_DN8473_c0_g1_i11	SBT4C_ARATH	-5.44449	2.43538	21.0748	0.000180085	0.00394671
TRINITY_DN7007_c0_g1_i2		-5.42688	-1.6685	68.7885	6.67952e-08	1.60976e-05
TRINITY_DN80617_c0_g1_i8		-5.40892	0.985888	26.3341	5.19202e-05	0.00169875
TRINITY_DN62_c0_g1_i10	KRR1_SCHPO	-5.40684	0.977574	47.0268	1.20108e-06	0.000128685
TRINITY_DN11665_c0_g1_i5	YC22_ARATH	-5.40205	0.118556	35.8557	7.66295e-06	0.000473407
TRINITY_DN15504_c0_g1_i4	UFSP_ARATH	-5.40046	1.15376	19.798	0.000249918	0.0048977
TRINITY_DN385_c2_g1_i1		-5.38126	1.78782	42.419	2.47408e-06	0.000219678
TRINITY_DN44369_c0_g1_i8	R3HD2_BOVIN	-5.37629	1.36824	36.0943	7.33702e-06	0.000459837
TRINITY_DN7936_c0_g1_i16	NEN2_ARATH	-5.36987	2.35278	13.2605	0.00163906	0.0179667
TRINITY_DN32010_c0_g1_i15	AL3H1_ARATH	-5.35785	-1.29824	36.4563	6.87141e-06	0.000440623
TRINITY_DN13591_c1_g1_i3		-5.35362	-0.211311	17.519	0.000461923	0.00745244
TRINITY_DN2451_c0_g1_i12	PSME4_ARATH	-5.35328	0.921562	25.4317	6.35673e-05	0.00194592
TRINITY_DN13943_c0_g2_i4	C82C4_ARATH	-5.34936	1.78874	16.8202	0.000562248	0.0085171
TRINITY_DN18659_c0_g1_i8	U2AFA_ORYSJ	-5.34766	2.89658	31.6543	1.70296e-05	0.000812819
TRINITY_DN10982_c0_g1_i22	GRIP4_ARATH	-5.34641	2.189	26.2772	5.2581e-05	0.00171409
TRINITY_DN5244_c0_g1_i4	BAG6_ARATH	-5.33576	7.72379	22.4289	0.000128719	0.00315692
TRINITY_DN8400_c0_g1_i9	SKL1_ARATH	-5.32975	2.11984	11.9984	0.0024717	0.023798
TRINITY_DN12350_c1_g1_i1	FA32A_DANRE	-5.30524	2.50009	55.2699	3.71329e-07	5.73292e-05
TRINITY_DN16917_c0_g1_i13	RH57_ORYSJ	-5.3049	-0.481671	19.7781	0.000251218	0.00491508
TRINITY_DN14577_c0_g1_i3	Y5977_ARATH	-5.29677	1.25893	17.5337	0.00046003	0.00743469
TRINITY_DN785_c0_g1_i4	FH20_ARATH	-5.29625	0.395268	18.2436	0.00037834	0.00651406
TRINITY_DN14173_c0_g1_i2	FLA17_ARATH	-5.29307	-0.843075	25.3376	6.49392e-05	0.00197235
TRINITY_DN5023_c0_g1_i3	BH035_ARATH	-5.29209	2.16849	20.7812	0.000193992	0.00414982
TRINITY_DN38035_c1_g1_i7	HS181_ARATH	-5.29205	8.12165	68.5668	7.19363e-08	1.71457e-05
TRINITY_DN14600_c0_g1_i6		-5.28537	-0.969175	26.0422	5.54072e-05	0.00177405
TRINITY_DN5646_c0_g1_i3	ILL1_ORYSJ	-5.27765	1.39911	17.1831	0.000507436	0.00796735
TRINITY_DN151761_c0_g1_i2		-5.27636	-0.2063	62.6687	1.43484e-07	2.95097e-05
TRINITY_DN1060_c0_g1_i5	SK1_ARATH	-5.27533	1.98612	10.2968	0.00443519	0.0354951
TRINITY_DN15127_c0_g1_i2	POLR1_ARATH	-5.27024	1.86202	28.0104	3.60375e-05	0.00132816
TRINITY_DN2451_c0_g1_i17	PSME4_ARATH	-5.26279	-0.159552	25.5503	6.18842e-05	0.00190842
TRINITY_DN25165_c0_g1_i2		-5.25426	2.606	49.1791	8.71965e-07	0.000103914
TRINITY_DN18933_c0_g1_i5	DYR_SCHPO	-5.2494	1.91616	13.8014	0.00138192	0.0159894
TRINITY_DN32675_c0_g3_i2		-5.24401	1.00086	14.8735	0.00099421	0.012697
TRINITY_DN3731_c1_g1_i3	RNHX1_ARATH	-5.24123	0.293132	14.875	0.000993757	0.0126943
TRINITY_DN6145_c0_g1_i5		-5.23854	2.19523	20.607	0.000202798	0.00426998
TRINITY_DN14142_c1_g1_i2		-5.22982	1.0927	15.1703	0.000909409	0.0119156
TRINITY_DN9899_c2_g1_i2	HSP7N_ARATH	-5.22234	1.75598	17.1504	0.000512125	0.00800967
TRINITY_DN53795_c0_g1_i1	PXG_SESIN	-5.22096	-0.627419	18.1923	0.000383669	0.00658064
TRINITY_DN14677_c0_g1_i18	POL3_DROME	-5.21235	0.85662	20.4011	0.000213779	0.00441607
TRINITY_DN241404_c1_g1_i12	AGD3_ARATH	-5.19527	1.25674	11.537	0.00288574	0.0264616
TRINITY_DN150_c0_g1_i6	KN7D_ARATH	-5.19329	1.36421	19.2673	0.000287347	0.00537874
TRINITY_DN91266_c0_g2_i8	ALMT2_ARATH	-5.18775	0.880187	21.1602	0.00017625	0.00389471
TRINITY_DN15071_c0_g1_i13	MRS27_ARATH	-5.18757	0.271905	40.2452	3.547e-06	0.000279365
TRINITY_DN23585_c0_g1_i5		-5.17857	3.54746	56.0367	3.35176e-07	5.30636e-05
TRINITY_DN7785_c1_g1_i4	POLR2_ARATH	-5.15668	4.41117	32.1004	1.5596e-05	0.000765505
TRINITY_DN1103_c0_g1_i8	SPXM2_ARATH	-5.1497	1.04521	17.1898	0.000506479	0.00795454
TRINITY_DN3141_c0_g1_i18	POLX_TOBAC	-5.14697	0.881089	18.1762	0.000385358	0.00659934
TRINITY_DN254_c0_g1_i12	MANA2_ARATH	-5.13472	1.90129	32.3486	1.48562e-05	0.00074155
TRINITY_DN1806_c0_g1_i8	SRG1_ARATH	-5.13196	0.623352	20.6498	0.000200591	0.0042402
TRINITY_DN4725_c0_g1_i8	RING4_ARATH	-5.12842	0.305086	16.048	0.000702017	0.00993506
TRINITY_DN9462_c0_g1_i15	PMGI_MESCR	-5.12475	3.24292	63.0882	1.3692e-07	2.85777e-05
TRINITY_DN12521_c1_g2_i9	LNK1_ARATH	-5.11408	0.548615	14.933	0.000976527	0.0125423
TRINITY_DN3978_c0_g2_i4	Y8359_ORYSI	-5.11075	4.93562	86.0887	1.17049e-08	4.58812e-06
TRINITY_DN44089_c0_g2_i1	LORF2_HUMAN	-5.1086	2.20116	39.3773	4.11117e-06	0.000307719
TRINITY_DN2253_c0_g1_i7	RL32_ARATH	-5.1029	-0.081413	17.2874	0.000492792	0.00780496
TRINITY_DN135558_c1_g1_i2		-5.09826	1.95172	20.5464	0.000205966	0.0043165
TRINITY_DN2385_c0_g2_i9	SR45A_ARATH	-5.06014	4.03673	79.2106	2.29578e-08	7.46455e-06
TRINITY_DN23769_c0_g1_i8	BOB2_ARATH	-5.04312	2.73428	9.02634	0.00704488	0.0485656
TRINITY_DN1709_c0_g1_i3	DDPS2_ARATH	-5.03708	5.86515	74.3568	3.80237e-08	1.07209e-05
TRINITY_DN4832_c0_g1_i9	DJC14_BOVIN	-5.03479	2.77363	16.5575	0.000606007	0.00895509
TRINITY_DN27664_c0_g1_i5	SGT2_SOYBN	-5.02751	1.31785	11.2031	0.00323332	0.0286368
TRINITY_DN21008_c0_g1_i3		-5.02604	3.97816	17.698	0.000439524	0.00721103
TRINITY_DN10053_c0_g1_i12	ACA11_ARATH	-5.02454	1.45364	33.1576	1.27012e-05	0.000671464
TRINITY_DN3461_c1_g1_i1	MBF1C_ARATH	-5.02204	5.77573	93.158	6.12444e-09	2.89919e-06
TRINITY_DN4561_c0_g1_i1		-5.0217	-0.237581	15.5801	0.000805164	0.0109194
TRINITY_DN38141_c0_g1_i1	HSP41_PEA	-5.01949	6.33907	47.4943	1.11938e-06	0.000122738
TRINITY_DN1441_c0_g1_i10		-5.016	3.40343	36.5793	6.7206e-06	0.000434268
TRINITY_DN48267_c0_g1_i3	PIP27_ARATH	-5.01139	1.4885	12.4853	0.00210488	0.0212892
TRINITY_DN38035_c1_g1_i3	HS181_ARATH	-5.00977	6.57756	31.9939	1.59258e-05	0.000776422
TRINITY_DN19505_c2_g1_i1	GOLS1_ARATH	-5.00846	5.91635	61.0659	1.75557e-07	3.36456e-05
TRINITY_DN19836_c1_g1_i4	HS22C_SOYBN	-4.99054	2.8682	17.0812	0.000522201	0.00811984
TRINITY_DN41205_c0_g1_i8	AROG_ARATH	-4.98183	4.61511	28.7111	3.10588e-05	0.00120765
TRINITY_DN31822_c0_g1_i1		-4.97848	0.515786	14.5183	0.00110738	0.0136855
TRINITY_DN1551_c1_g1_i4	EULS3_ARATH	-4.97482	4.00501	163.384	4.87427e-11	1.19207e-07
TRINITY_DN2043_c1_g1_i5	F3PH_ARATH	-4.97332	-1.41033	20.9771	0.000184584	0.00401267
TRINITY_DN147958_c0_g1_i3	NTL9_ARATH	-4.97329	2.45133	23.4782	0.000100005	0.00265155
TRINITY_DN3045_c1_g1_i16	SODC3_ARATH	-4.96802	-0.417874	34.5301	9.79037e-06	0.000561942
TRINITY_DN12037_c0_g1_i5	ODO1_DICDI	-4.96187	2.4569	15.0243	0.000950055	0.0123006
TRINITY_DN2001_c0_g1_i2		-4.95957	2.03292	14.741	0.00103486	0.0130589
TRINITY_DN34138_c0_g1_i5		-4.95735	3.28302	37.7762	5.42996e-06	0.000372934
TRINITY_DN25470_c0_g2_i2	POLR1_ARATH	-4.95359	0.31745	20.0403	0.000234649	0.00469879
TRINITY_DN23905_c0_g1_i10	POLR2_ARATH	-4.95308	1.5862	15.0843	0.000933119	0.0121346
TRINITY_DN14893_c0_g1_i11	TATA_ARATH	-4.9517	0.833053	12.1826	0.00232515	0.0228332
TRINITY_DN507_c0_g2_i2		-4.9481	-1.03088	46.6259	1.27447e-06	0.000134752
TRINITY_DN17495_c0_g2_i2	DTC_ARATH	-4.94777	1.32996	30.7658	2.03385e-05	0.00091194
TRINITY_DN6791_c0_g1_i1		-4.94321	0.504285	25.0232	6.97636e-05	0.00208251
TRINITY_DN19024_c0_g4_i3		-4.94137	0.0321513	40.6788	3.29756e-06	0.00026629
TRINITY_DN26995_c1_g2_i3		-4.92707	0.791412	32.9186	1.32996e-05	0.000688856
TRINITY_DN15638_c0_g1_i2		-4.92606	-0.741547	32.7844	1.36494e-05	0.000702122
TRINITY_DN5368_c0_g1_i3	FAD3D_ARATH	-4.92245	2.77151	28.6632	3.13736e-05	0.00121339
TRINITY_DN11544_c1_g1_i12	NAT3_ARATH	-4.91708	1.04463	32.4092	1.46817e-05	0.000737742
TRINITY_DN81263_c0_g1_i15	TRA1_MAIZE	-4.91638	-0.0722791	15.8027	0.00075414	0.0104414
TRINITY_DN20632_c0_g1_i7	IQD31_ARATH	-4.91599	5.07411	40.2426	3.54859e-06	0.000279365
TRINITY_DN25462_c1_g1_i1	C81F1_ARATH	-4.91527	0.636191	44.9637	1.64912e-06	0.000162761
TRINITY_DN4485_c0_g1_i8	PTR2_ARATH	-4.91112	-0.885412	24.5796	7.72581e-05	0.00223488
TRINITY_DN1807_c0_g1_i8	WRK40_ARATH	-4.90696	3.68094	18.1326	0.000389979	0.00665172
TRINITY_DN3104_c0_g1_i1	ZFP34_ORYSJ	-4.90184	1.36271	13.1501	0.00169781	0.0183903
TRINITY_DN10586_c2_g1_i17		-4.89822	0.538945	37.3255	5.88076e-06	0.00039487
TRINITY_DN9528_c1_g2_i1		-4.89703	3.24219	18.8744	0.000319052	0.00578827
TRINITY_DN141997_c0_g1_i2	CY12_SOLTU	-4.89267	0.229765	18.1295	0.00039031	0.00665597
TRINITY_DN1441_c0_g1_i19		-4.89259	-0.358148	24.7844	7.36937e-05	0.00216405
TRINITY_DN4_c0_g1_i22	ACA2_ARATH	-4.88866	2.78929	12.0849	0.00240167	0.0233402
TRINITY_DN5368_c0_g1_i7	FAD3C_SESIN	-4.88831	2.93369	15.749	0.000766122	0.0105544
TRINITY_DN555_c0_g1_i3		-4.88287	1.76507	12.4405	0.00213596	0.0215124
TRINITY_DN93268_c2_g1_i1		-4.88009	2.23665	21.9607	0.000144377	0.00340076
TRINITY_DN1879_c0_g1_i3	MCAC1_ARATH	-4.87428	-0.237229	17.7072	0.000438411	0.00719801
TRINITY_DN138439_c0_g1_i3		-4.87186	3.20203	80.0099	2.11782e-08	7.06428e-06
TRINITY_DN36611_c0_g1_i14	RD23D_ARATH	-4.86373	2.2508	16.6107	0.000596836	0.00886149
TRINITY_DN2043_c0_g1_i1		-4.8488	-0.201467	34.8171	9.27975e-06	0.000541474
TRINITY_DN11883_c0_g1_i1	HSP12_MEDSA	-4.84448	2.67589	21.3434	0.000168325	0.00377665
TRINITY_DN4480_c0_g1_i11	CSCL8_ARATH	-4.84133	1.77911	12.8969	0.00184151	0.0194693
TRINITY_DN241241_c0_g1_i11	DTX44_ARATH	-4.8407	1.0667	16.2142	0.000668958	0.00960525
TRINITY_DN17297_c0_g1_i5		-4.84008	2.23902	10.9749	0.00349759	0.0301907
TRINITY_DN9899_c0_g1_i2	MD37C_ARATH	-4.83643	6.80667	12.2131	0.00230189	0.0226772
TRINITY_DN384_c0_g1_i6	PTBP1_ARATH	-4.83622	-0.0949292	19.116	0.000299126	0.0055284
TRINITY_DN34840_c1_g1_i5	FPP7_ARATH	-4.83563	1.28337	13.3604	0.00158783	0.0175712
TRINITY_DN1028_c3_g1_i2	HSP83_IPONI	-4.8326	6.44586	33.5289	1.18296e-05	0.000642284
TRINITY_DN6486_c0_g2_i1	ABAH3_ARATH	-4.8319	4.2053	21.3645	0.000167436	0.00376202
TRINITY_DN542_c0_g1_i11		-4.823	-0.655828	29.1506	2.83254e-05	0.00112959
TRINITY_DN11140_c0_g1_i9	AB32G_ARATH	-4.80974	0.900857	18.2673	0.000375898	0.0064846
TRINITY_DN9051_c0_g1_i1	PHYA1_TOBAC	-4.80453	0.272071	15.7069	0.000775649	0.0106427
TRINITY_DN8855_c0_g1_i1	HSP82_TOBAC	-4.80335	4.57202	58.3709	2.46962e-07	4.27802e-05
TRINITY_DN1674_c0_g1_i14	CSLC6_ARATH	-4.80174	0.86371	15.3574	0.000860053	0.0114422
TRINITY_DN173_c0_g1_i10	LRR1_ARATH	-4.79957	1.56386	25.7529	5.91204e-05	0.00185006
TRINITY_DN28945_c0_g1_i17	FRO2_ARATH	-4.79671	0.370155	22.0634	0.000140771	0.00335012
TRINITY_DN28745_c0_g1_i5		-4.79444	-0.876486	19.5252	0.00026844	0.00513592
TRINITY_DN103848_c0_g1_i3	NDC80_ARATH	-4.79384	-0.478003	21.4647	0.000163294	0.00368958
TRINITY_DN81661_c0_g1_i4	POLR1_ARATH	-4.79104	-0.866913	15.486	0.000827886	0.0111234
TRINITY_DN5002_c0_g1_i5	PMT7_ARATH	-4.77804	2.00089	9.22138	0.00655139	0.0462027
TRINITY_DN5244_c0_g1_i5	ABIL1_ARATH	-4.76478	6.85995	24.5043	7.86166e-05	0.00226009
TRINITY_DN8393_c0_g1_i9	BSPA_POPDE	-4.75783	5.35362	10.6355	0.00393595	0.0327217
TRINITY_DN1829_c0_g3_i5	RPK1_IPONI	-4.75394	-0.36122	16.8127	0.000563436	0.0085242
TRINITY_DN27946_c0_g1_i4	TAR4_ARATH	-4.7489	0.959505	22.5401	0.000125284	0.00310055
TRINITY_DN88_c0_g1_i10	ITPK4_ARATH	-4.74546	1.07143	17.6011	0.000451494	0.00734422
TRINITY_DN7448_c0_g1_i10	SEOB_ARATH	-4.74319	1.05612	12.0438	0.00243467	0.0235733
TRINITY_DN68074_c0_g1_i4		-4.74131	-1.34377	35.1482	8.72676e-06	0.000520823
TRINITY_DN10453_c1_g1_i2		-4.73429	1.19321	27.6809	3.86777e-05	0.00138999
TRINITY_DN19755_c1_g1_i3	PHB3_ARATH	-4.72342	-0.505695	23.7053	9.47688e-05	0.00255057
TRINITY_DN13091_c0_g1_i8	ILK1_ARATH	-4.72249	-0.0864002	17.5774	0.000454483	0.00737364
TRINITY_DN16306_c0_g1_i9		-4.7171	-0.0561349	51.8566	5.93693e-07	7.93228e-05
TRINITY_DN135558_c0_g1_i4		-4.7156	4.18262	22.2167	0.000135572	0.00326379
TRINITY_DN141997_c0_g1_i5	CY11_SOLTU	-4.71425	4.09848	50.1406	7.58226e-07	9.44626e-05
TRINITY_DN136167_c0_g1_i2	OXI1_ARATH	-4.71374	0.236237	14.5427	0.00109919	0.0136172
TRINITY_DN25545_c1_g2_i1	ERF17_ARATH	-4.71311	5.73509	38.3888	4.8771e-06	0.000347258
TRINITY_DN20731_c0_g1_i5		-4.70778	2.98856	17.0633	0.000524839	0.0081507
TRINITY_DN3449_c1_g1_i1	FB37_ARATH	-4.7016	3.60846	10.3889	0.00429289	0.0346938
TRINITY_DN4139_c0_g2_i3		-4.69914	1.14759	22.929	0.000114037	0.00290578
TRINITY_DN4851_c0_g2_i4	AKRC9_ARATH	-4.69349	-0.04001	12.501	0.0020941	0.0212142
TRINITY_DN16862_c0_g1_i1	CYC_ORYSJ	-4.68648	0.0533684	14.3391	0.00116984	0.0142276
TRINITY_DN8855_c0_g3_i1	HSP82_TOBAC	-4.68542	5.74611	61.58	1.64709e-07	3.22816e-05
TRINITY_DN16015_c0_g1_i4	MTND1_VITVI	-4.68415	5.45186	156.732	7.05075e-11	1.49661e-07
TRINITY_DN16562_c0_g1_i6	FBL3_ARATH	-4.68244	-0.24018	17.0272	0.000530215	0.00820139
TRINITY_DN62298_c0_g1_i3	EF2_BETVU	-4.68096	1.88587	13.512	0.00151344	0.0170159
TRINITY_DN29821_c0_g1_i5	C89A9_ARATH	-4.67964	-0.316209	25.8282	5.81278e-05	0.00183306
TRINITY_DN28878_c0_g1_i2	SECAA_ARATH	-4.67488	0.433963	11.438	0.00298423	0.0270997
TRINITY_DN16249_c0_g1_i6	TRXM_SPIOL	-4.67253	-1.65861	20.9271	0.00018694	0.00404781
TRINITY_DN11187_c0_g1_i7		-4.66577	-1.07987	21.2485	0.000172381	0.00383887
TRINITY_DN33171_c0_g1_i1	PPR51_ARATH	-4.66335	-1.03929	25.201	6.69886e-05	0.00201717
TRINITY_DN155830_c0_g1_i1		-4.66148	0.66922	21.9236	0.000145704	0.00342203
TRINITY_DN7965_c1_g2_i7	MED18_ARATH	-4.66104	-0.771596	15.6156	0.00079678	0.0108454
TRINITY_DN8325_c0_g2_i1	HSP72_SOLLC	-4.65874	5.2776	76.5211	3.02667e-08	9.20264e-06
TRINITY_DN11883_c0_g1_i7	HSP12_MEDSA	-4.6518	3.74493	15.9103	0.000730755	0.010218
TRINITY_DN81474_c0_g1_i7	ARR9_ARATH	-4.65131	1.36525	17.6572	0.000444521	0.00726651
TRINITY_DN28180_c0_g1_i3	BBE8_ARATH	-4.63975	-0.125485	27.9956	3.61512e-05	0.00133038
TRINITY_DN44369_c0_g1_i9	R3HD2_BOVIN	-4.63719	0.68052	13.2416	0.00164891	0.0180501
TRINITY_DN141997_c0_g1_i11	CY12_SOLTU	-4.63103	1.13842	24.7308	7.46092e-05	0.00218409
TRINITY_DN38455_c0_g1_i1		-4.62602	1.65299	18.5113	0.000351812	0.00618123
TRINITY_DN2030_c0_g1_i2		-4.62178	1.02507	52.8193	5.18913e-07	7.20706e-05
TRINITY_DN1992_c0_g1_i16	PLPHP_MOUSE	-4.62033	1.33044	9.53835	0.0058294	0.0426871
TRINITY_DN77963_c0_g1_i35	VPS36_ARATH	-4.61952	0.0349238	13.2445	0.00164743	0.0180374
TRINITY_DN9289_c0_g5_i1		-4.61664	-0.736012	63.765	1.18213e-07	2.54931e-05
TRINITY_DN20206_c0_g1_i16	FB237_ARATH	-4.61583	2.09808	11.8428	0.00260346	0.0246517
TRINITY_DN333_c0_g1_i1	1A16_ARATH	-4.60792	2.35132	16.9557	0.000541051	0.00830392
TRINITY_DN8855_c2_g4_i1	HSP83_IPONI	-4.6066	4.90707	66.4434	9.18625e-08	2.09199e-05
TRINITY_DN8855_c2_g1_i1	HSP83_IPONI	-4.60396	2.53227	61.9166	1.58006e-07	3.16854e-05
TRINITY_DN203963_c0_g1_i2	DV4H_CATRO	-4.59951	-0.351776	24.9545	7.08709e-05	0.00210478
TRINITY_DN18410_c0_g1_i7	CALM6_ARATH	-4.59931	3.45412	10.0972	0.00476215	0.0372423
TRINITY_DN176553_c0_g1_i2	PP407_ARATH	-4.59574	1.65218	11.5307	0.00289191	0.0265018
TRINITY_DN2794_c0_g1_i9	CIPKB_ARATH	-4.59446	3.06417	15.7404	0.000768055	0.0105734
TRINITY_DN2965_c0_g1_i18	SCAB1_ARATH	-4.59407	0.641188	14.0808	0.00126686	0.0150243
TRINITY_DN86143_c0_g1_i4	SKI27_ARATH	-4.59311	0.166266	17.1815	0.000507663	0.0079695
TRINITY_DN9777_c3_g1_i1	HS16A_ORYSJ	-4.59302	5.76437	34.6886	9.50471e-06	0.000549754
TRINITY_DN19165_c0_g1_i8	RFS2_ARATH	-4.58971	1.14171	12.9904	0.00178691	0.0190672
TRINITY_DN4991_c0_g1_i4		-4.57231	0.701098	47.9217	1.05002e-06	0.000117072
TRINITY_DN22444_c0_g3_i1		-4.56479	0.895558	18.5618	0.000347036	0.00612602
TRINITY_DN44774_c0_g1_i3	BRG3_ARATH	-4.56353	1.62508	15.9529	0.000721734	0.0101316
TRINITY_DN21008_c0_g1_i2		-4.56105	1.78833	23.4862	9.98159e-05	0.00264714
TRINITY_DN12953_c0_g1_i13	RP44A_ARATH	-4.55997	1.22114	48.2007	1.0073e-06	0.000114161
TRINITY_DN47209_c0_g1_i2		-4.55871	2.59641	12.5277	0.00207588	0.0210921
TRINITY_DN30372_c0_g1_i2	CLPB1_ARATH	-4.55564	7.89503	63.2552	1.34175e-07	2.81091e-05
TRINITY_DN19240_c0_g1_i2	PPR85_ARATH	-4.55476	2.10346	14.7377	0.00103589	0.013069
TRINITY_DN69696_c0_g1_i4	WAK2_ARATH	-4.55286	-0.409625	22.3766	0.000130372	0.00318669
TRINITY_DN220005_c0_g1_i6	RNP1_ARATH	-4.54955	-1.61462	25.5804	6.14642e-05	0.00189859
TRINITY_DN3995_c0_g2_i2		-4.54601	2.70963	56.0791	3.33292e-07	5.28843e-05
TRINITY_DN162438_c0_g1_i2	B561A_ARATH	-4.5443	1.03589	13.1986	0.00167167	0.0182018
TRINITY_DN34756_c0_g2_i1		-4.53975	-0.455722	31.7825	1.66034e-05	0.000798233
TRINITY_DN13642_c0_g1_i10	WDL3_ARATH	-4.53735	0.782494	20.9005	0.000188204	0.00406576
TRINITY_DN2612_c0_g1_i3	HSP7M_PHAVU	-4.53625	5.02505	67.1747	8.43852e-08	1.94933e-05
TRINITY_DN3707_c0_g1_i6		-4.53438	0.755714	15.5462	0.000813262	0.0109963
TRINITY_DN896_c0_g1_i6	P2C10_ARATH	-4.53354	1.4441	19.2072	0.000291962	0.00543799
TRINITY_DN7183_c0_g1_i13	BAMS_BETPL	-4.53267	-0.054359	10.8172	0.00369408	0.031348
TRINITY_DN6533_c0_g1_i1		-4.52852	-0.479711	59.628	2.01077e-07	3.7008e-05
TRINITY_DN9462_c0_g1_i14	PMGI_MESCR	-4.52772	5.30814	74.7338	3.65284e-08	1.04565e-05
TRINITY_DN27469_c0_g1_i2		-4.52252	-0.228304	13.8947	0.00134224	0.0156672
TRINITY_DN84474_c0_g2_i7		-4.51972	1.07979	20.1199	0.000229858	0.00463515
TRINITY_DN38057_c0_g1_i1	HSP12_MEDSA	-4.51819	1.26139	38.8756	4.48182e-06	0.000327403
TRINITY_DN10870_c0_g1_i5	ENOX_SOLLC	-4.51551	-0.173143	14.3422	0.00116872	0.0142202
TRINITY_DN10089_c0_g2_i2	PDCB4_ARATH	-4.51533	-0.293496	19.2183	0.000291108	0.00542566
TRINITY_DN11883_c0_g1_i10	HSP12_MEDSA	-4.51526	4.8016	15.6124	0.000797524	0.0108502
TRINITY_DN438_c0_g1_i4		-4.50687	0.333245	104.357	2.08172e-09	1.45461e-06
TRINITY_DN62_c0_g1_i6	KRR1_YEASZ	-4.50621	0.588349	38.944	4.42921e-06	0.000324762
TRINITY_DN22211_c0_g1_i8	FREE1_ARATH	-4.49967	1.67484	19.8316	0.000247737	0.0048716
TRINITY_DN114501_c1_g1_i1		-4.49392	2.20592	17.2199	0.000502213	0.00790519
TRINITY_DN438_c0_g1_i2		-4.49381	-0.345084	34.4195	9.99544e-06	0.000571315
TRINITY_DN34947_c1_g1_i1		-4.49214	-1.55828	71.419	4.73043e-08	1.24192e-05
TRINITY_DN7089_c0_g3_i1		-4.49162	0.362751	77.2859	2.6445e-08	8.40407e-06
TRINITY_DN6251_c0_g3_i1	RNHX1_ARATH	-4.48757	0.404396	19.8286	0.000247933	0.00487455
TRINITY_DN16341_c1_g1_i8	PUX1_ARATH	-4.48724	-0.650297	15.0487	0.000943137	0.0122266
TRINITY_DN3781_c0_g1_i9	CC130_DICDI	-4.48614	0.00427222	15.7308	0.000770223	0.0105874
TRINITY_DN4863_c0_g2_i1	MPK4_ARATH	-4.48232	0.292324	11.4453	0.00297683	0.0270435
TRINITY_DN48321_c0_g2_i5	XTH23_ARATH	-4.48112	4.87435	17.6998	0.000439311	0.00720964
TRINITY_DN17801_c0_g2_i5	COBL8_ARATH	-4.47965	-0.388768	14.9919	0.000959364	0.0123756
TRINITY_DN9519_c5_g1_i1	MD37E_ARATH	-4.47768	7.78552	74.3989	3.78537e-08	1.06998e-05
TRINITY_DN6750_c0_g1_i12	APF1_ARATH	-4.47748	-0.28175	13.5536	0.00149369	0.0168765
TRINITY_DN203963_c0_g1_i1	ACCH1_ARATH	-4.47112	1.74404	40.2363	3.55235e-06	0.000279465
TRINITY_DN2282_c1_g1_i10	RFS6_ARATH	-4.46912	1.04348	26.9576	4.52541e-05	0.00154696
TRINITY_DN4485_c0_g1_i17	PTR2_ARATH	-4.469	-1.05044	18.0782	0.000395832	0.0067125
TRINITY_DN24364_c0_g1_i4	ROGF8_ARATH	-4.46821	-0.697767	22.8071	0.000117437	0.00296888
TRINITY_DN6084_c0_g3_i1		-4.4615	0.0184549	20.9572	0.000185519	0.00402909
TRINITY_DN4834_c0_g1_i10	HAT31_ARATH	-4.45623	0.948994	13.9287	0.0013281	0.0155474
TRINITY_DN7617_c0_g2_i6	TRA1_MAIZE	-4.45496	1.86018	23.7896	9.29038e-05	0.00252576
TRINITY_DN8823_c0_g1_i2		-4.45368	0.941637	63.3718	1.32295e-07	2.78709e-05
TRINITY_DN8790_c0_g1_i1	C7A17_VITVI	-4.45331	3.55125	18.1172	0.000391621	0.00667126
TRINITY_DN5773_c0_g1_i4	SPT42_ARATH	-4.4504	1.5904	14.3622	0.00116157	0.0141531
TRINITY_DN28825_c0_g1_i1	PER44_ARATH	-4.44811	0.560646	16.3224	0.000648369	0.00939892
TRINITY_DN5544_c0_g1_i3	YAI5_SCHPO	-4.44769	0.153663	11.9092	0.00254629	0.0242965
TRINITY_DN12236_c0_g1_i2		-4.44722	-1.8799	35.8108	7.72601e-06	0.000475602
TRINITY_DN4349_c0_g1_i22	PR1A1_ARATH	-4.44328	2.47445	9.14105	0.00674983	0.0471763
TRINITY_DN3822_c0_g3_i2	UBP20_ARATH	-4.44037	0.24106	27.926	3.66937e-05	0.001342
TRINITY_DN147958_c0_g1_i12	NTL9_ARATH	-4.43561	1.38983	13.193	0.00167469	0.0182253
TRINITY_DN2612_c0_g1_i11	HSP7M_PHAVU	-4.43312	0.455959	14.7955	0.00101792	0.0129003
TRINITY_DN4804_c3_g1_i2	GRS15_ARATH	-4.43305	0.0442399	28.9134	2.97659e-05	0.00117085
TRINITY_DN15265_c0_g1_i3	JIPH_ATRCA	-4.43225	1.44442	14.5715	0.00108956	0.013539
TRINITY_DN8310_c0_g4_i2		-4.43217	1.93397	12.8435	0.00187354	0.0196965
TRINITY_DN2043_c1_g1_i10	C98A1_SORBI	-4.4312	-0.841604	21.1187	0.000178104	0.00392258
TRINITY_DN205494_c0_g1_i1	HSP12_MEDSA	-4.43074	3.34007	30.4024	2.18907e-05	0.000956372
TRINITY_DN15329_c0_g1_i3	EIF3G_NEMVE	-4.43002	-1.00464	24.4858	7.89548e-05	0.00226706
TRINITY_DN64164_c0_g1_i5	AATPJ_ARATH	-4.42648	1.2144	11.5953	0.00282936	0.026103
TRINITY_DN12465_c0_g1_i1	CB24_PEA	-4.42579	-0.229563	13.0205	0.00176975	0.018938
TRINITY_DN521_c0_g1_i4	MD15A_ARATH	-4.42533	-1.0477	36.4462	6.88392e-06	0.000441022
TRINITY_DN241404_c1_g1_i8	AGD3_ARATH	-4.42391	0.982514	12.1244	0.00237042	0.0231203
TRINITY_DN22569_c0_g1_i1	P2C25_ARATH	-4.42076	2.5395	13.6417	0.00145284	0.016573
TRINITY_DN19756_c0_g2_i5	PX114_ORYSJ	-4.41522	0.631329	14.708	0.00104525	0.0131473
TRINITY_DN120_c1_g1_i9	GATA8_ARATH	-4.40992	3.43068	72.7485	4.52059e-08	1.19944e-05
TRINITY_DN198001_c0_g1_i2	ERG1_PANGI	-4.40984	0.45036	16.7658	0.00057101	0.00860409
TRINITY_DN3697_c0_g1_i10	PTR44_ARATH	-4.40493	2.06322	10.9152	0.00357061	0.0306204
TRINITY_DN6533_c0_g2_i2		-4.40256	3.21596	70.2212	5.97029e-08	1.48267e-05
TRINITY_DN3960_c0_g1_i22	AB36G_ORYSJ	-4.40056	4.28057	17.0293	0.000529909	0.00820048
TRINITY_DN41619_c0_g1_i2	EF109_ARATH	-4.39833	2.71279	21.3825	0.000166684	0.00375036
TRINITY_DN12682_c1_g2_i1	AI5L3_ARATH	-4.39389	-0.136765	17.0423	0.00052796	0.00817662
TRINITY_DN25137_c0_g1_i2		-4.39311	0.936057	9.01768	0.00706774	0.0486546
TRINITY_DN81371_c1_g1_i1	XERIC_ARATH	-4.39277	1.43928	11.7041	0.00272747	0.0254658
TRINITY_DN6791_c0_g1_i12		-4.39186	-0.16689	13.4957	0.00152126	0.0170747
TRINITY_DN135558_c0_g1_i3		-4.38189	2.25892	16.6706	0.000586724	0.00876338
TRINITY_DN14996_c2_g3_i1		-4.37925	-0.749714	41.3254	2.95314e-06	0.000249116
TRINITY_DN30591_c2_g1_i1		-4.37717	0.404942	18.093	0.000394229	0.00669642
TRINITY_DN5694_c0_g1_i4	RNG1A_ARATH	-4.37674	0.929954	25.3186	6.52192e-05	0.00197819
TRINITY_DN14692_c0_g2_i1		-4.37567	-0.386737	52.6594	5.16963e-07	7.19688e-05
TRINITY_DN22735_c0_g1_i2	LPPD_ARATH	-4.36646	1.44399	23.7722	9.32861e-05	0.00252882
TRINITY_DN3859_c0_g1_i5		-4.36164	-0.476307	20.7884	0.000193636	0.00414536
TRINITY_DN54857_c0_g1_i2		-4.35744	-1.49177	23.1593	0.000107904	0.0027946
TRINITY_DN5125_c0_g1_i4	NINJA_ARATH	-4.35468	2.94283	9.85556	0.00519439	0.0395589
TRINITY_DN997_c3_g4_i1		-4.35218	2.32887	36.0596	7.38348e-06	0.000462491
TRINITY_DN19349_c0_g1_i11		-4.35003	1.34821	50.1591	7.56207e-07	9.43154e-05
TRINITY_DN40676_c1_g1_i1	POLX_TOBAC	-4.34687	0.680961	21.4734	0.00016294	0.00368527
TRINITY_DN129_c0_g1_i12	SIGA_ARATH	-4.34485	1.67034	12.6658	0.00198457	0.0204565
TRINITY_DN129982_c0_g1_i6	LEAD3_DAUCA	-4.34399	0.811407	13.8903	0.0013441	0.0156808
TRINITY_DN10046_c0_g1_i25	HIPL1_ARATH	-4.33638	-1.18438	20.6238	0.00020193	0.00425968
TRINITY_DN78193_c0_g1_i1		-4.33549	0.326106	57.8131	2.63101e-07	4.45091e-05
TRINITY_DN11955_c0_g1_i5	GH31_ARATH	-4.33376	-0.420997	13.5604	0.0014905	0.0168556
TRINITY_DN14083_c0_g1_i6	MORF8_ARATH	-4.33298	1.71754	22.5229	0.000125808	0.00310856
TRINITY_DN6378_c1_g1_i1		-4.33277	2.37294	30.2516	2.25727e-05	0.000973326
TRINITY_DN47816_c0_g1_i3	HIP24_ARATH	-4.33153	1.32621	32.6626	1.39753e-05	0.000712797
TRINITY_DN123512_c0_g1_i2	E13B_WHEAT	-4.32246	4.50666	9.48466	0.0059452	0.0432256
TRINITY_DN10112_c0_g1_i15	XLG2_ARATH	-4.32202	2.56076	19.6927	0.000256893	0.00498881
TRINITY_DN18652_c0_g1_i1		-4.31209	-1.34902	82.7441	1.44372e-08	5.31409e-06
TRINITY_DN32492_c0_g1_i2	IAA16_ARATH	-4.30721	0.474459	18.0047	0.000403885	0.00681108
TRINITY_DN6074_c0_g2_i5	PBL9_ARATH	-4.30526	1.25253	16.192	0.000673279	0.00964759
TRINITY_DN72688_c0_g1_i2	PME31_ARATH	-4.30509	0.0868333	17.7479	0.000433493	0.00713601
TRINITY_DN3517_c0_g1_i26	P2A11_ARATH	-4.29849	0.515526	24.7166	7.4853e-05	0.00218895
TRINITY_DN62_c0_g1_i1	KRR1_SCHPO	-4.29496	1.82163	87.7888	9.97746e-09	4.06687e-06
TRINITY_DN41783_c1_g2_i1	XTH25_ARATH	-4.29261	3.2988	23.3545	0.00010299	0.00270644
TRINITY_DN1806_c0_g1_i10	SRG1_ARATH	-4.28016	3.69247	36.6643	6.61856e-06	0.000429547
TRINITY_DN57766_c1_g2_i1	NHL13_ARATH	-4.2782	3.81541	33.771	1.12967e-05	0.000622976
TRINITY_DN48366_c0_g1_i4	POLX_TOBAC	-4.27638	1.70489	44.9154	1.66161e-06	0.000163543
TRINITY_DN8855_c2_g5_i1	HS901_ARATH	-4.27564	2.04566	61.6126	1.64046e-07	3.22244e-05
TRINITY_DN86735_c0_g1_i2		-4.27514	0.532016	10.6737	0.0038837	0.0324528
TRINITY_DN38035_c1_g1_i2	HS181_ARATH	-4.27393	5.96492	36.6686	6.61356e-06	0.000429547
TRINITY_DN2253_c0_g1_i30	RL32_ARATH	-4.27236	2.24706	9.75716	0.00538276	0.0404834
TRINITY_DN72688_c0_g1_i7	PME31_ARATH	-4.26743	-1.47621	23.4129	0.00010157	0.00267818
TRINITY_DN12818_c0_g1_i9	PTR6_ARATH	-4.26624	2.43746	18.3921	0.000363358	0.00632874
TRINITY_DN117090_c0_g1_i4		-4.25383	0.110246	106.189	1.79492e-09	1.30276e-06
TRINITY_DN24544_c0_g1_i15		-4.25044	1.80078	16.2376	0.000664444	0.00955506
TRINITY_DN34497_c0_g1_i5		-4.24983	2.58817	21.8343	0.000148956	0.00347809
TRINITY_DN49500_c0_g3_i1		-4.24795	-0.549158	111.542	1.1783e-09	9.43243e-07
TRINITY_DN15965_c0_g1_i2	PIX13_ARATH	-4.24628	-0.248297	34.744	9.40697e-06	0.000546065
TRINITY_DN5736_c0_g1_i15	VPE_CITSI	-4.2442	2.26969	40.9664	3.14283e-06	0.000258077
TRINITY_DN23564_c1_g1_i7	POLR1_ARATH	-4.24013	1.49416	10.8457	0.00365778	0.0311221
TRINITY_DN19159_c0_g1_i9		-4.23966	1.11513	15.2419	0.000890156	0.0117317
TRINITY_DN10623_c0_g2_i3	LOX21_SOLTU	-4.23799	0.581252	21.5936	0.000158126	0.00361243
TRINITY_DN8975_c0_g1_i14	CSE_ARATH	-4.23517	-0.306804	11.9139	0.00254234	0.024267
TRINITY_DN12382_c0_g1_i1		-4.23431	-0.0274227	41.2201	3.01291e-06	0.000252195
TRINITY_DN50131_c0_g1_i17	MCA1_ARATH	-4.23369	-0.49445	13.708	0.00142291	0.016351
TRINITY_DN147958_c0_g1_i13	NTL9_ARATH	-4.23192	1.32192	9.20615	0.00658851	0.0463839
TRINITY_DN1654_c1_g1_i1	PEX5_ARATH	-4.23149	-1.34917	24.3212	8.203e-05	0.00232206
TRINITY_DN1966_c0_g1_i9	GACHH_DICDI	-4.23135	-0.733622	13.572	0.00148506	0.0168104
TRINITY_DN203458_c0_g1_i1		-4.22451	-1.71304	57.6825	2.52474e-07	4.32315e-05
TRINITY_DN997_c3_g4_i3		-4.22427	2.86211	36.4423	6.88875e-06	0.00044108
TRINITY_DN5544_c0_g1_i14		-4.22205	1.92815	43.5327	2.06739e-06	0.000193119
TRINITY_DN6641_c0_g1_i4	PATL5_ARATH	-4.22024	0.0836816	19.3503	0.000281106	0.00529789
TRINITY_DN26855_c0_g1_i2	MCU2_ARATH	-4.21653	1.04318	12.5432	0.00206542	0.021026
TRINITY_DN34578_c0_g2_i1	NET1A_ARATH	-4.20943	-0.914006	12.1936	0.00231675	0.0227646
TRINITY_DN3374_c0_g1_i31	NCKP1_ARATH	-4.20756	3.24063	9.91136	0.00509086	0.0389955
TRINITY_DN15915_c0_g1_i14	APX2_ARATH	-4.2066	2.11937	42.2059	2.56154e-06	0.000225134
TRINITY_DN5544_c0_g1_i11		-4.20465	1.62761	25.5076	6.24835e-05	0.00192142
TRINITY_DN8530_c0_g1_i23	HEL2_SCHPO	-4.20347	1.40249	12.8361	0.00187805	0.0197244
TRINITY_DN3052_c0_g2_i6		-4.20092	1.4342	26.6589	4.83218e-05	0.00161692
TRINITY_DN15915_c0_g1_i4	APX2_ARATH	-4.19891	3.97479	40.1403	3.61041e-06	0.000282847
TRINITY_DN6417_c1_g1_i2	CAES_ARATH	-4.19702	-1.17219	19.4778	0.000271811	0.00517762
TRINITY_DN11360_c0_g1_i5	AKRC9_ARATH	-4.19415	-0.429653	10.4249	0.00423867	0.0343804
TRINITY_DN20249_c0_g2_i1	HSP72_SOLLC	-4.1934	5.31823	52.9582	5.09006e-07	7.11166e-05
TRINITY_DN47631_c0_g1_i8	ECP63_ARATH	-4.19194	0.543268	13.5358	0.00150212	0.016936
TRINITY_DN14225_c0_g1_i1		-4.19049	-1.08228	19.6712	0.000258348	0.00500875
TRINITY_DN10420_c0_g1_i9		-4.19008	0.0361079	12.0915	0.00239638	0.0233028
TRINITY_DN48279_c0_g1_i2		-4.18343	0.509969	12.4713	0.00211457	0.0213497
TRINITY_DN5023_c0_g1_i8	BH027_ARATH	-4.17707	3.81831	10.6565	0.00390716	0.0325859
TRINITY_DN5368_c0_g1_i14	FAD3D_ARATH	-4.17589	1.24325	17.364	0.00048233	0.00768421
TRINITY_DN3582_c0_g1_i5	EXGA_EMENI	-4.17538	0.645325	14.7317	0.00103777	0.0130888
TRINITY_DN6533_c0_g2_i1		-4.17228	2.43391	51.5257	6.22074e-07	8.17567e-05
TRINITY_DN6288_c0_g2_i1	PLA17_ARATH	-4.17224	3.62265	15.092	0.000930968	0.0121219
TRINITY_DN1535_c0_g1_i6	LOX31_SOLTU	-4.172	0.469462	26.1246	5.43974e-05	0.00174871
TRINITY_DN1456_c0_g1_i24		-4.1633	1.85502	38.885	4.47457e-06	0.000327299
TRINITY_DN3432_c0_g1_i1		-4.1631	-1.03336	24.3759	8.09932e-05	0.0023015
TRINITY_DN20666_c0_g1_i8	C7D47_PANGI	-4.16257	-0.115491	15.104	0.00092761	0.0120935
TRINITY_DN3285_c0_g1_i5	WRKY7_ARATH	-4.16172	3.02956	18.8097	0.000324632	0.00585457
TRINITY_DN11783_c0_g1_i5	Y5838_ARATH	-4.16078	4.19704	14.3663	0.00116012	0.0141382
TRINITY_DN3831_c0_g2_i4	CASP2_POPTR	-4.15655	-1.20466	20.4412	0.000211593	0.00438864
TRINITY_DN6638_c0_g1_i8		-4.15405	-0.307082	13.4829	0.00152738	0.0171161
TRINITY_DN20201_c0_g1_i2		-4.15145	-0.703148	13.9797	0.00130722	0.0153604
TRINITY_DN6507_c0_g1_i10	FDL3_ARATH	-4.1509	0.498238	10.795	0.00372273	0.0315032
TRINITY_DN10871_c0_g1_i6	C734A_ARATH	-4.14997	1.06058	9.18904	0.00663049	0.0465633
TRINITY_DN31595_c0_g2_i7	SIR1_TOBAC	-4.14791	4.55685	21.9579	0.000144478	0.00340176
TRINITY_DN7332_c1_g1_i1		-4.14613	1.65134	28.9084	2.97972e-05	0.00117126
TRINITY_DN27283_c0_g1_i3	ECP63_ARATH	-4.14589	-0.342534	18.7994	0.000325527	0.00586507
TRINITY_DN5544_c0_g1_i5		-4.14558	1.42044	54.0587	4.37492e-07	6.37532e-05
TRINITY_DN23188_c0_g1_i5		-4.14455	1.42781	11.2559	0.0031754	0.0282842
TRINITY_DN18737_c0_g3_i1		-4.14318	-0.487408	144.19	1.24971e-10	2.09837e-07
TRINITY_DN56898_c0_g2_i3		-4.14305	0.277316	11.1471	0.00329604	0.0290369
TRINITY_DN20603_c0_g1_i2		-4.14256	0.48347	20.6509	0.000200537	0.00423984
TRINITY_DN1448_c0_g2_i16	RRP12_CHICK	-4.14098	2.31503	10.1702	0.00463967	0.0365927
TRINITY_DN14665_c0_g1_i21	LIPM_MOUSE	-4.14019	1.24643	9.28723	0.00639358	0.0454631
TRINITY_DN139545_c0_g1_i3	HS174_ARATH	-4.13301	5.39361	57.1896	2.87905e-07	4.74246e-05
TRINITY_DN18659_c0_g1_i2		-4.13187	0.221262	10.0849	0.00478324	0.0373654
TRINITY_DN12211_c0_g1_i2		-4.1297	1.1577	26.9739	4.50925e-05	0.00154378
TRINITY_DN118198_c0_g2_i2		-4.1291	1.62383	12.0071	0.00246453	0.0237622
TRINITY_DN1559_c0_g1_i19	TIP12_ORYSJ	-4.12713	-0.43816	16.956	0.000540995	0.00830392
TRINITY_DN5244_c0_g1_i1	ABIL1_ARATH	-4.12697	7.11225	28.163	3.48826e-05	0.00130331
TRINITY_DN1796_c0_g1_i6	CRPK1_ARATH	-4.12676	-0.155491	10.3466	0.00435771	0.0350265
TRINITY_DN10395_c0_g1_i10	HS17C_ARATH	-4.1264	4.60299	133.813	2.82749e-10	3.75057e-07
TRINITY_DN1850_c0_g1_i1	P2C34_ARATH	-4.12528	-0.782577	11.4685	0.00295348	0.026893
TRINITY_DN2282_c1_g1_i2		-4.12376	0.197384	87.5442	9.08181e-09	3.78405e-06
TRINITY_DN7249_c1_g1_i1		-4.1214	2.57264	13.9111	0.00133541	0.0156085
TRINITY_DN5434_c0_g1_i6	NOT4_YEAST	-4.11924	0.534626	11.5357	0.00288695	0.0264694
TRINITY_DN23072_c0_g1_i1		-4.11602	-0.0293674	53.2904	4.73845e-07	6.75629e-05
TRINITY_DN19738_c0_g1_i6		-4.11578	-1.4447	21.2187	0.000173676	0.00385753
TRINITY_DN3098_c1_g1_i7	MAM33_YEAST	-4.1157	-2.47612	31.6499	1.70445e-05	0.000813187
TRINITY_DN6895_c2_g2_i1		-4.11269	-1.28985	33.3903	1.21469e-05	0.000651964
TRINITY_DN124455_c0_g1_i2		-4.11118	-1.25835	14.1275	0.00124866	0.0148791
TRINITY_DN17153_c1_g1_i3	UBP2_ARATH	-4.1085	-1.65944	22.9651	0.000113051	0.00288981
TRINITY_DN19827_c0_g2_i5	FKB65_ARATH	-4.10084	6.75297	77.3198	2.78592e-08	8.65782e-06
TRINITY_DN67473_c0_g1_i1	PLA14_ARATH	-4.09169	2.07268	40.7517	3.2576e-06	0.000264604
TRINITY_DN1456_c0_g1_i13		-4.08935	2.65333	19.8261	0.000248095	0.00487518
TRINITY_DN109750_c0_g1_i3	ALA12_ARATH	-4.08858	-0.889857	11.2439	0.00318847	0.0283714
TRINITY_DN6074_c0_g2_i4	PBL10_ARATH	-4.08754	0.292453	35.0625	8.86632e-06	0.000525703
TRINITY_DN39140_c0_g1_i1	DRIP2_ARATH	-4.08083	-0.88248	12.7242	0.0019473	0.0201793
TRINITY_DN28782_c0_g1_i1		-4.07674	0.552426	30.2131	2.2751e-05	0.000979087
TRINITY_DN15435_c0_g1_i1		-4.07552	-0.696144	17.5177	0.000462087	0.00745403
TRINITY_DN5161_c0_g2_i5	LFG4_ARATH	-4.07495	2.53736	9.06706	0.00693855	0.0480738
TRINITY_DN171454_c0_g1_i3	P2C08_ORYSJ	-4.07186	1.91754	44.0359	1.90829e-06	0.000182863
TRINITY_DN99333_c0_g1_i12	GUAA_HELHP	-4.06946	-0.531221	14.1202	0.00125151	0.0149023
TRINITY_DN39257_c0_g1_i2	HSPR1_ARATH	-4.06929	-0.192778	36.9937	6.23902e-06	0.00041315
TRINITY_DN3017_c1_g1_i2	UBP26_ARATH	-4.06861	-0.535925	12.8741	0.00185513	0.0195706
TRINITY_DN31819_c0_g1_i1	MAIL1_ARATH	-4.06852	1.76542	30.9809	1.94768e-05	0.000883743
TRINITY_DN2548_c1_g1_i2		-4.06773	2.01893	18.7863	0.00032668	0.00587925
TRINITY_DN215827_c0_g1_i4	MT4A_ARATH	-4.06716	-0.0254208	20.6633	0.000199904	0.00423045
TRINITY_DN198293_c0_g1_i5	ROGFC_ARATH	-4.06697	-1.44059	91.1232	6.51482e-09	2.95626e-06
TRINITY_DN13526_c0_g6_i1		-4.06656	0.179829	101.894	2.54963e-09	1.62972e-06
TRINITY_DN11628_c0_g1_i1	POLR1_ARATH	-4.06578	0.747476	100.799	2.79387e-09	1.7245e-06
TRINITY_DN20233_c0_g1_i2		-4.06538	-1.29661	44.1516	1.81358e-06	0.000175733
TRINITY_DN31562_c0_g1_i2		-4.0647	2.19517	25.8331	5.80641e-05	0.00183179
TRINITY_DN12818_c0_g1_i8	PTR6_ARATH	-4.06353	0.536491	17.2038	0.000504481	0.00793424
TRINITY_DN4184_c2_g3_i5	XTH23_ARATH	-4.06117	7.47022	21.2414	0.000172686	0.00384084
TRINITY_DN11592_c0_g1_i13		-4.05934	1.11237	17.5116	0.000462871	0.00746345
TRINITY_DN233919_c0_g1_i1	ALL13_OLEEU	-4.05762	1.50223	13.9009	0.00133966	0.0156493
TRINITY_DN35930_c1_g2_i3		-4.05669	-0.767312	12.5955	0.00203049	0.0207888
TRINITY_DN12066_c0_g1_i13	SNAK2_SOLTU	-4.05228	4.15235	14.672	0.00105673	0.0132606
TRINITY_DN15332_c0_g3_i1	XTH23_ARATH	-4.0505	3.7172	20.902	0.000188131	0.00406576
TRINITY_DN12477_c1_g1_i12	ACPM2_ARATH	-4.0502	1.07952	16.2454	0.000662955	0.00954342
TRINITY_DN29097_c0_g1_i1		-4.04964	0.932846	20.2424	0.000222697	0.00453287
TRINITY_DN10846_c0_g2_i1	HSP80_SOLLC	-4.0471	0.385732	19.8386	0.000247282	0.00486856
TRINITY_DN6906_c0_g1_i4	ELF3_ARATH	-4.04709	1.05487	40.9974	3.12665e-06	0.000257689
TRINITY_DN7008_c0_g3_i3	TRXH_POPJC	-4.04655	2.85352	27.9178	3.67581e-05	0.00134392
TRINITY_DN26352_c0_g1_i3		-4.04649	2.06017	26.2929	5.2397e-05	0.00170958
TRINITY_DN18659_c0_g1_i10	U2AFB_ARATH	-4.0455	2.04274	66.6432	8.97501e-08	2.04803e-05
TRINITY_DN233919_c0_g2_i1	OS81_SOLCO	-4.04398	0.94934	14.2362	0.00120747	0.014519
TRINITY_DN7448_c0_g1_i8	SEOB_ARATH	-4.04283	2.32432	11.3682	0.00305598	0.0275394
TRINITY_DN2794_c0_g1_i3	CIPKB_ARATH	-4.03904	3.48867	10.8799	0.00361455	0.030858
TRINITY_DN4582_c0_g1_i13		-4.03853	-0.121827	11.7164	0.00271626	0.0253885
TRINITY_DN5508_c0_g1_i8	BRG2_ARATH	-4.03568	-0.304846	11.1081	0.00334047	0.0292764
TRINITY_DN4039_c0_g1_i6	DBR2_ARTAN	-4.03402	0.852598	26.952	4.53088e-05	0.00154789
TRINITY_DN254_c0_g1_i4	MANA2_ARATH	-4.03184	1.12666	34.6527	9.56867e-06	0.000552601
TRINITY_DN3374_c0_g1_i7	NCKP1_ARATH	-4.03137	-0.447591	14.1216	0.00125094	0.0148999
TRINITY_DN26995_c1_g3_i2		-4.03124	0.570523	54.6927	3.9971e-07	6.0036e-05
TRINITY_DN167_c0_g1_i9		-4.02976	0.130147	12.16	0.00234262	0.0229427
TRINITY_DN1307_c1_g1_i6		-4.02891	3.00331	16.5552	0.000606401	0.00895567
TRINITY_DN7151_c0_g1_i14	AB5C_ARATH	-4.02747	3.12724	11.6571	0.00277103	0.0257422
TRINITY_DN3285_c0_g1_i6	WRKY7_ARATH	-4.02295	1.6959	15.58	0.000805181	0.0109194
TRINITY_DN44132_c0_g1_i1	EF105_ARATH	-4.02291	1.25223	12.7948	0.00190325	0.0198693
TRINITY_DN21705_c0_g1_i4		-4.01893	0.601746	9.75127	0.00539425	0.0405349
TRINITY_DN6183_c0_g1_i20	C2D61_ARATH	-4.01485	2.6825	17.9667	0.000408121	0.00685374
TRINITY_DN21224_c0_g2_i2	HSP7C_PETHY	-4.01484	3.67114	52.0118	5.8087e-07	7.80732e-05
TRINITY_DN15915_c1_g2_i2		-4.01444	2.70236	38.7021	4.6185e-06	0.000334778
TRINITY_DN54358_c0_g1_i22	ACT1_ORYSJ	-4.01415	0.82934	12.0267	0.0024485	0.0236543
TRINITY_DN12550_c0_g1_i9	GATP1_SOLLC	-4.01396	0.703347	13.3914	0.00157228	0.0174627
TRINITY_DN135463_c0_g1_i4	MYB4_ARATH	-4.0129	-0.551098	10.2468	0.00451476	0.0359046
TRINITY_DN153104_c0_g3_i3	HSPR1_ARATH	-4.0121	3.62426	22.2685	0.000133862	0.00323509
TRINITY_DN4_c0_g1_i2	ACA2_ARATH	-4.0114	4.31345	9.38684	0.00616283	0.0443549
TRINITY_DN6939_c0_g2_i3		-4.01019	-0.317649	15.7182	0.00077308	0.0106165
TRINITY_DN5986_c0_g1_i6	Y5010_ARATH	-4.00806	-0.342148	12.4327	0.00214146	0.0215504
TRINITY_DN2548_c1_g1_i1		-4.00621	1.90818	18.877	0.000318829	0.00578608
TRINITY_DN56236_c0_g3_i1	YI31B_YEAST	-4.00594	0.727407	39.7454	3.86061e-06	0.000295696
TRINITY_DN1705_c0_g1_i13	ZDH22_ARATH	-4.00555	1.77164	19.511	0.000269446	0.00514817
TRINITY_DN16392_c0_g1_i10	SWTIE_ARATH	-3.99807	2.52915	37.9309	5.28406e-06	0.000365591
TRINITY_DN15265_c0_g1_i7	JIPH_ATRCA	-3.99657	4.795	17.6746	0.00044238	0.00724731
TRINITY_DN4273_c0_g1_i2	Y8948_DICDI	-3.9948	-0.12815	16.3222	0.000648406	0.00939892
TRINITY_DN3342_c1_g1_i21	GMPP1_ARATH	-3.99232	1.30876	15.6294	0.000793533	0.0108185
TRINITY_DN1087_c0_g1_i2		-3.98916	0.12277	18.1278	0.000390496	0.00665714
TRINITY_DN21224_c0_g3_i3	HSP72_SOLLC	-3.9889	3.1559	48.1733	1.01141e-06	0.000114161
TRINITY_DN19379_c0_g2_i3	POL5_DROME	-3.98734	0.9886	20.4591	0.00021062	0.00437411
TRINITY_DN26087_c1_g1_i1		-3.98605	1.76952	15.7397	0.000768211	0.0105742
TRINITY_DN14000_c0_g1_i5	UBR7_HUMAN	-3.98519	-0.263792	25.2303	6.65427e-05	0.00200643
TRINITY_DN8028_c0_g1_i7		-3.98378	1.15887	8.93439	0.00729178	0.0497606
TRINITY_DN37608_c0_g1_i2		-3.98255	2.23935	13.2629	0.00163778	0.0179581
TRINITY_DN34630_c0_g1_i3	Y5720_ARATH	-3.9795	0.184657	13.3739	0.00158102	0.0175243
TRINITY_DN146_c0_g1_i8	PDCD4_RAT	-3.97247	-1.21231	12.5842	0.00203802	0.0208354
TRINITY_DN17284_c0_g1_i1		-3.97202	3.32087	23.6636	9.57064e-05	0.00256884
TRINITY_DN16340_c0_g1_i1		-3.97034	-0.369611	42.8552	2.27311e-06	0.000207383
TRINITY_DN1752_c0_g1_i1	GDL86_ARATH	-3.97	0.459842	30.7258	2.05032e-05	0.00091495
TRINITY_DN4093_c0_g1_i9	RBL3_ARATH	-3.96904	2.6182	21.9644	0.000144246	0.00340057
TRINITY_DN4486_c0_g1_i2	TPS13_RICCO	-3.96777	-0.325028	25.8595	5.77208e-05	0.00182556
TRINITY_DN4039_c0_g1_i2	DBR2_ARTAN	-3.96635	2.82077	25.1019	6.85204e-05	0.0020545
TRINITY_DN192084_c0_g2_i1		-3.96481	-1.07137	25.9141	5.70185e-05	0.00180946
TRINITY_DN948_c1_g1_i10	PPA16_ARATH	-3.9642	0.423928	9.73915	0.00541804	0.0406539
TRINITY_DN4861_c0_g1_i1	LIN1_NYCCO	-3.96353	0.631244	10.8246	0.00368465	0.0312915
TRINITY_DN64373_c0_g1_i1		-3.95906	0.101912	34.0996	1.06153e-05	0.000595618
TRINITY_DN37704_c0_g1_i7	PTBP1_ARATH	-3.95772	-1.6096	15.9434	0.000723745	0.0101446
TRINITY_DN42961_c0_g1_i13	U2A2B_NICPL	-3.95261	3.2792	109.635	1.56684e-09	1.17512e-06
TRINITY_DN7783_c0_g1_i10		-3.95089	-1.59355	47.1418	1.12848e-06	0.000123375
TRINITY_DN67473_c0_g2_i1	PLA14_ARATH	-3.95085	2.53438	33.329	1.22903e-05	0.000656526
TRINITY_DN15204_c0_g3_i1	MYOB7_ARATH	-3.95007	-0.379356	32.7222	1.38147e-05	0.000707714
TRINITY_DN4330_c0_g1_i20	SWTIE_ARATH	-3.94988	0.975373	15.7346	0.00076936	0.0105811
TRINITY_DN46968_c0_g1_i1		-3.94767	2.76769	37.8505	5.35936e-06	0.000369268
TRINITY_DN4827_c0_g1_i1	PUB4_ARATH	-3.94729	2.42879	40.7695	3.24788e-06	0.000264005
TRINITY_DN13268_c0_g1_i2	BPS1_ARATH	-3.947	5.06867	17.3664	0.000482013	0.00768195
TRINITY_DN4039_c0_g2_i1		-3.94603	-0.16844	17.7575	0.000432348	0.00712306
TRINITY_DN653_c0_g1_i2	ZMYM1_HUMAN	-3.94451	-1.47703	34.5376	9.73301e-06	0.000560347
TRINITY_DN67606_c0_g3_i1		-3.94329	-1.24011	42.9454	2.19723e-06	0.000201919
TRINITY_DN8979_c0_g2_i2	CAES_ARATH	-3.94303	1.54211	14.638	0.00106772	0.0133508
TRINITY_DN41745_c0_g1_i1		-3.94225	-0.331195	25.6773	6.01348e-05	0.00186985
TRINITY_DN143415_c0_g1_i2	NC100_ARATH	-3.94185	0.160027	22.6074	0.000123251	0.00307034
TRINITY_DN1709_c0_g1_i8	FQRL3_ARATH	-3.93819	5.45428	141.997	1.6835e-10	2.59442e-07
TRINITY_DN32492_c0_g1_i4	IAA16_ARATH	-3.93777	0.0681441	12.7795	0.00191271	0.0199294
TRINITY_DN27957_c0_g1_i8		-3.93709	-0.17071	9.87631	0.00515563	0.0393463
TRINITY_DN1_c0_g3_i1	HSP7E_ARATH	-3.93447	3.32803	23.4475	0.000100737	0.00266512
TRINITY_DN46731_c0_g1_i1	ML423_ARATH	-3.93365	2.82103	10.1575	0.00466066	0.0366965
TRINITY_DN131355_c0_g1_i5		-3.93312	-1.25504	35.1813	8.59692e-06	0.000514439
TRINITY_DN6107_c0_g1_i4	UFM1_ORYSJ	-3.93284	-2.23184	30.2826	2.24306e-05	0.000970546
TRINITY_DN30614_c0_g2_i1		-3.93208	-0.89569	53.0495	4.69819e-07	6.75629e-05
TRINITY_DN30080_c0_g1_i1		-3.93116	-2.03848	18.6548	0.000338434	0.00601934
TRINITY_DN23859_c0_g2_i2	YTX2_XENLA	-3.9267	1.33303	29.6571	2.55e-05	0.00105841
TRINITY_DN20675_c1_g1_i2		-3.92582	-1.5802	14.4854	0.00111857	0.0137768
TRINITY_DN6821_c0_g1_i6	POLX_TOBAC	-3.9224	1.43676	12.6829	0.00197358	0.0203786
TRINITY_DN6662_c0_g1_i7	INVA_VIGRR	-3.9215	0.488914	28.8623	3.00865e-05	0.00117975
TRINITY_DN13772_c0_g1_i3		-3.91791	0.0205438	44.9444	1.63973e-06	0.000162384
TRINITY_DN17304_c0_g1_i7	PUB9_ARATH	-3.91539	2.7281	9.57083	0.00576056	0.0423384
TRINITY_DN13042_c0_g1_i9	NADHK_ARATH	-3.91462	1.71229	9.37328	0.0061937	0.0444917
TRINITY_DN4145_c0_g2_i3		-3.91167	-0.16229	9.11069	0.00682657	0.0475325
TRINITY_DN3032_c0_g2_i1		-3.90989	-0.68791	22.7473	0.000119147	0.00299764
TRINITY_DN9794_c0_g1_i5	CWC21_USTMA	-3.90705	0.410118	19.939	0.0002409	0.00477215
TRINITY_DN5616_c0_g3_i1		-3.90297	-0.077189	44.9442	1.63302e-06	0.000162005
TRINITY_DN11648_c0_g1_i9	NAGLU_ARATH	-3.90227	2.71763	23.4941	9.96289e-05	0.00264468
TRINITY_DN3303_c0_g1_i7	EIX2_SOLLC	-3.90105	1.14314	10.492	0.00413946	0.0338436
TRINITY_DN28125_c0_g1_i6	PP125_ARATH	-3.89589	-1.33904	19.9486	0.000240304	0.00476453
TRINITY_DN5023_c0_g1_i5	BH035_ARATH	-3.88992	3.76822	12.2213	0.00229567	0.0226425
TRINITY_DN25115_c1_g1_i1		-3.88865	-1.14267	46.5361	1.23102e-06	0.000131034
TRINITY_DN204999_c0_g1_i2	BAD1_ARATH	-3.88814	-0.00549871	30.7207	2.05242e-05	0.000915162
TRINITY_DN193668_c0_g1_i1		-3.88143	-0.242307	38.2848	4.96525e-06	0.000350339
TRINITY_DN12864_c1_g1_i3		-3.8811	-1.57889	14.8523	0.00100057	0.0127435
TRINITY_DN2848_c0_g1_i21	IDI2_ARATH	-3.8757	1.05061	12.7934	0.00190412	0.0198693
TRINITY_DN10594_c0_g1_i21	SBT61_ARATH	-3.87291	1.30411	22.5912	0.000123739	0.00307637
TRINITY_DN2074_c0_g2_i1	C89A9_ARATH	-3.87287	-0.125967	23.3087	0.000104121	0.00272631
TRINITY_DN17038_c0_g1_i12	AAP7_ARATH	-3.87252	0.616716	18.502	0.00035269	0.00619377
TRINITY_DN7448_c0_g1_i3	SEOB_ARATH	-3.8721	5.79847	14.1218	0.00125089	0.0148999
TRINITY_DN5444_c0_g1_i9	PPR64_ARATH	-3.87169	-1.28539	33.0804	1.28367e-05	0.000675768
TRINITY_DN34249_c0_g2_i1		-3.87047	0.128794	10.6458	0.00392188	0.0326597
TRINITY_DN5178_c0_g2_i9	PUB43_ARATH	-3.87026	1.47195	26.9954	4.4881e-05	0.00153888
TRINITY_DN565_c0_g1_i10	FDFT_NICBE	-3.86847	0.582208	42.8342	2.31298e-06	0.000209845
TRINITY_DN13165_c2_g1_i6	LORF2_HUMAN	-3.86802	-1.39529	13.0858	0.00173308	0.0186559
TRINITY_DN166357_c0_g1_i2	DNJB5_MOUSE	-3.86779	4.05571	53.48	4.73612e-07	6.75629e-05
TRINITY_DN1667_c1_g1_i5	PM19L_ORYSJ	-3.86755	0.315515	30.0761	2.33962e-05	0.000999261
TRINITY_DN74015_c0_g1_i2	CAF1K_ARATH	-3.86719	4.26806	25.0455	6.94098e-05	0.00207343
TRINITY_DN8460_c0_g1_i2	POLR1_ARATH	-3.86622	0.995787	14.3169	0.00117784	0.014281
TRINITY_DN38968_c0_g1_i9	Y2451_ARATH	-3.8647	-1.27042	11.2645	0.00316604	0.0282187
TRINITY_DN17618_c0_g1_i5		-3.86363	0.833783	11.1465	0.00329673	0.0290384
TRINITY_DN3582_c0_g1_i3	EXGA_EMENI	-3.85914	-0.989347	10.3921	0.00428809	0.0346699
TRINITY_DN57766_c1_g1_i1		-3.85862	3.06986	25.3925	6.41342e-05	0.00195541
TRINITY_DN7104_c0_g1_i3	ADT1_SOLTU	-3.85244	2.71702	142.527	1.50155e-10	2.3792e-07
TRINITY_DN11665_c0_g1_i10	YC22_ARATH	-3.85162	0.244909	16.3699	0.000639556	0.00930782
TRINITY_DN1446_c0_g1_i14		-3.85137	-0.339361	24.0759	8.68623e-05	0.00241163
TRINITY_DN13275_c0_g2_i4	RS202_ARATH	-3.85022	-0.246199	14.3789	0.00115563	0.0141021
TRINITY_DN7256_c0_g3_i1	PLA14_ARATH	-3.84743	2.26957	38.4131	4.85646e-06	0.000346722
TRINITY_DN15894_c0_g1_i1		-3.84582	0.942651	10.5071	0.00411749	0.0337417
TRINITY_DN1275_c1_g1_i9	POLR1_ARATH	-3.84526	-1.02794	24.311	8.22251e-05	0.00232477
TRINITY_DN72994_c0_g2_i1		-3.84354	-0.831501	53.821	4.19707e-07	6.18828e-05
TRINITY_DN7884_c3_g1_i2		-3.84157	1.02953	10.3129	0.00440993	0.035352
TRINITY_DN4582_c0_g1_i8		-3.83788	-0.430924	27.0305	4.45384e-05	0.00153274
TRINITY_DN48321_c0_g2_i2	XTH23_ARATH	-3.83675	5.87931	21.2851	0.000170804	0.00381407
TRINITY_DN11221_c0_g1_i12	Y4844_ARATH	-3.83558	0.00396599	43.2859	2.13298e-06	0.000198222
TRINITY_DN1971_c0_g1_i17	BAM3_ARATH	-3.83346	2.84153	20.4743	0.000209803	0.00436456
TRINITY_DN4629_c0_g1_i9		-3.83004	0.554726	21.6553	0.000155719	0.00357754
TRINITY_DN14000_c0_g2_i8	DPM3_ARATH	-3.82958	-0.67749	14.0808	0.00126683	0.0150243
TRINITY_DN4863_c0_g2_i3	MPK4_ARATH	-3.82661	-0.275633	9.56917	0.00576408	0.0423466
TRINITY_DN2282_c1_g1_i9	RFS6_ARATH	-3.82451	1.41202	53.1463	4.95918e-07	6.98252e-05
TRINITY_DN10119_c0_g1_i2		-3.82322	-0.480597	16.0859	0.00069431	0.00986227
TRINITY_DN193_c2_g2_i1		-3.82014	1.78092	18.5624	0.000346977	0.00612596
TRINITY_DN10254_c0_g1_i26	PEX12_ARATH	-3.82	-0.610257	13.9744	0.00130938	0.0153793
TRINITY_DN31336_c0_g1_i18	SANT_PLAFF	-3.8197	0.706875	11.3952	0.00302802	0.0273724
TRINITY_DN9151_c0_g1_i11		-3.81928	0.0983138	10.6204	0.0039569	0.0328449
TRINITY_DN2267_c0_g1_i5	PGLR_VITVI	-3.81554	0.413816	11.66	0.00276834	0.0257301
TRINITY_DN27634_c0_g1_i15	KHSE_ARATH	-3.81299	1.75877	12.1164	0.00237671	0.0231656
TRINITY_DN8520_c6_g1_i1		-3.80781	-1.70984	86.2368	1.02822e-08	4.14602e-06
TRINITY_DN28550_c0_g1_i4	P2C58_ARATH	-3.80657	4.19985	29.4288	2.6733e-05	0.00108729
TRINITY_DN6107_c0_g1_i6	UFM1_ORYSJ	-3.8056	2.28521	20.5054	0.000208136	0.00434336
TRINITY_DN37239_c0_g2_i2	JIPH_ATRCA	-3.80486	-0.402156	16.8031	0.000564975	0.00853944
TRINITY_DN26345_c0_g1_i2		-3.80139	-1.39378	22.5398	0.000125291	0.00310055
TRINITY_DN1458_c0_g1_i8	IP5P8_ARATH	-3.80085	0.907471	11.0108	0.00345446	0.0299586
TRINITY_DN245166_c0_g1_i1		-3.7983	1.57014	32.1237	1.55249e-05	0.000764013
TRINITY_DN27166_c0_g2_i1	NU205_ARATH	-3.79609	0.408976	14.8754	0.000993627	0.0126943
TRINITY_DN16464_c1_g1_i8		-3.79411	0.602689	9.02922	0.0070373	0.0485223
TRINITY_DN26321_c0_g2_i7	ADHL2_ARATH	-3.79209	0.458228	9.2482	0.00648661	0.0459214
TRINITY_DN21216_c0_g1_i2		-3.78967	1.25659	20.33	0.000217723	0.00446638
TRINITY_DN1441_c0_g1_i14		-3.78674	1.30494	17.1155	0.000517169	0.00807229
TRINITY_DN9692_c0_g1_i9	RFA1B_ORYSJ	-3.78653	-0.490827	16.411	0.000632031	0.00923533
TRINITY_DN23525_c0_g1_i3	SCYL2_HUMAN	-3.78639	-0.382486	9.79813	0.00530342	0.0401257
TRINITY_DN14135_c1_g1_i2		-3.7862	0.26149	35.4295	8.28542e-06	0.000501399
TRINITY_DN153833_c0_g2_i1		-3.779	-0.103739	27.9785	3.62838e-05	0.00133336
TRINITY_DN7856_c0_g1_i3	AXS1_ARATH	-3.77713	-1.1747	9.95066	0.00501931	0.0385834
TRINITY_DN43704_c0_g1_i2	TRMO_HUMAN	-3.77711	-1.11609	9.29106	0.00638454	0.0454136
TRINITY_DN6335_c0_g1_i20		-3.77434	-0.998459	12.5112	0.00208713	0.0211666
TRINITY_DN1633_c0_g1_i28	JM706_ORYSJ	-3.77362	0.654262	11.0267	0.00343553	0.0298751
TRINITY_DN16136_c0_g1_i2	HA22A_ARATH	-3.77042	1.87292	12.9189	0.00182851	0.0193659
TRINITY_DN2711_c0_g1_i6		-3.76881	0.690677	10.9233	0.00356055	0.03057
TRINITY_DN3566_c0_g1_i11	NOP14_HUMAN	-3.76737	-1.39784	13.3369	0.0015997	0.017662
TRINITY_DN5544_c0_g1_i7		-3.76735	1.30056	38.4238	4.84742e-06	0.000346722
TRINITY_DN13291_c0_g1_i2	IPYR2_ARATH	-3.76678	-1.3036	10.1709	0.00463846	0.0365869
TRINITY_DN103926_c0_g3_i1	RNHX1_ARATH	-3.76561	0.822609	42.9424	2.27291e-06	0.000207383
TRINITY_DN19827_c0_g1_i5	FKB65_ARATH	-3.76509	4.12068	93.0661	6.17459e-09	2.90642e-06
TRINITY_DN3919_c0_g1_i2	EMB8_PICGL	-3.76403	-0.648995	52.0049	5.44147e-07	7.50196e-05
TRINITY_DN1196_c0_g1_i9		-3.76368	-1.22357	11.4338	0.00298853	0.0271266
TRINITY_DN19710_c0_g1_i9		-3.76354	-0.527224	12.5889	0.00203489	0.0208168
TRINITY_DN203963_c0_g1_i4	DV4H_CATRO	-3.7629	-0.73177	13.8335	0.00136811	0.0158688
TRINITY_DN13891_c0_g1_i17	PTI1_SOLLC	-3.76159	-1.09023	30.2108	2.27614e-05	0.000979087
TRINITY_DN12707_c0_g1_i4		-3.7589	-0.377966	15.7346	0.00076936	0.0105811
TRINITY_DN37615_c0_g1_i14	C3H44_ARATH	-3.7576	-0.200029	9.49069	0.00593207	0.0431552
TRINITY_DN4093_c0_g1_i3	RBL3_ARATH	-3.75655	1.76229	16.121	0.000687267	0.00979438
TRINITY_DN37615_c0_g1_i8	C3H44_ARATH	-3.75466	-0.232996	11.0231	0.00343979	0.0298891
TRINITY_DN51_c0_g1_i10		-3.75338	1.45589	9.00286	0.00710703	0.0488712
TRINITY_DN142872_c1_g2_i1	Y531_METJA	-3.75295	2.07185	52.9627	5.08685e-07	7.11166e-05
TRINITY_DN198703_c0_g1_i1		-3.74876	-1.02552	55.4262	3.35365e-07	5.30636e-05
TRINITY_DN41619_c0_g3_i1		-3.74723	-0.414553	14.692	0.00105036	0.0131998
TRINITY_DN6074_c0_g2_i2	CST_ARATH	-3.74345	0.494862	19.3315	0.000282508	0.00531279
TRINITY_DN32833_c0_g1_i12	EBP1_SOLTU	-3.74294	-0.911079	34.6444	9.47266e-06	0.000548866
TRINITY_DN7435_c0_g1_i6		-3.74278	0.0901491	11.2436	0.00318879	0.028372
TRINITY_DN12818_c0_g1_i5	PTR6_ARATH	-3.74248	1.76754	29.2622	2.76743e-05	0.0011127
TRINITY_DN41363_c0_g1_i15	YRDC_MOUSE	-3.73857	1.20897	15.8685	0.000739743	0.0103008
TRINITY_DN16056_c0_g1_i5	HY5_ARATH	-3.73599	0.295109	9.19245	0.00662212	0.0465352
TRINITY_DN9721_c0_g2_i1	TRNH4_ARATH	-3.73265	-0.38999	28.0313	3.58765e-05	0.00132374
TRINITY_DN20007_c0_g1_i9		-3.72974	0.0330084	17.0285	0.00053002	0.00820048
TRINITY_DN283_c1_g1_i10	HSA32_ARATH	-3.72968	3.32517	89.6374	8.41125e-09	3.55736e-06
TRINITY_DN8325_c1_g2_i1	HSP70_MAIZE	-3.7296	2.82626	67.1406	8.47194e-08	1.95304e-05
TRINITY_DN15916_c0_g2_i2		-3.72802	-0.342824	24.2445	8.35082e-05	0.00234424
TRINITY_DN1172_c0_g1_i10	CCD11_ARATH	-3.728	0.10793	10.2741	0.00447118	0.0356815
TRINITY_DN89205_c0_g1_i1	Y8948_DICDI	-3.72582	0.718696	19.8167	0.000248701	0.00488283
TRINITY_DN8709_c1_g1_i2		-3.72522	-0.668227	26.5866	4.90981e-05	0.00163351
TRINITY_DN13307_c0_g1_i14	AGD3_ARATH	-3.72505	0.815887	19.9223	0.00024195	0.00478788
TRINITY_DN153104_c0_g4_i1	HSPR2_ARATH	-3.72489	4.40457	49.2456	8.6352e-07	0.000103127
TRINITY_DN21816_c0_g1_i11	GTE4_ARATH	-3.72352	-1.02011	15.9462	0.000723144	0.0101376
TRINITY_DN451_c0_g1_i7	Y3739_ARATH	-3.72204	1.3445	11.2136	0.00322173	0.0285702
TRINITY_DN2088_c0_g2_i4	YI31B_YEAST	-3.72165	0.760063	10.7751	0.00374871	0.0316302
TRINITY_DN34722_c0_g1_i8	MICU_ARATH	-3.72105	-0.219724	11.5369	0.00288587	0.0264616
TRINITY_DN5843_c0_g1_i12	AKT1_ARATH	-3.71881	-0.64531	12.6988	0.00196339	0.0203052
TRINITY_DN51937_c0_g1_i5	ODPA3_ARATH	-3.71838	3.9481	11.946	0.0025152	0.0241
TRINITY_DN1545_c1_g1_i3		-3.71799	0.554127	16.1764	0.000676326	0.00968015
TRINITY_DN20883_c0_g2_i10	DGP14_ARATH	-3.71558	-0.0953448	11.424	0.00299844	0.0271924
TRINITY_DN11807_c0_g2_i3	BT4_ARATH	-3.71511	0.753519	9.00712	0.0070957	0.0488113
TRINITY_DN41363_c0_g1_i3	YRDC_MOUSE	-3.71163	3.60672	43.5932	2.04749e-06	0.000191472
TRINITY_DN6074_c0_g1_i1		-3.71006	-0.166427	45.9642	1.37066e-06	0.00014289
TRINITY_DN16856_c0_g1_i13	LRP6B_ARATH	-3.70976	-0.298374	10.8013	0.00371468	0.0314682
TRINITY_DN3445_c0_g1_i17	GLTB_SPIOL	-3.70336	-0.778435	11.2144	0.00322082	0.0285644
TRINITY_DN89941_c0_g1_i4	HSP7H_ARATH	-3.70064	1.79049	18.0644	0.000397333	0.00673186
TRINITY_DN7629_c0_g1_i8	IKU1_ARATH	-3.69838	0.595912	9.84433	0.00521552	0.0396741
TRINITY_DN12414_c0_g2_i1	GIF3_ARATH	-3.69817	-1.62733	14.9389	0.000974789	0.01253
TRINITY_DN38763_c0_g3_i1	Y3028_ARATH	-3.69741	-1.38749	16.1378	0.000683926	0.00976332
TRINITY_DN5178_c0_g2_i13	PUB43_ARATH	-3.69665	1.75891	16.3203	0.000648767	0.0094026
TRINITY_DN11990_c0_g1_i10		-3.69571	-1.31295	20.5788	0.000204265	0.00429224
TRINITY_DN1194_c0_g2_i2		-3.69473	1.35794	16.3266	0.000647577	0.00939175
TRINITY_DN15044_c0_g1_i10	SD18_ARATH	-3.69372	-1.02436	19.128	0.000298175	0.00551717
TRINITY_DN48321_c0_g2_i3	XTH23_ARATH	-3.69156	3.38975	16.5067	0.00061488	0.00905174
TRINITY_DN13641_c0_g1_i3		-3.69077	-0.171183	13.3843	0.00157584	0.0174918
TRINITY_DN7745_c0_g1_i2		-3.68953	-0.796341	16.0498	0.000701637	0.00993124
TRINITY_DN37260_c0_g1_i4		-3.68832	2.68566	29.6311	2.56372e-05	0.00106113
TRINITY_DN2769_c0_g1_i10	AB14C_ARATH	-3.68832	2.23429	17.5241	0.000461268	0.00744649
TRINITY_DN221956_c0_g1_i2		-3.68764	0.272073	70.4196	5.30509e-08	1.35758e-05
TRINITY_DN37488_c0_g1_i4		-3.68725	0.0403606	30.4632	2.16222e-05	0.000949444
TRINITY_DN8332_c0_g1_i4		-3.68646	0.375474	16.7487	0.000573788	0.0086286
TRINITY_DN636_c1_g1_i2	FEN1_SOYBN	-3.68599	-1.51774	18.4406	0.000358607	0.00626345
TRINITY_DN18563_c0_g1_i9	GBF1_ARATH	-3.68527	1.06662	13.9399	0.00132349	0.0155063
TRINITY_DN54841_c0_g2_i2		-3.68493	-1.27553	31.9034	1.60858e-05	0.000781024
TRINITY_DN28297_c0_g1_i15		-3.68445	-1.50136	24.1628	8.51146e-05	0.00237657
TRINITY_DN17801_c0_g2_i3	COBL7_ARATH	-3.68414	-0.45961	11.3787	0.00304506	0.0274756
TRINITY_DN167_c0_g1_i6		-3.68205	1.4319	211.893	3.81844e-12	1.8677e-08
TRINITY_DN11189_c0_g2_i1		-3.682	3.4372	37.7984	5.40874e-06	0.000371703
TRINITY_DN1132_c0_g1_i1	CFXQ_TRICV	-3.67956	1.19868	9.65208	0.0055923	0.0415458
TRINITY_DN5353_c0_g1_i8	AAP1_ARATH	-3.67684	0.409346	11.0459	0.00341285	0.0297238
TRINITY_DN7400_c0_g1_i13	Y1154_ARATH	-3.6766	0.28734	29.7914	2.48038e-05	0.00104081
TRINITY_DN571_c1_g1_i1	POLX_TOBAC	-3.6722	1.75105	16.3377	0.000645505	0.0093762
TRINITY_DN39989_c0_g1_i9	PP19_ARATH	-3.67114	0.369941	11.059	0.00339743	0.0296226
TRINITY_DN26009_c0_g1_i10	MGST3_MOUSE	-3.67018	-0.20376	12.1642	0.00233942	0.0229173
TRINITY_DN2392_c0_g1_i3	SINA2_ARATH	-3.66866	0.741829	15.1997	0.000901452	0.0118334
TRINITY_DN22933_c0_g1_i19	SKIP4_ARATH	-3.66862	1.19588	13.7284	0.00141384	0.01627
TRINITY_DN725_c1_g2_i5		-3.66844	2.87053	34.515	9.81816e-06	0.00056325
TRINITY_DN26801_c0_g1_i4		-3.66559	-0.887959	24.0823	8.6733e-05	0.00240923
TRINITY_DN5324_c1_g1_i1	CBWD1_HUMAN	-3.66523	-0.200658	14.6734	0.00105631	0.0132583
TRINITY_DN14985_c0_g1_i2		-3.66472	-1.6972	12.4098	0.00215759	0.0216721
TRINITY_DN490_c0_g1_i15	UPL6_ARATH	-3.66381	-1.02072	11.0738	0.00338023	0.0295354
TRINITY_DN169997_c1_g1_i1	PUB42_ARATH	-3.66186	0.29363	19.7327	0.000254219	0.00495373
TRINITY_DN63966_c0_g1_i3		-3.66081	3.30425	18.9745	0.000310624	0.00568588
TRINITY_DN4023_c0_g1_i14	CSLD2_ORYSI	-3.66062	1.64464	11.0822	0.00337042	0.0294706
TRINITY_DN166335_c0_g1_i4		-3.65972	0.411488	58.6776	2.2589e-07	4.03961e-05
TRINITY_DN6096_c0_g1_i7	Y4211_ARATH	-3.65935	-1.03631	10.2783	0.0044645	0.035646
TRINITY_DN6658_c0_g1_i2	UBC36_ARATH	-3.65674	-0.928481	10.3875	0.00429497	0.0347012
TRINITY_DN5544_c0_g1_i13		-3.65365	-0.538261	14.6877	0.00105172	0.0132125
TRINITY_DN13775_c0_g1_i4		-3.65319	-1.27664	29.718	2.51215e-05	0.00104897
TRINITY_DN63840_c0_g1_i1		-3.65172	1.49365	15.7501	0.000765856	0.0105521
TRINITY_DN27316_c0_g1_i8		-3.65086	-1.04032	9.04706	0.00699054	0.0482997
TRINITY_DN11746_c0_g1_i10	MIOX4_ARATH	-3.65026	1.12403	18.5526	0.0003479	0.00613455
TRINITY_DN6976_c2_g2_i1	POLR2_ARATH	-3.64997	1.56601	20.9303	0.000186786	0.00404745
TRINITY_DN9021_c0_g1_i17	IMPP_MESCR	-3.64988	0.68853	19.7157	0.000255351	0.00496831
TRINITY_DN13612_c0_g1_i4	PIF1_XENLA	-3.6497	0.254305	55.2195	3.5675e-07	5.55103e-05
TRINITY_DN197744_c0_g1_i1		-3.64931	3.56839	24.4481	7.96464e-05	0.00227946
TRINITY_DN20344_c0_g1_i1	Y3028_ARATH	-3.64912	-0.36682	24.3441	8.15945e-05	0.00231275
TRINITY_DN97203_c0_g1_i8		-3.64874	-1.25194	11.7656	0.00267168	0.0250865
TRINITY_DN241404_c1_g1_i5	AGD3_ARATH	-3.64716	1.69064	16.5834	0.00060152	0.00890752
TRINITY_DN20449_c3_g1_i1		-3.64381	-0.891022	15.6136	0.000797244	0.0108491
TRINITY_DN251686_c0_g1_i2		-3.64304	1.65314	13.8141	0.00137646	0.0159459
TRINITY_DN454_c0_g2_i2	P2C25_ARATH	-3.64094	3.64335	23.0362	0.000111136	0.00285384
TRINITY_DN19979_c0_g1_i4		-3.63983	1.59623	12.9683	0.00179969	0.0191564
TRINITY_DN25092_c0_g1_i9	TPC11_BOVIN	-3.63891	-0.556769	10.6551	0.00390914	0.0325951
TRINITY_DN16543_c0_g1_i4	GIN1_MOUSE	-3.63803	0.0467157	59.7534	1.92253e-07	3.59486e-05
TRINITY_DN2270_c0_g1_i12		-3.63681	0.848337	9.70678	0.00548212	0.0409844
TRINITY_DN12151_c0_g1_i7	NSL1_ARATH	-3.63641	0.947376	13.7295	0.00141335	0.0162661
TRINITY_DN203963_c0_g1_i3	DV4H_CATRO	-3.6355	-0.53501	24.5817	7.72203e-05	0.00223436
TRINITY_DN20286_c0_g1_i6		-3.63505	-0.243356	13.5798	0.00148142	0.016785
TRINITY_DN24348_c0_g1_i1	RDUF1_ARATH	-3.63408	-1.48788	12.157	0.00234494	0.0229629
TRINITY_DN10050_c0_g1_i6	YABD_BACSU	-3.63362	-0.715885	29.5195	2.62354e-05	0.00107564
TRINITY_DN3141_c0_g1_i22	POLX_TOBAC	-3.63185	1.96511	13.4141	0.00156103	0.0173703
TRINITY_DN25890_c1_g1_i1		-3.63071	-1.18348	59.6386	1.92686e-07	3.59486e-05
TRINITY_DN5142_c0_g1_i6	FUS5_GIBF5	-3.62817	0.58288	9.20426	0.00659315	0.0464041
TRINITY_DN2794_c0_g1_i13	CIPKB_ARATH	-3.62737	3.03578	8.9727	0.00718777	0.0492879
TRINITY_DN10620_c0_g1_i2	PP408_ARATH	-3.626	0.631207	72.7245	4.15417e-08	1.13157e-05
TRINITY_DN83616_c0_g1_i1	PER72_ARATH	-3.62594	0.23149	17.6369	0.000447034	0.0072913
TRINITY_DN14488_c1_g1_i2	GEK1_ARATH	-3.62434	0.795427	11.0348	0.00342599	0.0298175
TRINITY_DN26040_c0_g1_i1	BGAL_ECOSM	-3.62178	0.702615	13.1374	0.00170468	0.0184345
TRINITY_DN16856_c0_g1_i4		-3.62125	1.50012	12.8786	0.00185243	0.0195494
TRINITY_DN3017_c1_g1_i9	UBP26_ARATH	-3.62101	-1.14838	10.5777	0.0040166	0.0331566
TRINITY_DN1792_c0_g1_i3		-3.62077	0.290504	92.7604	5.61648e-09	2.74717e-06
TRINITY_DN41820_c0_g1_i1		-3.6186	1.72741	9.43231	0.00606059	0.0438301
TRINITY_DN153104_c0_g3_i2	HSPR1_ARATH	-3.61762	2.73683	20.2007	0.000225106	0.00456786
TRINITY_DN5210_c0_g2_i1		-3.61762	0.586616	21.3568	0.000167761	0.00376731
TRINITY_DN8826_c0_g1_i4	PMA1_ARATH	-3.61682	-2.08281	37.2541	5.83065e-06	0.00039231
TRINITY_DN48739_c0_g1_i5	RK28_TOBAC	-3.61632	-1.42903	11.2559	0.00317538	0.0282842
TRINITY_DN2_c0_g1_i18	SUD1_ARATH	-3.61515	-0.377248	9.10888	0.00683117	0.0475583
TRINITY_DN333_c0_g1_i5	1A1C_SOYBN	-3.61446	0.458912	10.3622	0.00433369	0.0349156
TRINITY_DN12660_c0_g1_i15	PQT3L_ARATH	-3.61004	2.75257	18.4078	0.000361808	0.00630761
TRINITY_DN65605_c0_g1_i2		-3.60872	2.12574	45.8181	1.44442e-06	0.000147993
TRINITY_DN4784_c0_g3_i1	C71A1_PERAE	-3.60859	1.98568	112.867	1.10145e-09	9.17865e-07
TRINITY_DN7086_c1_g1_i1		-3.60616	-1.19337	12.9809	0.00179243	0.0191025
TRINITY_DN8790_c1_g1_i1	C7A52_PANGI	-3.60575	1.18165	15.7058	0.000775906	0.0106439
TRINITY_DN23613_c1_g2_i3	AGP31_ARATH	-3.60407	-0.805994	19.6984	0.000256513	0.00498488
TRINITY_DN1688_c0_g1_i15	PMA4_ARATH	-3.60401	1.7341	29.1711	2.82045e-05	0.00112696
TRINITY_DN1103_c0_g2_i3	SPXM3_ARATH	-3.60188	-0.674098	14.5178	0.00110756	0.0136856
TRINITY_DN930_c0_g1_i9		-3.60129	1.5673	26.0065	5.58518e-05	0.00178401
TRINITY_DN26861_c0_g2_i2		-3.60059	-0.213424	49.4237	7.9929e-07	9.80582e-05
TRINITY_DN33419_c0_g1_i4		-3.59968	-1.02108	15.0175	0.000952	0.0123145
TRINITY_DN9039_c0_g1_i10	ASK11_ARATH	-3.59851	2.85537	56.6744	3.08055e-07	4.95792e-05
TRINITY_DN11125_c0_g2_i2	RH16_ARATH	-3.59637	-1.07358	28.1468	3.50032e-05	0.00130476
TRINITY_DN60389_c0_g2_i7		-3.59364	-0.447516	16.1091	0.000689646	0.00982207
TRINITY_DN5683_c0_g2_i1	RBM25_MOUSE	-3.59352	1.7496	11.0839	0.00336848	0.0294605
TRINITY_DN198136_c0_g1_i1	PUB21_ARATH	-3.59271	4.37512	17.0716	0.000523621	0.0081363
TRINITY_DN22712_c0_g1_i9	WAV3_ARATH	-3.59239	2.25649	12.1721	0.0023333	0.0228753
TRINITY_DN11564_c0_g1_i2		-3.59035	0.780762	11.2731	0.00315673	0.02816
TRINITY_DN29620_c0_g1_i16	Y4374_ARATH	-3.59023	1.00746	9.24081	0.0065044	0.0459981
TRINITY_DN9791_c0_g1_i1		-3.58946	1.43176	13.0365	0.00176069	0.0188708
TRINITY_DN1674_c0_g1_i7	CSLC6_ARATH	-3.58765	-1.18594	18.3294	0.000369596	0.00641061
TRINITY_DN153104_c0_g2_i1	HSPR2_ARATH	-3.58762	2.58744	41.7146	2.77643e-06	0.000238251
TRINITY_DN1661_c0_g1_i6	CDPK4_ORYSJ	-3.58704	-0.517035	29.869	2.44113e-05	0.00102972
TRINITY_DN10281_c0_g1_i17		-3.58592	-0.95733	18.4604	0.00035669	0.00623869
TRINITY_DN454_c0_g2_i1	P2C25_ARATH	-3.58567	5.10057	32.3228	1.49314e-05	0.000743259
TRINITY_DN45109_c3_g1_i1		-3.58527	-2.07146	32.2264	1.51205e-05	0.000749428
TRINITY_DN4023_c0_g1_i12	CSLD2_ORYSI	-3.58464	0.339994	9.6247	0.00564839	0.0418479
TRINITY_DN6929_c0_g1_i2		-3.58286	1.76923	90.4308	7.34944e-09	3.19783e-06
TRINITY_DN572_c0_g1_i7	AB2A_ARATH	-3.58265	-0.531293	14.1878	0.00122562	0.0146812
TRINITY_DN469_c0_g1_i5	SYKC_ARATH	-3.58261	-0.649209	13.6406	0.00145336	0.0165756
TRINITY_DN30614_c0_g1_i8		-3.58123	4.34349	55.024	3.83813e-07	5.84284e-05
TRINITY_DN7542_c1_g1_i7		-3.58075	0.495655	26.709	4.77918e-05	0.00160597
TRINITY_DN4825_c0_g1_i15	RIC1_ORYSJ	-3.57943	-0.0815365	13.4221	0.00155708	0.0173367
TRINITY_DN7173_c0_g1_i10	GLIP3_ARATH	-3.57936	1.7994	32.0188	1.58481e-05	0.000773783
TRINITY_DN18045_c0_g4_i1	GSTU7_ARATH	-3.57742	-0.0739846	10.3841	0.00430023	0.0347287
TRINITY_DN4863_c0_g2_i4	MPK4_ARATH	-3.57721	3.11944	19.6295	0.000261188	0.0050407
TRINITY_DN9289_c0_g3_i1		-3.57653	-1.42205	42.5406	2.30832e-06	0.000209592
TRINITY_DN4861_c0_g1_i9	LORF2_HUMAN	-3.57634	0.520445	13.7164	0.00141917	0.0163164
TRINITY_DN15325_c2_g1_i1		-3.5761	-0.246586	48.9415	8.56895e-07	0.000102555
TRINITY_DN15685_c0_g1_i7		-3.57491	-0.185759	29.4662	2.65268e-05	0.00108282
TRINITY_DN19044_c0_g1_i3		-3.57388	-1.30784	14.3812	0.00115482	0.0140937
TRINITY_DN48902_c0_g2_i1		-3.57269	1.03733	18.6348	0.000340268	0.00604354
TRINITY_DN8871_c1_g1_i2		-3.5716	-0.0170089	16.6115	0.000596708	0.00886149
TRINITY_DN151856_c0_g2_i2		-3.56889	-0.614826	21.2621	0.000171791	0.00382851
TRINITY_DN6324_c0_g1_i12	REMO_ARATH	-3.56799	2.04291	22.3671	0.000130675	0.00318777
TRINITY_DN13241_c0_g1_i17	PMTS_ARATH	-3.56721	-0.894233	12.0229	0.00245164	0.0236785
TRINITY_DN95752_c1_g1_i1		-3.56681	-0.331658	30.8193	2.01202e-05	0.000904317
TRINITY_DN47631_c1_g1_i4		-3.56672	1.15061	9.02076	0.0070596	0.0486254
TRINITY_DN10169_c0_g1_i1	RTP2_TRYBG	-3.5666	1.62128	18.954	0.000312327	0.00570583
TRINITY_DN605_c0_g1_i2	AGL2_BACTQ	-3.56461	-0.655747	27.6204	3.91846e-05	0.00140077
TRINITY_DN12037_c0_g1_i10	ODO1_DICDI	-3.5631	1.93557	10.2022	0.00458696	0.0362916
TRINITY_DN74439_c0_g1_i1		-3.56021	1.53084	22.1204	0.000138811	0.00331904
TRINITY_DN199475_c0_g1_i2	PMGT2_TETNG	-3.55948	3.37035	17.2483	0.000498222	0.00786769
TRINITY_DN18926_c0_g1_i2		-3.55948	-0.324605	12.0816	0.00240426	0.0233592
TRINITY_DN24265_c0_g1_i14	BAHL2_ORYSI	-3.5587	-1.17297	15.051	0.000942481	0.0122242
TRINITY_DN241404_c1_g1_i6	AGD3_ARATH	-3.55759	-0.968369	9.39256	0.00614986	0.0442959
TRINITY_DN14371_c0_g1_i17	C2GR2_ARATH	-3.55665	-0.154101	10.0854	0.00478231	0.0373641
TRINITY_DN63263_c1_g1_i9	Y5486_ARATH	-3.5543	-0.482876	12.0454	0.00243339	0.023567
TRINITY_DN25734_c0_g1_i1	Y3720_ARATH	-3.55194	-1.7132	17.9326	0.000411964	0.00689096
TRINITY_DN2204_c1_g1_i2	ASIL2_ARATH	-3.55004	-1.51659	17.2154	0.000502848	0.00791299
TRINITY_DN50131_c0_g1_i15	MCA1_ARATH	-3.54991	-0.751497	12.6738	0.00197942	0.0204165
TRINITY_DN37175_c0_g1_i2		-3.54931	-0.808136	10.0299	0.00487834	0.0378343
TRINITY_DN5050_c0_g1_i1	IAA26_ARATH	-3.54703	-0.717504	12.2052	0.00230786	0.022711
TRINITY_DN3222_c0_g1_i9		-3.54505	0.825441	10.5325	0.00408093	0.0335453
TRINITY_DN7183_c0_g2_i1	GERS_RHISY	-3.54448	0.164397	14.7813	0.0010223	0.0129434
TRINITY_DN27197_c0_g2_i8	TI10A_ARATH	-3.53806	3.24619	11.384	0.00303955	0.0274533
TRINITY_DN56898_c0_g2_i2		-3.53395	0.139558	15.5496	0.000812441	0.0109894
TRINITY_DN3534_c0_g1_i2		-3.53258	-0.99882	12.9005	0.00183942	0.0194541
TRINITY_DN11360_c0_g1_i8	AKRC9_ARATH	-3.53246	-0.0928351	13.181	0.00168109	0.0182637
TRINITY_DN2973_c0_g1_i3		-3.52994	-1.59352	22.3004	0.000132822	0.00321894
TRINITY_DN20136_c0_g1_i7	CDPKJ_ORYSJ	-3.52919	1.259	9.04113	0.00700604	0.0483749
TRINITY_DN11395_c0_g1_i2	Y4445_ARATH	-3.52706	2.62452	29.167	2.8229e-05	0.00112696
TRINITY_DN9966_c0_g1_i2	SLK2_ARATH	-3.52646	-1.08086	10.8547	0.00364633	0.0310509
TRINITY_DN7743_c0_g1_i3	PR1B1_ARATH	-3.52393	1.88456	40.5556	3.36645e-06	0.000268897
TRINITY_DN1661_c0_g1_i7	CDPKI_ORYSJ	-3.52294	2.51319	61.1818	1.73045e-07	3.32776e-05
TRINITY_DN11166_c0_g1_i9	FH5_ARATH	-3.52182	-0.0364505	27.9367	3.66101e-05	0.00134025
TRINITY_DN6633_c0_g1_i7	ERF1Z_ARATH	-3.51852	-0.289202	12.2087	0.00230518	0.0226966
TRINITY_DN20675_c1_g1_i5		-3.51834	-0.314296	12.3727	0.002184	0.0218552
TRINITY_DN44378_c1_g2_i1		-3.51784	-1.57406	70.9679	4.97452e-08	1.2865e-05
TRINITY_DN45150_c0_g1_i11	KINUC_ARATH	-3.51735	-0.867401	14.5297	0.00110353	0.0136486
TRINITY_DN14759_c0_g1_i16	CLPB4_ARATH	-3.51617	1.91371	13.0316	0.00176343	0.0188866
TRINITY_DN94743_c0_g3_i1		-3.51595	-0.595865	16.1673	0.000678105	0.00969945
TRINITY_DN14248_c0_g1_i1		-3.51316	-1.17462	18.2286	0.000379893	0.00653379
TRINITY_DN57907_c0_g2_i1		-3.50936	-0.480117	18.9594	0.000311873	0.0057031
TRINITY_DN4184_c2_g3_i1	XTH23_ARATH	-3.50925	2.25929	10.4975	0.00413154	0.0338155
TRINITY_DN9533_c3_g1_i2	POLR2_ARATH	-3.50792	1.60626	28.2041	3.45783e-05	0.00129366
TRINITY_DN31755_c0_g1_i3		-3.50759	-0.676041	45.0342	1.54313e-06	0.000155139
TRINITY_DN14_c1_g2_i2	ALPL_ARATH	-3.50659	6.23264	21.3816	0.000166723	0.00375047
TRINITY_DN30721_c0_g1_i1	FKB65_ARATH	-3.5041	1.3564	60.3691	1.8937e-07	3.5685e-05
TRINITY_DN2995_c0_g1_i1	VAP22_ARATH	-3.50221	0.307854	17.6339	0.000447405	0.00729458
TRINITY_DN7875_c0_g1_i5	1A112_ARATH	-3.50075	1.454	13.8853	0.00134621	0.015694
TRINITY_DN28909_c0_g1_i7	CERK_ARATH	-3.50003	-0.980211	15.8549	0.000742702	0.0103342
TRINITY_DN4816_c0_g2_i11	ANXD2_ARATH	-3.49747	-0.914303	15.2809	0.000879877	0.0116357
TRINITY_DN229771_c0_g1_i2	DNJ20_ARATH	-3.49545	3.94453	60.8046	1.8137e-07	3.46396e-05
TRINITY_DN3241_c0_g1_i2		-3.49527	0.10011	12.5642	0.00205132	0.0209336
TRINITY_DN1671_c0_g1_i6	BGL22_ORYSJ	-3.49291	3.8311	32.8924	1.33673e-05	0.000691722
TRINITY_DN41840_c0_g1_i7	CHR28_ARATH	-3.4923	0.370448	16.4421	0.000626405	0.00917697
TRINITY_DN4498_c0_g1_i16		-3.48996	-1.98728	20.7372	0.000196176	0.00417985
TRINITY_DN13158_c0_g1_i8	RVE1_ARATH	-3.48837	1.28957	22.0929	0.000139753	0.00333447
TRINITY_DN26178_c0_g1_i2	CAB25_ARATH	-3.48765	6.4929	33.412	1.20966e-05	0.000650193
TRINITY_DN14_c1_g2_i1	ALPL_ARATH	-3.47426	7.1958	20.6553	0.00020031	0.00423584
TRINITY_DN97844_c0_g1_i1		-3.47414	-1.02193	95.7467	4.30848e-09	2.29716e-06
TRINITY_DN18807_c1_g1_i1	EXO_ARATH	-3.47387	6.6794	21.7999	0.00015023	0.00349621
TRINITY_DN6807_c0_g1_i6	OFT20_ARATH	-3.47335	-0.242696	9.74914	0.00539843	0.0405577
TRINITY_DN2681_c0_g1_i8	RFS2_ARATH	-3.4722	-0.445828	9.46397	0.00599053	0.0434626
TRINITY_DN3644_c1_g2_i1		-3.4712	3.42251	40.4663	3.41733e-06	0.000272078
TRINITY_DN147958_c0_g1_i8	NTL9_ARATH	-3.47117	2.07874	8.99814	0.0071196	0.0489338
TRINITY_DN64164_c0_g1_i1	AATP9_ARATH	-3.47059	1.07316	18.8953	0.000317272	0.00576713
TRINITY_DN55296_c0_g1_i1	Y5613_ARATH	-3.46559	-0.429473	54.4357	3.83794e-07	5.84284e-05
TRINITY_DN4784_c0_g3_i2	C83B1_ARATH	-3.46525	0.675883	93.742	5.14377e-09	2.58335e-06
TRINITY_DN62661_c0_g2_i1		-3.46473	2.09307	35.4073	8.31946e-06	0.000501617
TRINITY_DN5331_c1_g1_i3	DNJH_ATRNU	-3.46437	5.79264	36.3586	6.99375e-06	0.000445774
TRINITY_DN46929_c0_g2_i1		-3.4642	-2.0182	46.9319	1.14267e-06	0.000124153
TRINITY_DN4825_c0_g1_i8	RAD2A_ARATH	-3.46265	0.593508	11.5368	0.00288587	0.0264616
TRINITY_DN22933_c0_g1_i8	SKIP4_ARATH	-3.46194	-0.287853	9.89805	0.00511534	0.0391318
TRINITY_DN171454_c0_g1_i2	P2C08_ORYSJ	-3.46194	0.878958	39.7738	3.842e-06	0.000295233
TRINITY_DN3286_c0_g1_i18	RBOHB_SOLTU	-3.46155	2.29984	10.1017	0.00475458	0.0372001
TRINITY_DN112775_c0_g1_i9		-3.45764	0.694124	25.6348	6.07141e-05	0.0018811
TRINITY_DN27000_c1_g2_i1		-3.45634	1.14257	16.5818	0.000601801	0.00891051
TRINITY_DN32000_c1_g1_i1		-3.45622	0.353462	29.6701	2.54317e-05	0.00105651
TRINITY_DN89941_c0_g1_i3	HSP7H_ARATH	-3.4559	-0.123379	10.0768	0.0047972	0.0374206
TRINITY_DN10835_c0_g1_i8		-3.45585	-0.697626	27.132	4.35617e-05	0.00150836
TRINITY_DN173_c0_g1_i18	LRR1_ARATH	-3.45465	0.870285	28.1493	3.4984e-05	0.00130475
TRINITY_DN17399_c0_g1_i3		-3.45216	0.922466	9.45211	0.00601667	0.0436155
TRINITY_DN14753_c0_g2_i2		-3.45189	0.377885	47.6975	1.05589e-06	0.000117379
TRINITY_DN9383_c2_g1_i2		-3.45182	-0.354729	9.02407	0.00705087	0.0485885
TRINITY_DN11746_c0_g1_i8	MIOX4_ARATH	-3.45141	-0.591226	11.0501	0.00340792	0.0296923
TRINITY_DN492_c0_g1_i6	Y4361_ARATH	-3.44985	-1.12792	10.4989	0.0041294	0.0338029
TRINITY_DN4156_c0_g1_i22	ASY1_ARATH	-3.44835	-1.70074	12.0632	0.00241903	0.0234609
TRINITY_DN2547_c0_g1_i11	Y4424_ARATH	-3.44716	-1.61024	11.4621	0.00295998	0.0269405
TRINITY_DN15413_c0_g1_i3	Y4095_ARATH	-3.44625	0.0311353	15.0505	0.000942629	0.0122242
TRINITY_DN4863_c0_g2_i5	MPK4_ARATH	-3.44508	2.44995	26.5928	4.90309e-05	0.00163241
TRINITY_DN11727_c0_g1_i4	AGD10_ARATH	-3.44474	2.07012	11.2979	0.00313012	0.0280051
TRINITY_DN41456_c0_g1_i6		-3.44386	-0.845273	9.31203	0.00633525	0.0451539
TRINITY_DN83202_c0_g1_i4		-3.44343	-0.855285	21.545	0.000160052	0.00364046
TRINITY_DN41119_c0_g1_i2		-3.44325	1.31809	12.6575	0.00198996	0.0204914
TRINITY_DN962_c0_g1_i2	DEGP8_ARATH	-3.44203	0.102827	37.8002	5.36346e-06	0.000369268
TRINITY_DN3034_c0_g1_i6	PEK10_ARATH	-3.44084	1.00952	10.3239	0.00439277	0.0352478
TRINITY_DN4759_c1_g2_i1	ACCH2_ARATH	-3.44009	-0.889029	10.0837	0.00478528	0.0373665
TRINITY_DN50598_c0_g1_i1		-3.43955	-0.89634	10.12	0.00472357	0.0370208
TRINITY_DN5841_c0_g1_i15		-3.4384	-0.401505	19.4133	0.000276471	0.0052366
TRINITY_DN1535_c0_g1_i9	LOX31_SOLTU	-3.43696	5.1828	11.4527	0.00296939	0.0270073
TRINITY_DN10323_c0_g3_i3		-3.43678	-0.666335	11.3797	0.003044	0.0274691
TRINITY_DN10850_c0_g2_i1		-3.42747	1.44502	23.6192	9.67179e-05	0.00259018
TRINITY_DN13035_c0_g5_i1	COPIA_DROME	-3.42441	0.372234	38.1352	5.09729e-06	0.000356617
TRINITY_DN26448_c0_g1_i3	IPT1_ARATH	-3.42429	-0.416646	47.1574	1.10868e-06	0.000121921
TRINITY_DN47717_c1_g1_i7	DIOX5_ARATH	-3.42427	4.18845	33.3153	1.23226e-05	0.000657939
TRINITY_DN104332_c0_g3_i4	P2C24_ARATH	-3.42388	0.229449	18.0273	0.000401394	0.00678127
TRINITY_DN28920_c0_g1_i5		-3.42363	0.0373093	10.895	0.00359563	0.0307645
TRINITY_DN23793_c0_g1_i2	HEM21_ARATH	-3.42274	0.833576	12.3673	0.00218788	0.0218805
TRINITY_DN5598_c0_g3_i2		-3.42228	-1.69233	13.1143	0.00171736	0.0185236
TRINITY_DN77964_c0_g1_i4		-3.42215	-0.0962469	19.6361	0.000260736	0.00503649
TRINITY_DN30701_c0_g2_i1	PCS1L_ARATH	-3.42067	4.14832	39.4677	4.04802e-06	0.000304239
TRINITY_DN84474_c0_g2_i5	ERF80_ARATH	-3.41896	6.54051	29.7294	2.51228e-05	0.00104897
TRINITY_DN5106_c2_g1_i6		-3.41854	4.27677	18.9391	0.000313576	0.00572029
TRINITY_DN86_c0_g1_i3	YI31B_YEAST	-3.41785	2.16014	23.7743	9.32379e-05	0.00252882
TRINITY_DN13275_c0_g2_i1	RS202_ARATH	-3.41723	0.864617	12.2839	0.00224873	0.0222992
TRINITY_DN17780_c0_g4_i1		-3.41657	3.4708	16.4945	0.000617052	0.00907539
TRINITY_DN11719_c0_g2_i3		-3.41619	-0.0864846	10.7907	0.0037284	0.0315275
TRINITY_DN91_c1_g1_i10	TBL31_ARATH	-3.41579	0.938348	16.1359	0.000684312	0.00976464
TRINITY_DN561_c0_g2_i1	RNHX1_ARATH	-3.41481	3.35256	12.2138	0.00230131	0.0226763
TRINITY_DN6074_c0_g2_i1	PBL9_ARATH	-3.41235	-0.242201	14.9286	0.000977814	0.0125574
TRINITY_DN68518_c0_g2_i1	CYT1_ACTDE	-3.41154	4.28849	32.2159	1.52469e-05	0.000754144
TRINITY_DN706_c0_g1_i11	AB28B_ARATH	-3.41146	0.761999	13.7554	0.00140193	0.0161676
TRINITY_DN28945_c0_g1_i15	FRO3_ARATH	-3.40954	0.139211	21.821	0.000149448	0.00348708
TRINITY_DN5092_c0_g1_i2		-3.40779	0.490302	9.3107	0.00633835	0.0451617
TRINITY_DN4827_c0_g1_i9		-3.40699	4.9821	18.9566	0.000312109	0.00570358
TRINITY_DN41840_c0_g1_i16	CHR28_ARATH	-3.40621	0.261382	11.3588	0.00306574	0.0275989
TRINITY_DN4373_c0_g1_i6	FAD3C_SESIN	-3.40211	3.02111	16.1377	0.000683959	0.00976332
TRINITY_DN3319_c0_g3_i2	MY102_ARATH	-3.40145	-0.337648	9.40711	0.00611701	0.0441297
TRINITY_DN64675_c1_g1_i1		-3.39986	-1.18031	40.9401	2.99471e-06	0.000251045
TRINITY_DN3841_c0_g1_i14	BH104_ARATH	-3.39983	1.7675	28.9871	2.93098e-05	0.00115695
TRINITY_DN11753_c0_g1_i3	GTE6_ARATH	-3.3996	-1.21331	13.8206	0.00137366	0.0159266
TRINITY_DN7539_c0_g1_i8		-3.39893	1.22508	41.4217	2.91394e-06	0.000246664
TRINITY_DN7506_c0_g1_i1		-3.39792	-0.296751	12.9948	0.00178442	0.0190461
TRINITY_DN447_c0_g1_i4		-3.3975	0.518277	14.8481	0.00100185	0.0127511
TRINITY_DN11268_c0_g1_i22	TTC38_HUMAN	-3.39721	-0.561261	16.282	0.000655974	0.00947201
TRINITY_DN3319_c0_g3_i1	MY102_ARATH	-3.39673	0.878793	48.5346	9.48043e-07	0.000109866
TRINITY_DN12375_c0_g1_i3		-3.39539	-0.387935	17.5004	0.000464325	0.00748154
TRINITY_DN21214_c0_g1_i1	ZAT12_ARATH	-3.39289	-0.196311	16.1666	0.00067824	0.00970014
TRINITY_DN1636_c0_g1_i20	TPL_ARATH	-3.39252	-0.448285	9.5922	0.00571578	0.0421348
TRINITY_DN4005_c0_g2_i1		-3.39113	-0.461468	11.6609	0.00276746	0.0257301
TRINITY_DN4220_c0_g1_i3	GLR31_ARATH	-3.3908	1.9928	9.00909	0.00709049	0.0487873
TRINITY_DN882_c0_g1_i6	SC61A_DICDI	-3.39011	2.25012	28.2315	3.43771e-05	0.0012887
TRINITY_DN17142_c2_g1_i6	POLR1_ARATH	-3.39009	1.21022	13.9425	0.00132241	0.0154962
TRINITY_DN16115_c1_g2_i2		-3.38895	-0.868212	51.7872	5.55551e-07	7.58645e-05
TRINITY_DN90879_c1_g1_i1	RNHX1_ARATH	-3.38798	-0.557198	65.2942	9.57951e-08	2.15969e-05
TRINITY_DN171454_c0_g1_i1	P2C08_ORYSJ	-3.38722	0.0416546	36.5834	6.653e-06	0.000431077
TRINITY_DN13053_c0_g1_i1		-3.38698	-0.151336	15.9098	0.000730869	0.010218
TRINITY_DN407_c0_g1_i14	CRK15_ARATH	-3.38484	-1.22899	15.9584	0.000720582	0.0101204
TRINITY_DN24015_c0_g2_i3		-3.38435	-1.49271	23.4225	0.000101338	0.00267617
TRINITY_DN12607_c1_g1_i2	HSP21_SOYBN	-3.38416	-0.490217	9.88783	0.00513425	0.0392443
TRINITY_DN11331_c0_g1_i12		-3.38356	-1.30628	16.3303	0.000646899	0.00938554
TRINITY_DN24786_c0_g3_i2		-3.38308	-0.914185	9.00875	0.00709138	0.0487905
TRINITY_DN28200_c0_g1_i2	KAD7_ARATH	-3.38278	1.49605	16.6373	0.000592316	0.00881647
TRINITY_DN312_c0_g1_i4		-3.38234	3.77169	25.0692	6.90343e-05	0.0020655
TRINITY_DN5763_c0_g1_i4	TTL12_MOUSE	-3.37923	0.187442	11.5717	0.0028521	0.0262589
TRINITY_DN21101_c0_g1_i1		-3.37776	3.2267	14.4714	0.00112336	0.0138252
TRINITY_DN18068_c0_g1_i4	SRPK1_HUMAN	-3.37677	-0.864246	12.7227	0.00194827	0.0201832
TRINITY_DN28982_c0_g1_i2		-3.37619	-0.342616	20.1082	0.000230553	0.00464338
TRINITY_DN3971_c0_g1_i6	D27_ORYSJ	-3.37558	5.5301	13.8492	0.00136145	0.0158111
TRINITY_DN56513_c0_g2_i1	STEP2_ARATH	-3.37529	3.91693	11.2112	0.00322431	0.0285841
TRINITY_DN172659_c1_g1_i1	YPTM1_MAIZE	-3.37341	-0.510073	26.6742	4.81588e-05	0.00161388
TRINITY_DN28825_c0_g1_i2	PER44_ARATH	-3.37326	2.4016	13.4512	0.0015428	0.0172357
TRINITY_DN101292_c0_g1_i1		-3.37277	4.22778	23.9618	8.92172e-05	0.0024534
TRINITY_DN7714_c0_g1_i12	IF2B_MOUSE	-3.37236	-0.495705	13.0326	0.00176287	0.0188845
TRINITY_DN43996_c0_g1_i1	SRM1_ARATH	-3.37234	-1.75039	19.5675	0.000265469	0.00509878
TRINITY_DN5843_c0_g2_i1		-3.37133	-1.83449	15.5264	0.000818045	0.0110373
TRINITY_DN21101_c0_g2_i1		-3.37097	3.10936	13.2622	0.00163814	0.0179585
TRINITY_DN85299_c1_g1_i1		-3.3701	1.48435	21.7778	0.000151056	0.00351109
TRINITY_DN67398_c1_g1_i2	JIPH_ATRCA	-3.37006	2.31777	19.2151	0.00029135	0.00542838
TRINITY_DN16527_c1_g1_i1		-3.36939	-2.30865	11.6789	0.00275073	0.0256234
TRINITY_DN48431_c0_g1_i6	FH5_ORYSJ	-3.36834	-1.00578	10.441	0.00421462	0.0342563
TRINITY_DN13165_c0_g1_i3	RIP4_SAPOF	-3.3674	-0.160164	14.3358	0.00117105	0.0142362
TRINITY_DN81950_c0_g1_i1	JIPH_ATRCA	-3.36642	-0.163334	17.0111	0.000532629	0.00822403
TRINITY_DN229771_c0_g1_i1	DNJ20_ARATH	-3.36616	3.40098	60.5627	1.86941e-07	3.53457e-05
TRINITY_DN9675_c0_g1_i10		-3.36399	2.86518	13.4338	0.00155132	0.0172965
TRINITY_DN25707_c0_g2_i4		-3.36348	-1.63249	32.5092	1.4126e-05	0.000715837
TRINITY_DN20593_c0_g1_i3	ATL56_ARATH	-3.3624	-0.813353	21.4387	0.000164357	0.00370912
TRINITY_DN17950_c2_g1_i5		-3.3621	-0.998409	24.0313	8.77732e-05	0.00242853
TRINITY_DN26352_c0_g1_i1	GUX8_ARATH	-3.36163	2.54369	15.2767	0.00088096	0.0116405
TRINITY_DN1194_c0_g2_i3		-3.36135	3.52382	41.9439	2.67376e-06	0.000232633
TRINITY_DN98274_c0_g1_i5	CIGR1_ORYSJ	-3.36113	6.25777	16.9751	0.000538085	0.00827306
TRINITY_DN123319_c0_g1_i2	C3H47_ARATH	-3.36092	4.09483	34.4471	9.94384e-06	0.000569299
TRINITY_DN49987_c0_g3_i1		-3.36083	1.68635	30.8612	1.99514e-05	0.000898162
TRINITY_DN74015_c0_g1_i1	CAF1K_ARATH	-3.35985	6.5624	35.5171	8.15312e-06	0.000494991
TRINITY_DN6633_c0_g1_i5		-3.35891	-0.826182	10.6265	0.00394849	0.0327993
TRINITY_DN14193_c0_g3_i1		-3.35838	1.11827	40.5291	3.38144e-06	0.000269642
TRINITY_DN1299_c0_g1_i2	AOX1A_ARATH	-3.35818	0.73399	10.9944	0.00347402	0.0300541
TRINITY_DN14542_c0_g1_i2		-3.35813	-1.07317	12.7708	0.00191811	0.0199652
TRINITY_DN41748_c1_g2_i1		-3.35771	-1.12492	39.2364	4.01221e-06	0.00030266
TRINITY_DN84474_c0_g2_i1	ERF80_ARATH	-3.35507	5.69318	33.3756	1.21812e-05	0.000653178
TRINITY_DN18273_c0_g1_i1	CRR7_ARATH	-3.35338	1.10342	9.78742	0.00532403	0.0402177
TRINITY_DN12818_c0_g1_i1	PTR6_ARATH	-3.35279	0.861222	10.5787	0.00401522	0.0331505
TRINITY_DN1800_c0_g1_i6	HMGCL_ARATH	-3.35142	4.16497	12.9447	0.00181337	0.0192564
TRINITY_DN740_c0_g1_i4		-3.35086	-0.65741	13.4324	0.00155198	0.0173022
TRINITY_DN20165_c0_g1_i1		-3.35059	-0.139514	19.9958	0.000237376	0.00473065
TRINITY_DN6426_c0_g1_i5	YLS8_ARATH	-3.34915	0.873964	21.0868	0.000179541	0.00393842
TRINITY_DN2911_c0_g1_i3		-3.34789	0.958459	9.53249	0.00584192	0.0427509
TRINITY_DN1403_c0_g2_i6	YI31B_YEAST	-3.34607	1.68146	11.4957	0.00292635	0.0267083
TRINITY_DN90738_c0_g1_i1		-3.34207	3.22441	17.0017	0.000534052	0.00824115
TRINITY_DN104238_c0_g1_i2		-3.34203	-1.19626	16.2412	0.000663745	0.00955161
TRINITY_DN62556_c0_g1_i2		-3.3402	-1.2218	9.51359	0.0058825	0.0429278
TRINITY_DN5313_c0_g1_i4	BPA1_ARATH	-3.33783	-1.27403	10.2749	0.00446991	0.035676
TRINITY_DN26321_c0_g2_i11		-3.33726	-1.21625	17.3787	0.000480361	0.00766745
TRINITY_DN44352_c0_g1_i3		-3.33717	0.171049	14.2756	0.00119289	0.0144068
TRINITY_DN20585_c0_g1_i4	TRPX_ARATH	-3.3366	1.47171	18.1784	0.000385124	0.00659754
TRINITY_DN30701_c0_g2_i2	PCS1L_ARATH	-3.33641	5.98672	48.8816	9.10863e-07	0.0001073
TRINITY_DN94345_c0_g1_i5	XTH30_ARATH	-3.33517	0.179406	10.922	0.00356222	0.0305787
TRINITY_DN14391_c0_g1_i1	DLO1_ARATH	-3.33429	0.90623	73.6314	3.72365e-08	1.05785e-05
TRINITY_DN45150_c0_g1_i9	KINUC_ARATH	-3.33392	-0.507158	18.104	0.000393043	0.0066894
TRINITY_DN2399_c1_g2_i5	P2C56_ARATH	-3.33136	1.61371	53.0612	5.01792e-07	7.03878e-05
TRINITY_DN14_c1_g3_i1		-3.3309	3.27966	20.9984	0.000183593	0.00400273
TRINITY_DN19294_c0_g1_i1		-3.33076	-1.1221	12.53	0.00207435	0.0210827
TRINITY_DN1103_c0_g1_i6	SPXM1_ORYSJ	-3.32994	-0.88138	17.897	0.000416021	0.00693259
TRINITY_DN38912_c0_g1_i1		-3.3295	4.16437	20.7315	0.000196459	0.00418209
TRINITY_DN250166_c0_g1_i3		-3.32934	0.457398	10.1365	0.00469585	0.0368678
TRINITY_DN76116_c0_g2_i4		-3.32831	0.346012	27.7823	3.7843e-05	0.00136889
TRINITY_DN11746_c0_g1_i7	MIOX5_ARATH	-3.32796	0.179259	17.7791	0.000429771	0.0070976
TRINITY_DN407_c0_g1_i8	CRK26_ARATH	-3.32785	0.0167052	22.0975	0.000139595	0.00333143
TRINITY_DN23882_c0_g1_i2		-3.32763	0.00586544	10.4671	0.00417603	0.0340434
TRINITY_DN10112_c0_g1_i9	XLG1_ARATH	-3.32612	4.05601	27.8271	3.74802e-05	0.00136167
TRINITY_DN16464_c1_g1_i1		-3.32612	-0.369222	14.1116	0.00125484	0.0149242
TRINITY_DN6605_c0_g1_i6	CH20_ARATH	-3.32469	1.13263	11.0853	0.00336684	0.0294519
TRINITY_DN28625_c0_g1_i4	R13L1_ARATH	-3.32464	-0.257562	9.24112	0.00650365	0.0459981
TRINITY_DN61610_c0_g1_i14	HIP1_ORYSJ	-3.3239	0.0343605	19.9637	0.000239363	0.00475258
TRINITY_DN162706_c0_g1_i5		-3.32365	-0.180494	10.6604	0.00390182	0.0325546
TRINITY_DN473_c1_g1_i2	ASD_ARATH	-3.3228	-1.37621	13.2282	0.00165598	0.0180958
TRINITY_DN166357_c0_g1_i1	DJB13_MOUSE	-3.32269	0.797177	18.716	0.000332903	0.00595278
TRINITY_DN22642_c1_g1_i9	PTI1_SOLLC	-3.32236	1.5881	22.9391	0.00011376	0.00290003
TRINITY_DN24965_c0_g1_i1		-3.31953	2.53828	53.657	4.62227e-07	6.68382e-05
TRINITY_DN5331_c0_g2_i1	DNJH_CUCSA	-3.31894	3.59139	40.3576	3.48041e-06	0.000275346
TRINITY_DN4858_c0_g3_i1		-3.31636	1.8116	72.8669	4.31622e-08	1.15888e-05
TRINITY_DN17304_c0_g2_i1	SL11_ORYSJ	-3.31618	-0.513874	11.8223	0.00262137	0.0247774
TRINITY_DN2560_c0_g1_i4	WOX4_ARATH	-3.31568	-1.54316	39.241	4.01128e-06	0.00030266
TRINITY_DN671_c0_g1_i6	P2C09_ARATH	-3.31413	0.870068	21.4036	0.000165806	0.00373508
TRINITY_DN333_c0_g1_i2	1A1C_SOYBN	-3.31251	2.48371	17.9147	0.000413997	0.00691525
TRINITY_DN6447_c0_g1_i2	HPR3_ARATH	-3.31143	1.89007	10.1512	0.00467112	0.036748
TRINITY_DN39257_c0_g2_i1	HSPR2_ARATH	-3.3111	3.68974	41.6324	2.81427e-06	0.000240579
TRINITY_DN9453_c1_g1_i1		-3.31005	1.00335	75.0809	3.18745e-08	9.56228e-06
TRINITY_DN8441_c1_g3_i1		-3.30971	2.64631	39.1315	4.28836e-06	0.000317392
TRINITY_DN19352_c0_g2_i2		-3.30918	-0.768184	10.7704	0.00375481	0.0316684
TRINITY_DN9323_c1_g1_i9	ASPG3_ARATH	-3.30875	-0.332794	10.1104	0.00473987	0.0371124
TRINITY_DN28528_c0_g1_i4		-3.30822	1.14406	9.46055	0.00599805	0.0435002
TRINITY_DN10112_c0_g1_i6	PP152_ARATH	-3.30756	2.79786	28.7353	3.09005e-05	0.00120555
TRINITY_DN31822_c1_g1_i1		-3.30441	-1.52571	32.6122	1.37805e-05	0.000706603
TRINITY_DN28550_c0_g1_i6	P2C58_ARATH	-3.30364	3.84977	32.6104	1.41177e-05	0.00071575
TRINITY_DN565_c0_g1_i19	SH3P2_ARATH	-3.30355	3.55184	15.1826	0.00090607	0.0118816
TRINITY_DN3045_c1_g1_i12	SODC2_MESCR	-3.30329	1.87314	123.746	4.79838e-10	4.99827e-07
TRINITY_DN12468_c0_g1_i2	PPA2_ARATH	-3.30316	1.60869	30.0052	2.37384e-05	0.00100775
TRINITY_DN41239_c0_g1_i2		-3.30285	-0.657513	25.617	6.09581e-05	0.00188658
TRINITY_DN239_c0_g1_i3	SY132_ARATH	-3.30186	0.578734	16.8067	0.000564396	0.00853299
TRINITY_DN7817_c0_g1_i2	RNH_HALSA	-3.30065	-0.860374	49.0809	8.22686e-07	0.000100272
TRINITY_DN5178_c0_g2_i14	PUB43_ARATH	-3.29846	-0.56287	26.6816	4.80807e-05	0.00161223
TRINITY_DN11151_c0_g2_i10		-3.29635	1.18567	23.8642	9.12865e-05	0.00249497
TRINITY_DN3024_c0_g1_i12	DNJA6_ARATH	-3.29566	-0.938399	13.3655	0.00158524	0.0175495
TRINITY_DN9791_c0_g3_i1		-3.29434	-1.10497	35.2098	8.3195e-06	0.000501617
TRINITY_DN18087_c1_g2_i2		-3.29377	1.4782	45.5379	1.50829e-06	0.000152453
TRINITY_DN4052_c1_g1_i4	HSP7F_ARATH	-3.29365	0.441907	17.1716	0.000509068	0.00798517
TRINITY_DN41783_c1_g1_i1	XTH23_ARATH	-3.29294	5.03941	22.2466	0.000134582	0.00324573
TRINITY_DN228620_c0_g1_i3		-3.29169	2.83042	15.4766	0.000830189	0.011149
TRINITY_DN11660_c0_g1_i5	DUR3_ARATH	-3.29123	0.261152	9.95204	0.00501683	0.0385695
TRINITY_DN16256_c0_g1_i4	HSP7P_ARATH	-3.29039	4.7586	21.1124	0.000178387	0.00392497
TRINITY_DN13301_c0_g1_i6		-3.29002	-0.242114	9.26713	0.00644131	0.0456969
TRINITY_DN155360_c0_g3_i1		-3.28986	-0.0764844	12.4697	0.00211567	0.0213541
TRINITY_DN18279_c1_g1_i2	IAAS_ORYSJ	-3.28847	-0.467215	15.4296	0.00084182	0.0112612
TRINITY_DN204999_c0_g1_i1	BAD1_ARATH	-3.28751	1.63934	21.2804	0.000171004	0.00381779
TRINITY_DN556_c0_g1_i11	FB274_ARATH	-3.28681	-1.04051	9.54838	0.00580805	0.0425612
TRINITY_DN35178_c0_g1_i4	PLY15_ARATH	-3.28634	-0.705161	24.2429	8.35391e-05	0.00234424
TRINITY_DN14384_c0_g1_i9		-3.28595	-1.61767	10.3733	0.00431666	0.0348215
TRINITY_DN4825_c0_g1_i6	RIC1_ORYSJ	-3.28539	3.98637	30.7122	2.05596e-05	0.000915378
TRINITY_DN48321_c0_g2_i1	XTH23_ARATH	-3.28334	3.306	16.1051	0.000690447	0.00982726
TRINITY_DN5016_c0_g1_i24	CML22_ARATH	-3.28321	-1.53251	41.8602	2.55298e-06	0.000224556
TRINITY_DN43281_c0_g1_i16	CYP23_ARATH	-3.28205	-0.750819	15.3684	0.000857251	0.011413
TRINITY_DN2347_c0_g1_i1	TOP3A_DROME	-3.28116	0.74624	9.94743	0.00502514	0.0386119
TRINITY_DN59072_c0_g1_i6	HGD_ARATH	-3.28103	-1.96332	10.6701	0.00388862	0.0324795
TRINITY_DN5178_c0_g2_i19	PUB43_ARATH	-3.2775	-0.154183	16.6827	0.000584695	0.00874469
TRINITY_DN48721_c0_g1_i4	DCL3_ARATH	-3.27637	1.37157	28.3805	3.33058e-05	0.00125987
TRINITY_DN8645_c0_g1_i15	RH8_ORYSJ	-3.27361	1.11179	16.6338	0.000592913	0.00882303
TRINITY_DN100122_c0_g2_i1		-3.27332	-2.0501	24.3977	8.05849e-05	0.00229454
TRINITY_DN31879_c0_g6_i1		-3.27252	-0.308374	44.1995	1.76144e-06	0.000171716
TRINITY_DN9590_c2_g1_i1		-3.27235	-1.08194	20.3326	0.000217581	0.00446591
TRINITY_DN8945_c1_g1_i4	KIPK2_ARATH	-3.27233	-0.916263	11.9855	0.00248235	0.0238579
TRINITY_DN14699_c0_g1_i17	KAT1_ARATH	-3.27133	2.0709	33.3013	1.23557e-05	0.000658458
TRINITY_DN5253_c0_g1_i2	FUT11_ARATH	-3.2707	-0.498424	11.4991	0.00292298	0.0267018
TRINITY_DN4863_c0_g2_i6	MPK4_ARATH	-3.27036	2.71488	9.59418	0.00571166	0.0421161
TRINITY_DN65605_c0_g1_i5		-3.27016	2.69863	37.6287	5.57319e-06	0.000380679
TRINITY_DN37823_c0_g1_i3		-3.2698	-0.41743	11.5257	0.00289682	0.0265361
TRINITY_DN6326_c0_g1_i7	AL2B7_ARATH	-3.26962	0.3564	9.86751	0.00517204	0.0394287
TRINITY_DN10896_c0_g1_i10	P4H4_ARATH	-3.26873	-1.03035	10.8579	0.00364228	0.0310245
TRINITY_DN6107_c0_g1_i7	UFM1_ORYSJ	-3.26871	-1.81784	11.0566	0.00340028	0.0296442
TRINITY_DN16705_c0_g1_i10		-3.26802	-0.332054	9.39108	0.00615323	0.0443057
TRINITY_DN26678_c3_g1_i1		-3.26763	-2.17484	73.602	3.72129e-08	1.05785e-05
TRINITY_DN131335_c0_g1_i3	PUB4_ARATH	-3.26689	3.44654	13.2327	0.00165363	0.0180842
TRINITY_DN89960_c0_g1_i2		-3.26569	-1.39887	9.50316	0.00590503	0.043028
TRINITY_DN63966_c0_g1_i1		-3.26457	3.92563	19.548	0.000266837	0.00511657
TRINITY_DN15008_c1_g5_i1		-3.26336	1.98523	16.4024	0.000633593	0.00924736
TRINITY_DN8643_c0_g1_i7	SDR1_ARATH	-3.26148	0.229728	20.5684	0.000204811	0.00429869
TRINITY_DN19122_c0_g1_i6	P4KG3_ARATH	-3.25929	-0.859661	27.119	4.33938e-05	0.00150394
TRINITY_DN17858_c0_g2_i1	AP1_SINAL	-3.25767	-0.586083	27.7593	3.78463e-05	0.00136889
TRINITY_DN58006_c0_g2_i1		-3.25705	-2.00095	22.1572	0.000137563	0.00329832
TRINITY_DN9462_c0_g1_i19	PMGI_MESCR	-3.25623	-0.726213	14.5393	0.00110031	0.0136216
TRINITY_DN9503_c0_g1_i12	ZAT10_ARATH	-3.25478	6.29334	33.2603	1.24532e-05	0.000662397
TRINITY_DN2438_c1_g1_i1		-3.25381	-1.18914	11.8659	0.00258341	0.0245176
TRINITY_DN8688_c0_g1_i9	YODA_ARATH	-3.25329	-0.919948	9.84889	0.00520694	0.0396356
TRINITY_DN5422_c0_g1_i7	Y2734_ARATH	-3.25328	-1.08281	14.0677	0.00127199	0.0150629
TRINITY_DN1444_c0_g1_i11		-3.25239	-1.824	13.6426	0.00145245	0.0165703
TRINITY_DN13723_c0_g1_i1		-3.25077	0.220834	16.6928	0.000583006	0.00872755
TRINITY_DN81338_c0_g2_i1		-3.25066	-1.0819	12.4792	0.0021091	0.0213202
TRINITY_DN34570_c1_g3_i1		-3.25047	-1.42463	19.4243	0.000275667	0.00522532
TRINITY_DN725_c1_g2_i4		-3.24791	3.34062	28.2481	3.42559e-05	0.00128673
TRINITY_DN123512_c0_g1_i10	E13B_WHEAT	-3.24774	1.32726	9.8317	0.00523939	0.0397857
TRINITY_DN5106_c2_g1_i3		-3.24753	0.369476	15.4802	0.000829298	0.0111384
TRINITY_DN1636_c0_g1_i23	TPR1_ARATH	-3.24697	-0.873137	9.13379	0.00676809	0.047254
TRINITY_DN8643_c0_g1_i4	SDR1_ARATH	-3.24393	-0.725517	9.57645	0.00574876	0.0422865
TRINITY_DN2282_c1_g1_i4	RFS6_ARATH	-3.2415	5.51788	91.9807	6.80232e-09	3.02472e-06
TRINITY_DN19838_c0_g2_i2	DTX49_ARATH	-3.24091	6.49708	30.4033	2.18866e-05	0.000956372
TRINITY_DN8255_c0_g1_i2	PUM1_ARATH	-3.23945	0.494531	27.8245	3.7501e-05	0.00136167
TRINITY_DN247478_c0_g3_i2	PGLR_VITVI	-3.23905	1.17666	19.2192	0.000291038	0.00542566
TRINITY_DN425_c0_g3_i1	UBC5B_ORYSJ	-3.23884	3.22979	24.5824	7.72073e-05	0.00223436
TRINITY_DN13762_c0_g1_i6		-3.2364	-2.48911	15.0441	0.000944423	0.0122418
TRINITY_DN12521_c1_g2_i3	LNK1_ARATH	-3.23638	-0.508023	21.5084	0.000161521	0.00366645
TRINITY_DN34185_c0_g1_i6	YSL5_ARATH	-3.23549	2.50131	54.5631	4.08479e-07	6.0785e-05
TRINITY_DN11360_c0_g1_i3	AKRC9_ARATH	-3.23443	1.55622	38.5385	4.7516e-06	0.000342222
TRINITY_DN17495_c0_g2_i5	DTC_ARATH	-3.23409	1.12317	31.5654	1.73323e-05	0.000822384
TRINITY_DN26678_c1_g1_i1		-3.23262	-1.47412	28.7452	3.03966e-05	0.00118983
TRINITY_DN8368_c1_g1_i3		-3.23147	-0.51841	26.5134	4.98571e-05	0.00165113
TRINITY_DN862_c4_g1_i2		-3.23071	-1.22677	27.6435	3.85154e-05	0.0013861
TRINITY_DN160287_c0_g1_i1		-3.22906	6.26775	36.3215	7.04083e-06	0.000448013
TRINITY_DN16802_c0_g1_i9	BEBT_TOBAC	-3.22746	2.27635	18.7771	0.000327487	0.00589
TRINITY_DN12460_c0_g1_i6	HSF30_SOLPE	-3.22651	0.376673	9.28377	0.00640176	0.045504
TRINITY_DN10848_c1_g1_i1	LOR8_ARATH	-3.22552	3.31394	47.7226	1.08173e-06	0.000119541
TRINITY_DN1456_c0_g1_i16		-3.22417	1.39622	24.8677	7.22951e-05	0.00213213
TRINITY_DN28047_c0_g2_i1		-3.22396	-1.12856	33.2591	1.20585e-05	0.000649695
TRINITY_DN47761_c0_g1_i3	SALK6_KALTU	-3.22275	0.677949	16.2773	0.00065687	0.00948129
TRINITY_DN17725_c0_g1_i9	DOHH_ARATH	-3.22273	-1.67706	13.4428	0.00154692	0.0172697
TRINITY_DN40873_c0_g1_i1	CCD25_XENTR	-3.22243	3.44864	19.2026	0.000292321	0.00544107
TRINITY_DN34185_c0_g1_i2	YSL7_ARATH	-3.22241	1.07971	50.1645	7.42129e-07	9.30755e-05
TRINITY_DN37883_c0_g1_i1		-3.2224	2.18879	12.3415	0.00220652	0.0220034
TRINITY_DN425_c0_g2_i1	UBC4_SOLLC	-3.21949	1.68534	25.6229	6.08768e-05	0.00188544
TRINITY_DN12037_c0_g1_i6	ODO1_DICDI	-3.2191	-0.407697	16.8392	0.000559214	0.00848831
TRINITY_DN8078_c1_g2_i2		-3.219	-0.757098	13.9566	0.00131662	0.0154403
TRINITY_DN9675_c0_g1_i4		-3.21794	1.1004	14.2597	0.00119878	0.014453
TRINITY_DN22569_c0_g1_i7	P2C25_ARATH	-3.21792	6.18417	36.3176	7.04582e-06	0.000448077
TRINITY_DN9212_c0_g1_i2		-3.21788	-0.997883	15.123	0.000922352	0.0120411
TRINITY_DN250533_c0_g1_i1		-3.21532	0.0748645	34.8462	9.1241e-06	0.000536286
TRINITY_DN30517_c0_g1_i4	THIC1_ARATH	-3.2141	0.564864	22.8551	0.000116084	0.00294495
TRINITY_DN13139_c0_g1_i4	FBL13_ARATH	-3.21298	0.643087	43.8003	1.94365e-06	0.000185304
TRINITY_DN11279_c0_g1_i3		-3.21189	2.24315	13.068	0.00174298	0.0187287
TRINITY_DN254_c0_g1_i15	MANA2_ARATH	-3.21186	1.57328	17.4293	0.000473614	0.0075845
TRINITY_DN16435_c0_g1_i15	AAPC_CENCI	-3.21136	-2.04781	12.9443	0.00181363	0.0192565
TRINITY_DN33310_c0_g1_i2		-3.2094	-0.230354	41.7242	2.64529e-06	0.000230513
TRINITY_DN663_c0_g1_i8		-3.20882	-0.829174	15.0603	0.000939852	0.0122008
TRINITY_DN40484_c0_g1_i1		-3.20859	-0.399912	17.3663	0.000482021	0.00768195
TRINITY_DN25315_c0_g4_i1	PBP1_ARATH	-3.20744	3.35606	32.4116	1.46749e-05	0.000737742
TRINITY_DN4962_c0_g2_i5	NET2D_ARATH	-3.20668	-0.372074	11.511	0.00291125	0.0266314
TRINITY_DN11592_c0_g1_i9		-3.20605	2.4069	9.90362	0.00510509	0.0390692
TRINITY_DN2582_c0_g1_i32		-3.20418	-1.06422	11.6597	0.0027686	0.0257301
TRINITY_DN15718_c0_g1_i7		-3.20399	0.828896	13.507	0.00151584	0.0170377
TRINITY_DN10324_c0_g1_i6	CRPM2_ARATH	-3.20372	3.19055	12.558	0.00205547	0.0209683
TRINITY_DN14568_c0_g1_i2		-3.20088	6.60605	10.4329	0.00422669	0.0343172
TRINITY_DN38255_c0_g2_i1	ATL16_ARATH	-3.20057	0.210002	20.9847	0.000184234	0.00400969
TRINITY_DN13526_c0_g4_i3		-3.19845	-1.10091	30.2886	2.1916e-05	0.000956372
TRINITY_DN4040_c0_g1_i2		-3.19703	2.33033	8.9234	0.00732195	0.0498766
TRINITY_DN7272_c1_g1_i17	PX24B_DICDI	-3.19634	-1.67683	10.6383	0.00393218	0.0327146
TRINITY_DN1636_c1_g1_i1		-3.19565	3.94269	58.2224	2.51737e-07	4.32315e-05
TRINITY_DN3207_c0_g2_i9	Y2309_ARATH	-3.19344	1.59554	30.2521	2.25707e-05	0.000973326
TRINITY_DN425_c0_g2_i3	UBC4_SOLLC	-3.19255	1.27372	19.7563	0.000252654	0.0049329
TRINITY_DN17550_c0_g1_i2		-3.1903	-1.02699	22.0398	0.000141593	0.00336552
TRINITY_DN25997_c0_g3_i2		-3.18944	-1.90932	67.4839	7.40104e-08	1.75656e-05
TRINITY_DN5069_c1_g1_i1		-3.18835	-0.403602	20.1987	0.000225221	0.00456937
TRINITY_DN4857_c1_g1_i11	FH8_ARATH	-3.18835	-0.642239	17.1741	0.000508711	0.0079818
TRINITY_DN6662_c0_g1_i1	RHVI2_ROSHC	-3.18678	0.142586	21.5175	0.000161155	0.00365963
TRINITY_DN24482_c0_g3_i2		-3.18498	0.42039	56.5065	2.91848e-07	4.77219e-05
TRINITY_DN22819_c1_g1_i6	PBL26_ARATH	-3.18465	0.147181	9.78367	0.00533127	0.0402562
TRINITY_DN84156_c0_g2_i1	MYB73_ARATH	-3.18377	4.53302	36.6526	6.63258e-06	0.000430062
TRINITY_DN10112_c1_g1_i1		-3.183	2.19984	12.5308	0.00207382	0.0210812
TRINITY_DN692_c0_g2_i3	PIX13_ARATH	-3.18148	-0.713254	10.1682	0.00464287	0.0366128
TRINITY_DN8766_c0_g1_i21	GMK2_ARATH	-3.18148	0.941727	10.1499	0.00467336	0.036757
TRINITY_DN2253_c0_g1_i31	RL31_ARATH	-3.18133	-1.73807	10.5555	0.00404797	0.0333406
TRINITY_DN1671_c0_g1_i11	BGL22_ORYSJ	-3.18021	0.0429169	26.2395	5.30225e-05	0.00172249
TRINITY_DN3319_c0_g3_i3	MY102_ARATH	-3.1776	1.8106	25.2361	6.64546e-05	0.00200599
TRINITY_DN12644_c0_g1_i1		-3.177	-1.22347	25.5383	6.1582e-05	0.00189968
TRINITY_DN41128_c0_g1_i6		-3.17487	0.144369	8.99638	0.00712429	0.048954
TRINITY_DN24482_c0_g2_i2	CYBP_MOUSE	-3.17395	4.65963	96.0238	4.76508e-09	2.43667e-06
TRINITY_DN3567_c0_g2_i8		-3.16911	-1.18498	13.2924	0.00162249	0.0178481
TRINITY_DN38532_c0_g1_i18		-3.16836	1.08598	13.4072	0.00156441	0.0173943
TRINITY_DN1411_c0_g1_i11	C7A14_ARATH	-3.16778	-0.560027	14.5831	0.00108571	0.0135082
TRINITY_DN37214_c0_g1_i1		-3.1653	-1.54091	11.4886	0.00293343	0.0267625
TRINITY_DN16588_c1_g1_i4		-3.1626	-1.65914	9.14712	0.00673461	0.047102
TRINITY_DN10453_c1_g1_i3		-3.1609	0.535306	22.0328	0.000141836	0.00336851
TRINITY_DN1671_c0_g1_i8	BGL22_ORYSJ	-3.15939	3.74947	36.0178	7.43979e-06	0.000464467
TRINITY_DN43763_c0_g1_i8		-3.15879	2.28742	18.8034	0.000325182	0.00585979
TRINITY_DN8043_c1_g1_i3		-3.15747	-0.975232	9.59849	0.00570266	0.0420767
TRINITY_DN9384_c0_g1_i6	BGL11_ARATH	-3.15742	-0.693516	10.269	0.00447921	0.0357168
TRINITY_DN17869_c1_g1_i1		-3.15445	-1.25092	52.3979	5.09516e-07	7.11166e-05
TRINITY_DN18398_c0_g2_i1	U75D1_ARATH	-3.15348	1.31507	13.3087	0.0016141	0.0177868
TRINITY_DN4825_c0_g1_i5	RAD2A_ARATH	-3.15226	1.41162	16.0218	0.000707393	0.00999259
TRINITY_DN57766_c1_g2_i3	NHL13_ARATH	-3.15132	3.32289	10.6952	0.0038546	0.032263
TRINITY_DN16406_c0_g1_i6	FKB53_ARATH	-3.15114	-1.99402	10.1168	0.00472896	0.0370527
TRINITY_DN4169_c1_g1_i1		-3.14991	-0.42574	10.5807	0.0040123	0.0331405
TRINITY_DN11307_c1_g1_i12		-3.14963	1.16505	35.8416	7.68261e-06	0.000474101
TRINITY_DN5294_c0_g1_i10	PP171_ARATH	-3.14928	-0.79186	11.0469	0.00341167	0.0297181
TRINITY_DN69793_c0_g1_i2	U79B6_ARATH	-3.14853	2.44304	15.2478	0.000888581	0.0117187
TRINITY_DN47731_c1_g2_i1		-3.1482	-1.4712	35.1085	8.43216e-06	0.000506465
TRINITY_DN48040_c0_g2_i1		-3.14801	-1.33108	16.4885	0.000618116	0.00908274
TRINITY_DN77964_c0_g1_i5		-3.14629	-1.23814	16.5749	0.000602992	0.00892461
TRINITY_DN3692_c0_g1_i1	LOR12_ARATH	-3.14604	4.05994	19.3129	0.000283903	0.00533187
TRINITY_DN5773_c0_g1_i16	SPT42_ARATH	-3.14465	-0.416617	10.3907	0.00429012	0.0346819
TRINITY_DN5776_c0_g1_i3	NRX12_ORYSJ	-3.14431	-1.47192	19.7119	0.000255607	0.00497242
TRINITY_DN17003_c0_g1_i2	C7A15_VITVI	-3.144	5.32917	11.6583	0.00276987	0.0257357
TRINITY_DN50667_c0_g1_i26	CDPKI_ORYSJ	-3.14323	3.06215	18.1568	0.000387407	0.00662858
TRINITY_DN7225_c0_g1_i16	BAD1_ARATH	-3.14224	-2.66209	45.2365	1.47765e-06	0.000150166
TRINITY_DN44852_c1_g1_i2		-3.14224	3.04137	28.7531	3.07852e-05	0.00120212
TRINITY_DN34185_c0_g1_i7	YSL7_ARATH	-3.14213	2.21801	29.6178	2.57076e-05	0.00106226
TRINITY_DN6950_c1_g1_i1		-3.14174	-0.171394	32.4412	1.43769e-05	0.000726261
TRINITY_DN3364_c0_g2_i2	UGT1_GARJA	-3.14024	-0.511585	13.047	0.00175476	0.0188205
TRINITY_DN8481_c0_g1_i10	ALKR4_ARATH	-3.14015	-1.20212	19.331	0.000282549	0.00531279
TRINITY_DN5359_c4_g1_i1		-3.13938	0.468401	20.2769	0.000220724	0.00450591
TRINITY_DN13254_c0_g1_i11	GLYT5_ARATH	-3.13825	-1.47293	13.9495	0.00131953	0.0154696
TRINITY_DN125809_c0_g1_i5		-3.13749	0.626314	9.66112	0.00557393	0.041454
TRINITY_DN130162_c0_g1_i2	POLX_TOBAC	-3.13699	0.7701	16.4129	0.000631682	0.00923144
TRINITY_DN73548_c0_g1_i1		-3.13504	1.69998	34.8568	9.21141e-06	0.000539727
TRINITY_DN11040_c0_g1_i6	TI10A_ARATH	-3.13317	1.14716	18.095	0.000394014	0.00669592
TRINITY_DN2744_c0_g1_i6	UVH3_ARATH	-3.13113	-1.62831	10.063	0.00482084	0.0375425
TRINITY_DN4955_c0_g1_i6		-3.12926	3.11976	12.3196	0.00222243	0.0221065
TRINITY_DN8447_c0_g1_i3	OSTF1_DANRE	-3.12843	2.49575	11.409	0.00301379	0.0272876
TRINITY_DN16527_c4_g1_i1	LRL21_ARATH	-3.12748	0.170181	11.6921	0.00273858	0.0255385
TRINITY_DN53114_c0_g1_i1		-3.12665	-1.03235	9.98952	0.00494967	0.0382388
TRINITY_DN20666_c0_g1_i11	C82A3_SOYBN	-3.12624	4.46465	12.0763	0.00240853	0.0233927
TRINITY_DN34013_c0_g1_i6	POL5_DROME	-3.1246	-0.836811	23.4508	0.000100563	0.00266131
TRINITY_DN3914_c0_g1_i1	YI31B_YEAST	-3.124	-0.0793263	30.4716	2.14289e-05	0.000944052
TRINITY_DN882_c0_g1_i7	SC61A_DICDI	-3.12193	1.46367	33.2462	1.24869e-05	0.000663314
TRINITY_DN283_c1_g1_i7	CLV1_ARATH	-3.11981	-0.683174	27.2131	4.23581e-05	0.00148035
TRINITY_DN23768_c0_g1_i2		-3.11928	0.0646454	14.8708	0.000994994	0.0127012
TRINITY_DN23726_c1_g1_i2	VINSY_RAUSE	-3.1191	0.828154	11.3855	0.00303801	0.027445
TRINITY_DN61318_c0_g1_i3		-3.11872	-0.792949	42.162	2.42264e-06	0.000216649
TRINITY_DN692_c0_g2_i5	PIX13_ARATH	-3.11697	-0.694868	15.5651	0.000808733	0.010955
TRINITY_DN2560_c0_g1_i3	WOX4_ARATH	-3.11674	-0.989667	44.5951	1.63491e-06	0.00016205
TRINITY_DN13325_c0_g4_i1		-3.11508	-1.94225	22.5847	0.000123934	0.00307961
TRINITY_DN13307_c0_g1_i10		-3.11387	-0.889635	13.0999	0.00172524	0.018589
TRINITY_DN2999_c0_g2_i5	FL3H3_ORYSJ	-3.1132	-1.07378	9.22883	0.00653334	0.0461332
TRINITY_DN12722_c0_g3_i4	NFD4_ARATH	-3.11219	1.12484	15.8529	0.000743134	0.0103352
TRINITY_DN6173_c0_g1_i1	FBK46_ARATH	-3.10916	3.55349	24.5164	7.83966e-05	0.00225852
TRINITY_DN23271_c0_g1_i15	C3H19_ORYSJ	-3.10723	-1.95965	22.7032	0.000120423	0.00301966
TRINITY_DN13268_c0_g1_i3	BPS1_ARATH	-3.10709	6.18414	21.8641	0.000147863	0.00346045
TRINITY_DN6645_c0_g1_i1	CDPKI_ORYSJ	-3.107	1.13559	11.5026	0.00291952	0.0266788
TRINITY_DN12864_c1_g1_i6		-3.10452	-2.19709	15.3244	0.000868542	0.0115215
TRINITY_DN22696_c0_g1_i1		-3.10307	1.28894	49.4762	8.23617e-07	0.000100277
TRINITY_DN8637_c0_g1_i2	POLR1_ARATH	-3.10278	-0.114219	12.8176	0.00188932	0.0197902
TRINITY_DN5616_c0_g1_i1		-3.10233	3.56183	44.1906	1.86212e-06	0.000179355
TRINITY_DN1275_c0_g1_i4	POLX_TOBAC	-3.10193	2.34651	26.4297	5.08316e-05	0.00167455
TRINITY_DN14852_c0_g1_i1	SIPL2_ARATH	-3.10182	1.13849	17.3031	0.000490627	0.00778053
TRINITY_DN9378_c0_g1_i2	AFP3_ARATH	-3.10122	2.03288	27.3653	4.14073e-05	0.00145617
TRINITY_DN5736_c0_g1_i12	VPE_CITSI	-3.10016	-0.320793	10.0299	0.0048784	0.0378343
TRINITY_DN17300_c0_g1_i6	NCL_ARATH	-3.09946	2.93588	10.9465	0.00353209	0.0303999
TRINITY_DN12365_c0_g1_i1		-3.09938	-1.49191	9.11404	0.00681804	0.0474966
TRINITY_DN28550_c0_g1_i7		-3.09851	1.01781	23.99	8.86276e-05	0.00244196
TRINITY_DN2529_c0_g1_i5	ICMTB_ARATH	-3.09809	0.722415	9.9738	0.0049777	0.0383658
TRINITY_DN17308_c0_g1_i7	P2C39_ARATH	-3.09793	3.24738	22.3252	0.00013202	0.0032078
TRINITY_DN32703_c1_g1_i1	E134_ARATH	-3.09726	3.83596	14.4547	0.00112912	0.0138661
TRINITY_DN3722_c0_g1_i9	HEN4_ARATH	-3.09625	0.790948	10.1553	0.0046643	0.03672
TRINITY_DN31026_c0_g2_i1		-3.09435	-1.0243	26.1755	5.31492e-05	0.00172511
TRINITY_DN3580_c0_g1_i1	XTH33_ARATH	-3.09333	2.20996	22.0499	0.000141239	0.00335782
TRINITY_DN136277_c1_g2_i5		-3.09322	-0.504432	12.1478	0.00235214	0.0229999
TRINITY_DN22356_c0_g1_i15	FB92_ARATH	-3.09159	2.61967	12.2923	0.00224252	0.0222524
TRINITY_DN31653_c0_g5_i1	MD37C_ARATH	-3.09014	0.705274	8.96913	0.00719739	0.0493301
TRINITY_DN28920_c0_g1_i1		-3.08905	0.0869599	20.671	0.00019951	0.00422449
TRINITY_DN9150_c0_g2_i6	GFA2_ARATH	-3.08876	0.540334	14.8712	0.000994891	0.0127012
TRINITY_DN40987_c0_g1_i5		-3.08548	-1.02619	20.1775	0.000226456	0.00458616
TRINITY_DN12700_c1_g1_i2	Y2433_ARATH	-3.08538	2.17499	25.1107	6.83822e-05	0.00205145
TRINITY_DN19331_c0_g1_i4		-3.08409	0.171881	15.6314	0.000793077	0.0108169
TRINITY_DN856_c1_g1_i2		-3.08309	-1.30771	17.4554	0.000470181	0.00755463
TRINITY_DN34331_c0_g1_i5	HIP39_ARATH	-3.08217	2.62396	13.3451	0.00159553	0.0176356
TRINITY_DN10112_c0_g1_i11	XLG1_ARATH	-3.08159	2.51215	36.0429	7.40594e-06	0.000463124
TRINITY_DN27664_c0_g1_i6	SGT2_SOYBN	-3.08152	1.27377	30.0643	2.34528e-05	0.00100016
TRINITY_DN6335_c0_g1_i22		-3.07719	-0.785228	11.5385	0.00288429	0.0264599
TRINITY_DN451_c0_g1_i10	Y3739_ARATH	-3.07666	2.25212	12.9699	0.00179874	0.0191498
TRINITY_DN4279_c1_g2_i3	P2C42_ARATH	-3.07546	1.23621	28.9881	2.93038e-05	0.00115695
TRINITY_DN23054_c0_g1_i7		-3.074	1.85559	29.423	2.67652e-05	0.00108781
TRINITY_DN9287_c1_g3_i1		-3.07378	-0.436236	19.9673	0.000239135	0.00475057
TRINITY_DN15638_c0_g2_i2	AFP2_ARATH	-3.07307	2.06025	11.2012	0.00323539	0.0286445
TRINITY_DN9395_c0_g4_i2	UXS6_ARATH	-3.07156	-0.914083	9.54181	0.00582203	0.0426386
TRINITY_DN11976_c0_g1_i1		-3.07111	-0.386094	24.7037	7.50766e-05	0.00219264
TRINITY_DN2526_c0_g1_i1	CAR2_ARATH	-3.07098	1.71873	27.2574	4.23889e-05	0.0014807
TRINITY_DN58926_c0_g1_i3		-3.07077	2.41563	36.6853	6.59371e-06	0.000428778
TRINITY_DN6710_c1_g1_i2		-3.06991	0.192811	17.455	0.000470226	0.00755463
TRINITY_DN5379_c1_g1_i2		-3.06932	1.57872	9.67105	0.00555382	0.0413665
TRINITY_DN10536_c0_g1_i8	PNG1_ARATH	-3.06761	-0.997231	22.4467	0.000127974	0.00315025
TRINITY_DN16033_c0_g1_i9	POL_AVIRE	-3.06646	-1.16219	11.4379	0.00298437	0.0270997
TRINITY_DN57756_c0_g1_i7	VPE1_PHAVU	-3.06634	0.390293	12.7129	0.00195443	0.0202292
TRINITY_DN292_c0_g1_i23		-3.0652	-2.17432	17.1674	0.000509681	0.007988
TRINITY_DN301_c0_g2_i2	POLR2_ARATH	-3.06471	-0.458296	36.3416	6.73326e-06	0.000434836
TRINITY_DN8776_c1_g1_i8		-3.06446	1.70903	27.2938	4.20548e-05	0.00147466
TRINITY_DN10128_c1_g4_i6	C71A8_MENPI	-3.06311	2.2677	22.0111	0.000142595	0.00337836
TRINITY_DN204286_c0_g1_i2	RIN4_ARATH	-3.0612	0.239244	19.5387	0.000267488	0.00512536
TRINITY_DN4468_c0_g1_i1		-3.06057	2.92098	15.7333	0.000769657	0.0105812
TRINITY_DN53427_c0_g1_i2		-3.05895	-0.969914	21.1329	0.000177468	0.00391086
TRINITY_DN9676_c0_g1_i8	TPPA_ARATH	-3.05819	3.84449	10.5629	0.00403757	0.0332885
TRINITY_DN68074_c0_g1_i6		-3.05771	-0.770109	23.1324	0.000108431	0.00280422
TRINITY_DN8338_c0_g1_i7	PP114_ARATH	-3.05675	0.713766	19.4856	0.000271253	0.00517228
TRINITY_DN38631_c0_g1_i9		-3.05567	-1.82724	12.0037	0.00246733	0.0237739
TRINITY_DN911_c0_g2_i6	SL30A_ARATH	-3.05506	2.73419	29.7334	2.51017e-05	0.00104897
TRINITY_DN14429_c0_g1_i1		-3.05398	-1.63187	42.4698	2.30308e-06	0.000209284
TRINITY_DN8844_c0_g1_i10	EGY3_ARATH	-3.05331	0.545154	27.7276	3.82907e-05	0.00137978
TRINITY_DN6938_c0_g3_i1		-3.05286	0.0530497	9.39918	0.0061349	0.0442292
TRINITY_DN2526_c0_g1_i3	CAR4_ARATH	-3.05253	1.46835	39.9842	3.70716e-06	0.000288617
TRINITY_DN5698_c0_g1_i2	POLX_TOBAC	-3.05091	-0.141801	10.0672	0.00481367	0.0375023
TRINITY_DN622_c0_g2_i7	MAOP1_ARATH	-3.05087	-0.482583	24.6046	7.66711e-05	0.00222451
TRINITY_DN52406_c0_g1_i8	APF1_ARATH	-3.05079	1.32417	18.7506	0.000329819	0.0059187
TRINITY_DN16348_c0_g1_i14	YI31B_YEAST	-3.05008	-0.861121	45.0835	1.5136e-06	0.000152853
TRINITY_DN460_c0_g1_i3	POLX_TOBAC	-3.04938	-0.676043	11.7552	0.00268107	0.0251516
TRINITY_DN29578_c0_g1_i5	XB35_ARATH	-3.04873	-0.723125	11.3652	0.0030591	0.0275567
TRINITY_DN10366_c0_g1_i6	BIM2_ARATH	-3.04843	-1.59507	12.9249	0.00182499	0.0193396
TRINITY_DN5354_c1_g3_i3	HSP7C_PETHY	-3.04752	-0.0795247	13.4977	0.00152027	0.0170688
TRINITY_DN2473_c0_g4_i3		-3.0466	0.43895	55.2062	3.4551e-07	5.40606e-05
TRINITY_DN7536_c0_g1_i2	UTR4_ARATH	-3.04658	0.0544915	13.6461	0.00145086	0.0165622
TRINITY_DN257115_c0_g1_i1		-3.04521	-1.21478	26.5884	4.83031e-05	0.0016168
TRINITY_DN15546_c0_g1_i4	KPL_ARATH	-3.04391	-0.47928	14.6452	0.00106539	0.0133305
TRINITY_DN17295_c0_g1_i1	B561P_ARATH	-3.04342	3.05704	19.5736	0.000265048	0.00509267
TRINITY_DN26352_c0_g1_i10	GUX8_ARATH	-3.0434	1.85701	17.8143	0.000425622	0.00704562
TRINITY_DN64833_c1_g1_i1	M860_ARATH	-3.04326	1.13629	184.348	1.36911e-11	4.87529e-08
TRINITY_DN7688_c0_g1_i21	AX6B_SOYBN	-3.04209	-0.544909	14.4099	0.0011447	0.0139978
TRINITY_DN7234_c0_g1_i6		-3.041	0.268637	37.1091	5.97895e-06	0.000400135
TRINITY_DN61028_c0_g1_i4		-3.03954	-0.39426	36.4753	6.57198e-06	0.00042786
TRINITY_DN24189_c0_g1_i6		-3.03929	0.164504	10.3849	0.00429899	0.0347213
TRINITY_DN852_c0_g2_i9	CDPKB_ARATH	-3.03871	1.11579	14.642	0.00106643	0.013338
TRINITY_DN29285_c0_g1_i1		-3.03686	-1.25413	15.3081	0.000872757	0.0115633
TRINITY_DN2526_c0_g1_i2	CAR4_ARATH	-3.03567	0.630873	13.2807	0.00162852	0.0178895
TRINITY_DN3966_c0_g2_i3	WRK15_ARATH	-3.03505	-0.0476276	15.0003	0.000956951	0.0123614
TRINITY_DN8606_c0_g1_i3	NADK2_ARATH	-3.03499	-0.372139	10.4456	0.00420772	0.034215
TRINITY_DN19038_c2_g1_i4		-3.03492	-0.0160795	54.6989	3.70216e-07	5.72888e-05
TRINITY_DN784_c1_g2_i6		-3.03486	-1.24182	19.4515	0.000273702	0.00520386
TRINITY_DN74267_c0_g2_i3	P2C43_ORYSJ	-3.03411	0.129629	39.3768	3.96771e-06	0.000300784
TRINITY_DN26861_c0_g1_i1		-3.03385	4.49847	38.9315	4.43878e-06	0.000325103
TRINITY_DN4581_c0_g1_i7	PP299_ARATH	-3.03376	1.56626	20.122	0.00022973	0.00463515
TRINITY_DN54731_c0_g1_i2	C72A1_CATRO	-3.03256	-1.64058	18.4637	0.000356374	0.00623607
TRINITY_DN16644_c1_g3_i1		-3.03239	-1.69974	15.3587	0.00085973	0.0114392
TRINITY_DN1671_c0_g1_i14	BGL11_ARATH	-3.02957	4.64615	29.3795	2.70077e-05	0.00109569
TRINITY_DN11647_c0_g1_i5		-3.02852	-1.65353	12.1636	0.00233982	0.0229192
TRINITY_DN10871_c0_g1_i8	C7352_ARATH	-3.02626	3.7638	18.7336	0.00033133	0.00593708
TRINITY_DN56018_c0_g1_i1	GMGT1_CYATE	-3.02347	2.95007	27.8235	3.75098e-05	0.00136167
TRINITY_DN1054_c0_g1_i13	SR34_ARATH	-3.02294	2.37212	127.559	3.68138e-10	4.08327e-07
TRINITY_DN72102_c0_g1_i1	ZAT10_ARATH	-3.02043	3.63913	18.4425	0.000358427	0.00626226
TRINITY_DN3878_c0_g1_i4	HSP7M_PHAVU	-3.019	2.09175	11.1538	0.00328853	0.028998
TRINITY_DN61318_c0_g1_i1		-3.01744	0.920618	24.0059	8.82984e-05	0.00243707
TRINITY_DN16632_c0_g2_i1		-3.01467	0.0576817	21.5303	0.00016064	0.00365015
TRINITY_DN6486_c0_g2_i4	ABAH3_ARATH	-3.01451	2.26435	10.1465	0.00467912	0.0367891
TRINITY_DN181111_c0_g1_i1		-3.01416	-0.860097	11.0142	0.00345033	0.0299344
TRINITY_DN10128_c1_g2_i2		-3.01363	-1.15366	11.7218	0.00271127	0.0253618
TRINITY_DN25908_c0_g2_i8	POLR2_ARATH	-3.01197	1.26283	20.7955	0.000193287	0.00414182
TRINITY_DN14258_c0_g1_i7	VPS2A_ARATH	-3.00952	-1.19901	10.9984	0.00346928	0.030038
TRINITY_DN24555_c0_g2_i3	AMYA_VIGMU	-3.00899	3.24649	19.059	0.000303695	0.00559356
TRINITY_DN20779_c0_g1_i12		-3.00805	-0.816387	10.5299	0.00408467	0.0335591
TRINITY_DN9107_c0_g1_i8	BBX22_ARATH	-3.00717	0.148348	12.5112	0.00208714	0.0211666
TRINITY_DN123319_c0_g1_i1	C3H29_ARATH	-3.00637	5.11684	25.7062	5.97447e-05	0.00186235
TRINITY_DN21560_c0_g1_i4	DJC28_MOUSE	-3.00572	1.37691	22.52	0.000125896	0.00311005
TRINITY_DN4156_c0_g1_i20	PAIR2_ORYSJ	-3.00425	-0.971442	10.2655	0.0044849	0.0357454
TRINITY_DN16433_c1_g1_i8	GPDL4_ARATH	-3.00396	0.326872	37.9615	5.12551e-06	0.000358146
TRINITY_DN12450_c0_g2_i2		-3.00142	1.20961	93.8521	5.09352e-09	2.56958e-06
TRINITY_DN1859_c1_g1_i4		-2.9997	-1.44332	30.9608	1.89088e-05	0.000868963
TRINITY_DN6480_c0_g2_i2	FG3H_SOYBN	-2.99798	1.84902	42.7567	2.34215e-06	0.000211129
TRINITY_DN9486_c0_g1_i6	AMOH_ARTGO	-2.99762	-1.24925	13.9502	0.00131924	0.0154678
TRINITY_DN6572_c0_g2_i5	CLAH2_ARATH	-2.99746	0.57245	11.1445	0.00329903	0.0290496
TRINITY_DN10464_c0_g1_i12		-2.99413	1.23346	10.2504	0.00450906	0.0358671
TRINITY_DN3341_c0_g1_i17		-2.99344	-1.01843	28.0096	3.5235e-05	0.00130882
TRINITY_DN7067_c0_g1_i1		-2.99222	-1.69883	30.5924	2.04584e-05	0.000914471
TRINITY_DN10128_c0_g1_i1		-2.99217	-1.26994	19.4406	0.000274487	0.00521173
TRINITY_DN2493_c0_g1_i2		-2.9904	0.342061	19.5448	0.000267062	0.00511914
TRINITY_DN20984_c0_g1_i4	MAF1_SOLLC	-2.98814	1.52979	14.6509	0.00106354	0.0133124
TRINITY_DN61521_c0_g1_i1	C71AJ_AMMMJ	-2.9879	-0.758339	19.7616	0.000252307	0.00492954
TRINITY_DN30390_c0_g1_i1	HS901_ARATH	-2.98716	-1.01488	15.9065	0.000731568	0.010225
TRINITY_DN7465_c0_g1_i1		-2.98655	-0.954316	21.6496	0.000155625	0.00357754
TRINITY_DN64670_c0_g1_i1		-2.98631	-0.0237063	20.7328	0.000196392	0.00418209
TRINITY_DN1131_c0_g2_i4	CPRF2_PETCR	-2.98528	-1.2281	9.8484	0.00520785	0.0396399
TRINITY_DN47501_c0_g1_i1	ACCR4_ARATH	-2.98505	5.56664	17.3467	0.000484677	0.00771008
TRINITY_DN3364_c0_g2_i9	UGT1_GARJA	-2.98436	3.52217	37.1305	6.08847e-06	0.000406255
TRINITY_DN158336_c0_g1_i3		-2.98411	3.6757	33.9174	1.09873e-05	0.0006095
TRINITY_DN2028_c0_g1_i4	ARFI_ARATH	-2.98357	3.05876	18.0941	0.000394114	0.00669592
TRINITY_DN5444_c0_g1_i2	PPR64_ARATH	-2.98178	1.08587	21.6694	0.000155173	0.00357209
TRINITY_DN45289_c0_g1_i2		-2.98165	-1.21453	27.5716	3.87267e-05	0.00139
TRINITY_DN10281_c0_g1_i6		-2.98065	-1.15023	21.9661	0.000143662	0.00339263
TRINITY_DN23613_c1_g2_i2		-2.98005	-0.514088	17.5269	0.00046091	0.00744464
TRINITY_DN5724_c0_g5_i1		-2.97917	0.973345	14.3486	0.00116645	0.0141957
TRINITY_DN199475_c0_g1_i3		-2.97845	4.29051	15.8393	0.000746102	0.0103701
TRINITY_DN4980_c0_g1_i4		-2.97735	-1.02884	67.2033	7.64701e-08	1.79975e-05
TRINITY_DN7736_c0_g1_i4		-2.97726	-0.665003	14.0757	0.00126886	0.0150417
TRINITY_DN13663_c0_g1_i2		-2.97647	3.7733	14.1236	0.00125018	0.014894
TRINITY_DN103396_c0_g4_i1		-2.97549	0.920488	12.3039	0.002234	0.0221958
TRINITY_DN1654_c0_g2_i1	GATL9_ARATH	-2.97519	7.15608	48.8441	9.15905e-07	0.000107602
TRINITY_DN3692_c0_g2_i2	LOR12_ARATH	-2.97436	3.60303	40.1023	3.63372e-06	0.000283804
TRINITY_DN33886_c0_g1_i9	SYVM1_ARATH	-2.97435	-1.47289	9.67663	0.00554256	0.0412963
TRINITY_DN3240_c0_g1_i5		-2.97423	-0.761005	14.3678	0.00115959	0.0141335
TRINITY_DN20580_c0_g3_i1		-2.97301	0.107981	25.6357	6.07014e-05	0.0018811
TRINITY_DN18045_c0_g1_i2	GSTU8_ARATH	-2.97266	-1.08192	17.0583	0.000525585	0.00815668
TRINITY_DN8894_c0_g1_i15	PPAF2_IPOBA	-2.97129	-0.700784	11.4504	0.00297174	0.0270214
TRINITY_DN25166_c0_g1_i1	IAA7_ARATH	-2.97121	0.628306	126.192	4.04512e-10	4.29313e-07
TRINITY_DN7970_c0_g1_i17		-2.97036	0.280257	15.4525	0.000836132	0.011205
TRINITY_DN30533_c0_g2_i5	LOR8_ARATH	-2.96664	2.3352	9.47518	0.00596591	0.0433417
TRINITY_DN17032_c2_g1_i5		-2.96648	-1.5288	22.8075	0.000116787	0.00295644
TRINITY_DN15525_c0_g2_i2		-2.96564	-0.0372503	10.9128	0.00357349	0.0306273
TRINITY_DN10982_c0_g1_i5	GLIP5_ARATH	-2.96553	1.85636	13.1238	0.00171212	0.0184796
TRINITY_DN18701_c0_g1_i13		-2.96398	0.188922	9.85228	0.00520056	0.0395959
TRINITY_DN18767_c0_g2_i1	GT6_ARATH	-2.96384	1.87747	26.6831	4.80651e-05	0.00161219
TRINITY_DN6486_c0_g2_i9	ABAH3_ARATH	-2.96278	6.07932	22.31	0.00013251	0.00321554
TRINITY_DN31189_c1_g1_i1		-2.96129	0.193893	22.4017	0.000129577	0.00317307
TRINITY_DN57237_c0_g1_i6	YDR2_SCHPO	-2.96065	-0.541112	16.7608	0.000571824	0.0086108
TRINITY_DN9304_c0_g1_i3	IF413_TOBAC	-2.96047	-0.0610966	13.0217	0.00176906	0.0189324
TRINITY_DN4147_c0_g1_i19	LYK3_MEDTR	-2.96035	3.80867	31.881	1.62839e-05	0.000788262
TRINITY_DN146193_c2_g1_i1	SKI20_ARATH	-2.95996	2.91485	23.8932	9.0665e-05	0.00248108
TRINITY_DN4297_c0_g1_i2	PP333_ARATH	-2.9581	0.672078	15.4165	0.000845095	0.01129
TRINITY_DN13601_c0_g2_i4	EFL1_HUMAN	-2.95765	-1.65805	9.09161	0.00687527	0.0477654
TRINITY_DN1688_c0_g1_i6	PMA11_ARATH	-2.9565	2.85881	9.41511	0.00609903	0.0440423
TRINITY_DN4334_c0_g1_i6		-2.95618	-0.788824	10.7644	0.00376274	0.0317153
TRINITY_DN11002_c1_g1_i5	PRP16_ARATH	-2.95594	0.125973	13.0339	0.00176215	0.01888
TRINITY_DN15733_c0_g1_i4		-2.95274	0.865736	22.4129	0.000129222	0.00316719
TRINITY_DN1674_c0_g1_i8	FKB62_ARATH	-2.95193	4.57065	17.3851	0.000479502	0.0076559
TRINITY_DN2353_c0_g1_i9	VINSY_RAUSE	-2.94907	-1.73527	15.2177	0.000896608	0.0117946
TRINITY_DN98274_c0_g1_i1	CIGR1_ORYSJ	-2.9489	6.45759	16.7252	0.000577642	0.00866298
TRINITY_DN4881_c0_g1_i2	G2OX6_ARATH	-2.94828	3.29623	10.4128	0.00425679	0.0344843
TRINITY_DN3378_c0_g1_i9	P2C73_ARATH	-2.94759	3.39391	11.2663	0.00316415	0.0282108
TRINITY_DN1617_c0_g1_i4	FDL1_ARATH	-2.94695	-0.468471	14.8807	0.000992048	0.0126881
TRINITY_DN57546_c0_g2_i2		-2.94618	-1.93619	10.0147	0.00490505	0.0379969
TRINITY_DN725_c1_g2_i1		-2.94612	4.82065	32.6649	1.39691e-05	0.000712797
TRINITY_DN40581_c1_g1_i1	GRXS1_ARATH	-2.94377	-1.4857	9.41018	0.00611011	0.0440912
TRINITY_DN38021_c0_g2_i1		-2.94372	-2.28409	21.7104	0.000153569	0.00355046
TRINITY_DN1572_c0_g2_i2	APA1_ARATH	-2.94354	0.934498	28.6526	3.1444e-05	0.00121519
TRINITY_DN100558_c0_g1_i1		-2.94305	2.9791	44.9621	1.64953e-06	0.000162761
TRINITY_DN3297_c0_g1_i5		-2.94305	-1.28063	14.0565	0.00127643	0.0150885
TRINITY_DN14872_c1_g1_i2	CRK10_ARATH	-2.94041	0.0489314	8.95696	0.00723031	0.049471
TRINITY_DN16037_c0_g3_i5	PGLR_VITVI	-2.9395	3.10722	26.1756	5.37826e-05	0.00173856
TRINITY_DN13092_c0_g1_i4	RPP13_ARATH	-2.93906	-0.452833	9.77886	0.00534057	0.0403038
TRINITY_DN1456_c0_g1_i3	Y4757_DICDI	-2.9389	1.16802	9.84765	0.00520927	0.0396441
TRINITY_DN130092_c0_g1_i14	BCAT1_HUMLU	-2.93469	-2.15868	11.2472	0.00318482	0.0283524
TRINITY_DN129178_c0_g1_i4	TCMO_SOYBN	-2.93369	-0.234407	20.3986	0.000213917	0.00441731
TRINITY_DN16455_c0_g1_i9		-2.93334	-2.18172	22.1751	0.000136747	0.00328435
TRINITY_DN5272_c0_g2_i1		-2.93319	0.661599	13.4284	0.00155395	0.0173139
TRINITY_DN6662_c0_g1_i5	INVA_VIGRR	-2.93288	-1.72255	23.1343	0.000107969	0.0027946
TRINITY_DN3513_c0_g1_i15	AP2M_ARATH	-2.93237	0.991816	69.4549	5.89989e-08	1.46843e-05
TRINITY_DN13395_c0_g4_i1		-2.93231	2.66213	39.1084	4.30546e-06	0.000318239
TRINITY_DN11286_c0_g1_i1	LIN1_NYCCO	-2.93157	0.491863	9.97304	0.00497907	0.0383711
TRINITY_DN3799_c0_g1_i6		-2.93007	-0.531333	20.1087	0.000230522	0.00464338
TRINITY_DN14160_c1_g3_i1	PEX13_ARATH	-2.92751	-0.0301502	79.2586	2.04983e-08	6.92504e-06
TRINITY_DN2267_c0_g1_i6	PGLR_VITVI	-2.92722	3.45073	29.6055	2.57732e-05	0.00106324
TRINITY_DN61059_c0_g2_i1		-2.92698	3.76185	36.6625	6.6208e-06	0.000429547
TRINITY_DN123319_c0_g2_i1	C3H33_ORYSJ	-2.92693	6.36061	25.1841	6.72478e-05	0.00202227
TRINITY_DN9791_c1_g1_i1	JIPH_ATRCA	-2.92678	2.68095	11.0955	0.00335504	0.0293681
TRINITY_DN1103_c0_g2_i4	SPXM3_ARATH	-2.9262	-0.874389	9.82846	0.00524553	0.039827
TRINITY_DN5178_c0_g3_i1		-2.92535	2.25671	45.1896	1.59207e-06	0.000158669
TRINITY_DN6596_c0_g2_i1		-2.92491	0.690883	12.565	0.00205082	0.0209322
TRINITY_DN18269_c1_g2_i5	IOLG_THEMA	-2.92483	2.73714	32.4463	1.45759e-05	0.000734009
TRINITY_DN9490_c0_g2_i1		-2.92364	2.14043	16.6397	0.00059191	0.00881394
TRINITY_DN17676_c0_g1_i14	OMT3_DICDI	-2.92298	-1.24561	9.33549	0.0062806	0.0448955
TRINITY_DN20528_c0_g3_i8	RGA4_SOLBU	-2.9225	2.47887	18.8134	0.000324313	0.00585068
TRINITY_DN40470_c0_g1_i5	MPK3_ARATH	-2.92216	1.12189	18.0998	0.000393496	0.00669508
TRINITY_DN22185_c0_g1_i1		-2.92204	5.09318	28.0536	3.57058e-05	0.00132081
TRINITY_DN6003_c0_g2_i1		-2.92122	-0.620635	8.96247	0.00721538	0.0494196
TRINITY_DN20848_c0_g2_i1		-2.92098	0.581996	24.7225	7.47513e-05	0.00218654
TRINITY_DN34101_c0_g1_i8	DPH7_DICDI	-2.92094	-0.34309	10.2032	0.00458545	0.0362846
TRINITY_DN3240_c0_g1_i2		-2.92083	0.392515	23.5918	9.7348e-05	0.00260256
TRINITY_DN5828_c2_g2_i1		-2.92073	-1.22255	30.4115	2.10791e-05	0.000930315
TRINITY_DN66789_c0_g1_i1	GRF6_ORYSJ	-2.91952	0.536947	12.7911	0.00190553	0.0198804
TRINITY_DN28782_c1_g1_i2		-2.91901	0.893733	13.5235	0.00150797	0.0169815
TRINITY_DN10841_c0_g1_i8	FQRL1_ARATH	-2.91895	-1.04905	10.5104	0.00411282	0.0337167
TRINITY_DN50667_c0_g1_i3	CDPKI_ORYSJ	-2.9184	1.02276	28.7092	3.10712e-05	0.00120765
TRINITY_DN27664_c0_g1_i7	SGT2_SOYBN	-2.91717	-0.264368	10.9716	0.00350153	0.03022
TRINITY_DN37615_c0_g1_i11	C3H44_ARATH	-2.91713	-0.899629	31.8851	1.56353e-05	0.000766764
TRINITY_DN26047_c0_g2_i3		-2.91672	1.08568	12.0861	0.0024007	0.0233347
TRINITY_DN5331_c1_g1_i1	DNJH_ATRNU	-2.91643	1.31233	9.37926	0.00618007	0.0444449
TRINITY_DN10917_c1_g1_i5	LCB2D_ORYSJ	-2.9162	0.593847	31.3288	1.81619e-05	0.000846396
TRINITY_DN28109_c1_g1_i2	ALEUL_ARATH	-2.91567	7.82925	50.789	6.90788e-07	8.85537e-05
TRINITY_DN9940_c0_g1_i1	ERF83_ARATH	-2.91564	0.524249	9.16941	0.00667902	0.0468154
TRINITY_DN4005_c2_g1_i6	HT1_ARATH	-2.91522	0.293038	16.3612	0.00064115	0.0093286
TRINITY_DN10489_c0_g1_i15	PLDG1_ARATH	-2.91514	-0.627643	14.413	0.00114362	0.0139922
TRINITY_DN1807_c0_g1_i11	WRK40_ARATH	-2.91499	5.59759	9.74387	0.00540877	0.0406007
TRINITY_DN8809_c0_g1_i8	PX24D_DICDI	-2.91491	-1.68023	11.7228	0.00271042	0.0253592
TRINITY_DN8427_c1_g1_i2		-2.91468	-1.45963	23.3336	0.000102553	0.00269684
TRINITY_DN56036_c0_g1_i3	PERK1_ARATH	-2.91437	1.42133	14.2721	0.00119419	0.0144147
TRINITY_DN12151_c0_g1_i12	NSL1_ARATH	-2.91419	2.55063	11.4771	0.00294489	0.0268387
TRINITY_DN6780_c0_g1_i5	GIN1_PONAB	-2.9126	-0.960309	9.28132	0.00640756	0.0455309
TRINITY_DN1551_c1_g1_i5		-2.91213	0.757057	32.7459	1.37516e-05	0.000706056
TRINITY_DN12311_c5_g1_i1		-2.91201	0.0746661	19.0815	0.000301881	0.00556834
TRINITY_DN3285_c0_g1_i1	WRKY7_ARATH	-2.91184	4.78819	40.675	3.29966e-06	0.00026629
TRINITY_DN9383_c1_g1_i3	BOLA1_ARATH	-2.91135	-0.0495814	25.7624	5.88859e-05	0.00184632
TRINITY_DN11634_c0_g3_i1	POL3_DROME	-2.91014	1.09583	12.9855	0.00178974	0.0190865
TRINITY_DN41119_c0_g1_i5		-2.90968	-1.33624	13.9656	0.00131294	0.0154035
TRINITY_DN852_c0_g2_i2	CDPKB_ARATH	-2.90962	-0.293676	10.9858	0.00348435	0.0301049
TRINITY_DN26861_c0_g3_i1		-2.90889	1.8697	34.1578	1.04995e-05	0.000591478
TRINITY_DN1971_c0_g1_i13	BAM3_ARATH	-2.90865	5.35946	20.8212	0.000192029	0.00412193
TRINITY_DN19591_c0_g1_i2	OPR3_SOLLC	-2.90782	0.7559	10.8471	0.00365591	0.0311109
TRINITY_DN23271_c0_g1_i12	C3H19_ORYSJ	-2.90745	-0.156932	25.6593	6.01202e-05	0.00186985
TRINITY_DN21008_c0_g1_i6	CYSEP_RICCO	-2.9071	3.67419	17.0288	0.000529983	0.00820048
TRINITY_DN7183_c0_g1_i1	BAMS_BETPL	-2.90689	3.09869	12.6253	0.00201086	0.020648
TRINITY_DN4794_c0_g1_i7	RGA2_SOLBU	-2.90686	0.992779	9.68325	0.00552921	0.0412323
TRINITY_DN15360_c0_g1_i1		-2.90648	-1.24529	46.5766	1.20008e-06	0.000128685
TRINITY_DN6734_c0_g2_i1		-2.9062	0.288844	52.8457	4.78427e-07	6.80437e-05
TRINITY_DN6212_c0_g1_i8		-2.9047	0.647479	82.2653	1.51385e-08	5.49375e-06
TRINITY_DN4237_c0_g1_i10	PP270_ARATH	-2.90384	0.526191	14.6171	0.00107453	0.0134137
TRINITY_DN1779_c0_g1_i15	YTFP_BACSU	-2.90363	-0.605761	17.0263	0.000530356	0.00820243
TRINITY_DN14041_c0_g1_i5		-2.90333	-1.4181	9.55277	0.00579873	0.0425151
TRINITY_DN9073_c0_g1_i7	HBD_BRADU	-2.90242	-1.8928	10.9095	0.00357763	0.0306542
TRINITY_DN1275_c1_g1_i6	POLR1_ARATH	-2.90212	0.40361	19.1304	0.000297978	0.00551443
TRINITY_DN283_c1_g1_i11	HSA32_ARATH	-2.90203	-0.462123	30.5227	2.07799e-05	0.000922176
TRINITY_DN3141_c0_g1_i21		-2.90176	0.764731	18.65	0.000338877	0.0060222
TRINITY_DN21862_c0_g1_i2		-2.9017	1.12516	13.294	0.00162164	0.0178436
TRINITY_DN9761_c0_g1_i2		-2.90159	1.28863	10.1646	0.0046489	0.0366475
TRINITY_DN6036_c0_g1_i6		-2.90142	1.11655	20.9896	0.000184003	0.00400778
TRINITY_DN830_c0_g1_i13	IN21B_ORYSJ	-2.90127	-0.726416	11.1605	0.00328089	0.02895
TRINITY_DN123319_c0_g1_i3	C3H29_ARATH	-2.90044	6.93156	23.5973	9.72196e-05	0.00260092
TRINITY_DN17495_c0_g2_i8	DTC_ARATH	-2.89938	2.45413	22.6344	0.000122447	0.00305774
TRINITY_DN2629_c0_g1_i10	AIM1_ARATH	-2.89881	-0.368473	29.7791	2.43039e-05	0.00102595
TRINITY_DN692_c0_g2_i4	PIX13_ARATH	-2.89651	0.817971	40.6061	3.26369e-06	0.000264717
TRINITY_DN1633_c0_g2_i6	JM706_ORYSJ	-2.8958	3.042	23.2355	0.000105955	0.00275904
TRINITY_DN57766_c1_g2_i2	NHL13_ARATH	-2.89562	5.18306	13.2397	0.00164995	0.0180559
TRINITY_DN48159_c0_g2_i2		-2.89556	-0.155225	25.3762	6.41381e-05	0.00195541
TRINITY_DN4052_c1_g1_i2	HSP7F_ARATH	-2.8946	0.354771	14.7705	0.00102564	0.0129732
TRINITY_DN19347_c1_g2_i1		-2.89411	0.905723	25.7587	5.90436e-05	0.00184818
TRINITY_DN5880_c0_g1_i18	TDX_ORYSJ	-2.8936	0.543003	10.5787	0.00401512	0.0331505
TRINITY_DN7980_c0_g1_i7	Y5977_ARATH	-2.89149	-0.0388516	9.35999	0.00622409	0.044632
TRINITY_DN12521_c1_g2_i8	LNK1_ARATH	-2.89021	-0.766011	10.3933	0.0042862	0.0346627
TRINITY_DN1698_c0_g1_i1		-2.89005	-0.556458	33.1596	1.21949e-05	0.000653603
TRINITY_DN228620_c0_g1_i5		-2.88998	3.41557	35.7119	7.86701e-06	0.000482316
TRINITY_DN1633_c0_g2_i14	JM706_ORYSJ	-2.8893	1.61976	9.55832	0.00578697	0.0424509
TRINITY_DN52646_c0_g2_i1		-2.8888	-1.88854	40.4166	3.24406e-06	0.000263886
TRINITY_DN11155_c0_g1_i16	Y4645_ARATH	-2.88859	0.26944	20.7778	0.000194156	0.00415186
TRINITY_DN26494_c0_g1_i4	Y3739_ARATH	-2.88584	0.0625844	38.1777	4.84825e-06	0.000346722
TRINITY_DN5031_c0_g2_i1	ASR3_ARATH	-2.88565	-1.03084	11.1195	0.0033275	0.0291952
TRINITY_DN22676_c1_g1_i1		-2.88413	-1.42249	71.0845	4.91011e-08	1.27866e-05
TRINITY_DN11330_c1_g1_i1		-2.88327	-1.3669	12.84	0.00187567	0.0197151
TRINITY_DN207315_c0_g1_i1	C8D11_ARATH	-2.88273	2.86063	14.5908	0.00108318	0.0134827
TRINITY_DN20494_c0_g1_i2		-2.88148	2.06292	22.8792	0.000115412	0.00293219
TRINITY_DN13276_c0_g1_i6		-2.87944	1.64206	10.3633	0.00433194	0.0349107
TRINITY_DN4345_c0_g1_i4	BH047_ARATH	-2.8774	-1.01357	12.9603	0.00180431	0.0191928
TRINITY_DN18453_c0_g3_i1		-2.87607	1.50074	22.6867	0.000120907	0.00302804
TRINITY_DN642_c1_g1_i10	RWA3_ARATH	-2.87549	2.18699	17.1762	0.000508415	0.00797938
TRINITY_DN189673_c0_g1_i1		-2.87503	1.64175	51.646	5.99253e-07	7.97815e-05
TRINITY_DN4555_c0_g4_i1		-2.87452	1.30259	60.5084	1.75527e-07	3.36456e-05
TRINITY_DN7440_c1_g1_i14	CPP1_NICBE	-2.87412	4.34707	37.0302	6.19847e-06	0.000411399
TRINITY_DN189673_c0_g2_i1		-2.87059	0.310871	63.089	1.25079e-07	2.67006e-05
TRINITY_DN28502_c0_g1_i15	TPS1_ARATH	-2.86795	2.01237	18.0834	0.000395261	0.00670686
TRINITY_DN141665_c0_g1_i1	ERF61_ARATH	-2.86793	4.65145	25.7656	5.89517e-05	0.00184677
TRINITY_DN7122_c0_g1_i15	HSP83_IPONI	-2.8669	2.1679	14.0568	0.00127632	0.0150885
TRINITY_DN1991_c0_g2_i1	PIF1_XENLA	-2.86672	-0.323855	13.5949	0.00147439	0.0167356
TRINITY_DN16349_c0_g1_i1		-2.86653	-1.44986	22.9308	0.000112861	0.0028864
TRINITY_DN18050_c0_g1_i1		-2.86599	-0.17404	12.8543	0.00186701	0.0196506
TRINITY_DN17495_c0_g2_i7	DTC_ARATH	-2.86514	1.29718	46.13	1.34782e-06	0.000140918
TRINITY_DN16056_c0_g1_i3	HY5_ARATH	-2.86459	-0.86465	9.24362	0.00649762	0.0459671
TRINITY_DN4_c0_g1_i3	ACA2_ARATH	-2.86426	1.66652	22.059	0.000140924	0.00335247
TRINITY_DN41486_c0_g2_i1	YTX2_XENLA	-2.86337	-0.802028	11.7435	0.00269158	0.0252228
TRINITY_DN12892_c0_g1_i3	ABAH4_ARATH	-2.86187	-0.525476	11.1233	0.00332308	0.0291754
TRINITY_DN1043_c0_g1_i3		-2.86125	0.219498	22.5927	0.000123694	0.00307592
TRINITY_DN59952_c0_g2_i3		-2.85995	-0.94699	19.3273	0.000282819	0.00531698
TRINITY_DN1441_c0_g1_i20		-2.85941	0.0172412	9.29953	0.00636456	0.0453054
TRINITY_DN882_c0_g1_i8	SC61A_DICDI	-2.85868	3.16073	24.5027	7.86451e-05	0.00226009
TRINITY_DN19278_c0_g1_i3	RHM1_ARATH	-2.85802	3.49638	11.8869	0.00256534	0.0244099
TRINITY_DN1006_c1_g1_i2	APA1_ARATH	-2.85707	0.36837	16.613	0.000596458	0.00885938
TRINITY_DN3389_c0_g1_i6		-2.85691	1.69407	21.9663	0.00014418	0.00339972
TRINITY_DN77922_c0_g1_i1	POLX_TOBAC	-2.85689	-0.835613	19.9798	0.000238219	0.00473991
TRINITY_DN2124_c0_g1_i15		-2.85654	0.0599646	20.2259	0.000223648	0.00454648
TRINITY_DN17168_c0_g2_i2	JIPH_ATRCA	-2.85652	3.93434	27.7809	3.78546e-05	0.00136889
TRINITY_DN8043_c1_g1_i10		-2.85614	-1.72531	22.2748	0.000132928	0.00322083
TRINITY_DN9153_c0_g1_i2	GID1B_ARATH	-2.85561	4.19755	17.6481	0.00044564	0.00727737
TRINITY_DN663_c0_g1_i1		-2.85486	0.653331	18.8324	0.000322657	0.00583372
TRINITY_DN407_c0_g1_i2	CRK26_ARATH	-2.85468	2.32177	10.8747	0.00362108	0.0308987
TRINITY_DN32054_c0_g1_i4	POLX_TOBAC	-2.85281	1.90166	45.8184	1.44436e-06	0.000147993
TRINITY_DN7686_c0_g1_i11	APF1_ARATH	-2.84924	1.7014	13.0113	0.00177498	0.018976
TRINITY_DN28096_c0_g1_i1		-2.84763	0.331745	10.9006	0.0035887	0.0307319
TRINITY_DN1389_c0_g1_i12		-2.84692	-1.37994	10.9596	0.00351616	0.0303092
TRINITY_DN10785_c2_g1_i3		-2.84678	-2.26137	20.9124	0.000187563	0.00405704
TRINITY_DN16131_c0_g1_i3		-2.8461	-0.0598812	14.5956	0.00108159	0.0134644
TRINITY_DN7392_c3_g1_i2	PHB3_ARATH	-2.84597	0.202542	72.5718	4.16448e-08	1.13164e-05
TRINITY_DN16705_c0_g1_i6		-2.84549	-0.127165	19.1776	0.000294264	0.00546188
TRINITY_DN13390_c4_g1_i1		-2.84355	-1.32582	13.982	0.00130628	0.0153511
TRINITY_DN163_c0_g1_i2	YQKD_BACSU	-2.84317	0.493913	19.6252	0.000261483	0.00504312
TRINITY_DN17118_c0_g1_i6	NRX1_ARATH	-2.8417	2.34838	16.8889	0.000551383	0.00840754
TRINITY_DN52987_c0_g2_i1		-2.84092	-1.89308	28.612	3.09053e-05	0.00120555
TRINITY_DN4392_c0_g1_i1	MPC4_ARATH	-2.84042	-1.49975	11.2752	0.00315455	0.0281542
TRINITY_DN7667_c0_g1_i10		-2.83933	-1.38299	19.0203	0.000306849	0.00563926
TRINITY_DN11405_c1_g1_i4		-2.83924	-1.30187	26.7592	4.60749e-05	0.00156456
TRINITY_DN17399_c0_g1_i10		-2.83859	0.56684	33.0444	1.28468e-05	0.000675982
TRINITY_DN6173_c0_g4_i1		-2.83711	0.531854	22.4435	0.000128265	0.00315195
TRINITY_DN16932_c0_g1_i7	FABI_BRANA	-2.83637	0.135851	21.3565	0.000167772	0.00376731
TRINITY_DN28550_c0_g1_i5	P2C58_ARATH	-2.83526	3.01452	20.1463	0.000228295	0.00461757
TRINITY_DN120523_c1_g1_i5	ORP1C_ARATH	-2.83329	0.0516157	62.0829	1.41603e-07	2.91762e-05
TRINITY_DN13035_c0_g4_i1	COPIA_DROME	-2.83315	-1.04381	43.5057	1.94596e-06	0.000185367
TRINITY_DN173_c0_g1_i11	LRR1_ARATH	-2.83256	1.68339	15.7053	0.000776018	0.0106439
TRINITY_DN105625_c0_g1_i3		-2.83119	0.29666	25.8813	5.744e-05	0.00181975
TRINITY_DN143172_c0_g1_i3	D14_ORYSJ	-2.8308	2.9752	24.9146	7.15219e-05	0.00211908
TRINITY_DN56805_c0_g1_i1	LEU1_SOYBN	-2.83035	-0.628864	27.7473	3.72163e-05	0.00135627
TRINITY_DN11746_c0_g1_i12	MIOX4_ARATH	-2.83007	0.294183	14.6069	0.00107789	0.0134391
TRINITY_DN158336_c0_g1_i4		-2.83002	0.402621	29.2272	2.77569e-05	0.00111562
TRINITY_DN173_c0_g1_i5	LRR1_ARATH	-2.82954	3.77314	24.2309	8.37743e-05	0.00234734
TRINITY_DN1898_c0_g3_i1		-2.82809	-0.953776	20.2416	0.000222076	0.00452433
TRINITY_DN2282_c1_g1_i8	RFS6_ARATH	-2.82802	-0.321138	10.2293	0.00454303	0.0360657
TRINITY_DN11680_c0_g1_i9	HNRPQ_MOUSE	-2.82779	-0.475974	26.401	5.03181e-05	0.00166248
TRINITY_DN630_c0_g1_i10	MLO1_ARATH	-2.82766	-0.0282509	11.7523	0.00268366	0.0251696
TRINITY_DN10867_c0_g1_i2	TPIS_PETHY	-2.82669	2.91267	71.8596	4.93888e-08	1.2821e-05
TRINITY_DN83202_c0_g1_i9		-2.82645	0.911068	41.4561	2.82191e-06	0.000241049
TRINITY_DN2769_c0_g1_i2	AB14C_ARATH	-2.82643	3.40553	18.5575	0.000347439	0.00613027
TRINITY_DN8125_c0_g1_i7		-2.8262	-0.430252	27.3749	4.05467e-05	0.00143533
TRINITY_DN89941_c0_g1_i7	HSP7H_ARATH	-2.82551	3.96692	78.1748	2.5513e-08	8.17716e-06
TRINITY_DN84623_c0_g2_i2		-2.82446	0.261398	35.6846	7.66749e-06	0.000473427
TRINITY_DN4237_c0_g1_i14	PP270_ARATH	-2.82384	-0.833926	10.737	0.00379884	0.0319406
TRINITY_DN14382_c0_g1_i9		-2.82226	-1.09523	16.7193	0.000578628	0.00867472
TRINITY_DN1319_c0_g1_i4	OST48_ORYSJ	-2.82212	0.835741	12.8945	0.00184297	0.019477
TRINITY_DN2447_c0_g1_i6	CCR4A_ARATH	-2.82185	-0.92634	10.9877	0.00348211	0.030094
TRINITY_DN31558_c0_g1_i10	NQR_ARATH	-2.82172	2.773	64.982	1.09088e-07	2.39225e-05
TRINITY_DN17366_c1_g1_i6		-2.82151	-0.639752	11.7932	0.00264706	0.0249303
TRINITY_DN21627_c0_g1_i4	CAHC_PEA	-2.81859	1.69946	23.4145	0.000101531	0.00267818
TRINITY_DN18383_c0_g1_i2	LIN1_NYCCO	-2.81825	1.89014	11.118	0.00332916	0.0292029
TRINITY_DN1547_c0_g1_i18	GT645_ARATH	-2.81774	-0.943157	9.46118	0.00599665	0.0434928
TRINITY_DN45373_c0_g1_i6	AAE12_ARATH	-2.81754	-0.83782	20.6648	0.000199069	0.00421912
TRINITY_DN22451_c0_g1_i1		-2.81699	-0.502369	43.6938	1.8879e-06	0.000181373
TRINITY_DN1456_c0_g1_i15		-2.8166	2.16542	11.4444	0.0029778	0.0270488
TRINITY_DN1942_c0_g1_i13	MNS4_ARATH	-2.81649	-0.607991	22.3065	0.00013183	0.00320664
TRINITY_DN929_c0_g1_i4	MLP31_ARATH	-2.81517	3.66897	50.2289	7.48636e-07	9.35787e-05
TRINITY_DN6763_c0_g2_i8		-2.81505	-0.102878	12.1298	0.00236616	0.0231008
TRINITY_DN27332_c0_g1_i8		-2.81374	-0.848604	51.5242	5.76773e-07	7.76634e-05
TRINITY_DN6326_c0_g1_i6	AL2B4_ARATH	-2.81236	1.97255	17.524	0.000461274	0.00744649
TRINITY_DN15_c0_g2_i5	AB1F_ARATH	-2.81179	4.0705	11.8742	0.00257628	0.0244705
TRINITY_DN55130_c0_g1_i2	P2C56_ARATH	-2.81053	2.19975	38.1573	5.07834e-06	0.000355734
TRINITY_DN4284_c1_g1_i1	Y3550_ARATH	-2.81003	2.86983	9.75954	0.00537811	0.0404595
TRINITY_DN14258_c0_g1_i13	VPS2A_ARATH	-2.80865	0.461728	19.4799	0.00027166	0.00517762
TRINITY_DN2910_c0_g2_i2	PUB6_ARATH	-2.80835	2.89784	15.452	0.00083625	0.011205
TRINITY_DN825_c0_g1_i10	NFXL2_ARATH	-2.80809	-0.15354	9.24502	0.00649424	0.0459523
TRINITY_DN59920_c0_g1_i7	EPHA_MYCTU	-2.80788	-1.32381	13.2	0.00167094	0.0181956
TRINITY_DN60394_c0_g1_i1		-2.80528	-2.35066	10.5513	0.00405399	0.0333775
TRINITY_DN33044_c0_g1_i4		-2.80512	-0.330267	18.9336	0.000314039	0.00572686
TRINITY_DN11846_c0_g2_i1		-2.80503	-0.499336	13.0396	0.00175894	0.0188564
TRINITY_DN142872_c1_g2_i2		-2.80477	-1.2185	15.1383	0.000918135	0.0119992
TRINITY_DN39496_c0_g1_i1	MPSR1_ARATH	-2.80448	2.77683	14.8795	0.000992387	0.0126895
TRINITY_DN145_c0_g1_i7	IPYR_SOLTU	-2.80421	3.26279	14.6007	0.00107993	0.0134542
TRINITY_DN150134_c0_g1_i1		-2.80364	-0.298862	17.5258	0.000461044	0.00744574
TRINITY_DN169997_c1_g3_i1		-2.8035	1.62726	43.3021	2.14082e-06	0.000198222
TRINITY_DN6486_c0_g2_i3	ABAH1_ARATH	-2.80131	3.40836	11.7426	0.00269246	0.0252289
TRINITY_DN11333_c0_g1_i1		-2.79922	-0.761588	19.3083	0.00028425	0.00533675
TRINITY_DN1343_c0_g1_i5	BGL40_ARATH	-2.79828	1.61634	19.1729	0.000294635	0.00546584
TRINITY_DN2114_c0_g2_i1		-2.79804	-1.48725	13.2552	0.0016418	0.0179854
TRINITY_DN12734_c0_g4_i1		-2.79726	1.22309	22.204	0.000135995	0.00327048
TRINITY_DN14382_c0_g1_i1		-2.79721	-0.176355	16.6406	0.000591758	0.00881394
TRINITY_DN72582_c0_g1_i1	U72B1_ARATH	-2.79716	0.778006	47.8003	1.00945e-06	0.000114161
TRINITY_DN97982_c0_g1_i4		-2.79497	0.509054	13.183	0.00168001	0.0182599
TRINITY_DN9275_c0_g1_i16	CH62_CUCMA	-2.79427	0.00729124	10.714	0.00382936	0.032118
TRINITY_DN6843_c2_g2_i2		-2.79367	-1.66281	10.1602	0.00465622	0.0366744
TRINITY_DN6299_c0_g1_i2	JIPH_ATRCA	-2.79119	4.67303	15.5524	0.000811784	0.0109818
TRINITY_DN4656_c0_g1_i11	ORP1C_ARATH	-2.79111	-0.906191	9.27173	0.00643034	0.0456466
TRINITY_DN18981_c0_g5_i1		-2.7907	-1.87868	31.528	1.6789e-05	0.000804112
TRINITY_DN1848_c0_g1_i14		-2.78928	-1.67051	10.6101	0.00397116	0.0329293
TRINITY_DN6662_c0_g1_i3	INVA4_ARATH	-2.78903	0.725816	82.4159	1.49139e-08	5.44742e-06
TRINITY_DN6096_c0_g1_i2	Y4211_ARATH	-2.78611	-0.486056	10.3693	0.00432277	0.0348607
TRINITY_DN149886_c0_g1_i1		-2.78586	-0.605922	18.145	0.00038866	0.00663992
TRINITY_DN152531_c0_g1_i2		-2.78474	-1.29474	9.08327	0.0068967	0.0478727
TRINITY_DN11408_c0_g1_i1		-2.78418	-0.92522	16.1771	0.00067618	0.00967929
TRINITY_DN20617_c0_g1_i19		-2.78354	-0.94686	9.33032	0.00629261	0.0449554
TRINITY_DN89600_c0_g2_i1	SCGT_TOBAC	-2.78258	3.43888	17.5591	0.000456794	0.00740111
TRINITY_DN22493_c0_g1_i28	GPDA2_ARATH	-2.78097	-0.972859	16.6357	0.000592595	0.00881947
TRINITY_DN227954_c0_g2_i1	PGIP2_PHAVU	-2.78021	-1.98215	12.3585	0.00219422	0.0219213
TRINITY_DN31211_c0_g2_i4		-2.78004	-1.20076	14.255	0.00120051	0.0144654
TRINITY_DN3755_c0_g1_i16	IN21B_ORYSJ	-2.77925	2.57377	30.9833	1.94675e-05	0.000883743
TRINITY_DN41119_c0_g1_i1		-2.77864	2.43337	21.5469	0.000159977	0.00364022
TRINITY_DN5354_c1_g3_i1	HSP7C_PETHY	-2.77821	2.15337	9.91099	0.00509154	0.0389955
TRINITY_DN30517_c0_g1_i10	THIC1_ARATH	-2.77772	2.18588	29.033	2.90297e-05	0.00114794
TRINITY_DN1508_c1_g1_i1		-2.77627	-1.65077	19.1168	0.000299036	0.005528
TRINITY_DN18257_c0_g1_i1	VIP2L_ARATH	-2.77616	0.587393	9.28878	0.00638991	0.0454456
TRINITY_DN10536_c0_g1_i12	PNG1_ARATH	-2.77592	-1.3303	15.8968	0.000733644	0.0102425
TRINITY_DN20165_c0_g1_i4		-2.77567	1.13131	16.9781	0.000537628	0.00826942
TRINITY_DN205118_c0_g1_i2	NHL3_ARATH	-2.77489	6.0707	22.7967	0.000117731	0.00297111
TRINITY_DN2399_c1_g2_i7	P2C56_ARATH	-2.77438	0.0724684	14.2747	0.00119325	0.0144095
TRINITY_DN1661_c0_g1_i8	CDPKG_ARATH	-2.77431	2.022	100.472	2.87159e-09	1.74622e-06
TRINITY_DN10483_c0_g1_i3	MAN6_ORYSJ	-2.77406	0.532886	9.51634	0.00587658	0.0429097
TRINITY_DN48497_c2_g1_i2		-2.77301	2.61883	37.4361	5.76649e-06	0.000389157
TRINITY_DN48143_c0_g1_i5		-2.7728	-1.37631	17.1811	0.000507715	0.0079695
TRINITY_DN5670_c0_g1_i5	WRK41_ARATH	-2.77258	5.80519	22.3273	0.000131952	0.0032078
TRINITY_DN17300_c0_g1_i3	NCL2_ORYSJ	-2.76984	1.73512	27.5736	3.95826e-05	0.0014074
TRINITY_DN42654_c2_g1_i1		-2.76712	-1.65027	10.8586	0.00364131	0.0310195
TRINITY_DN19553_c0_g3_i7	FRS5_ARATH	-2.76691	-0.589026	8.91367	0.00734874	0.0499864
TRINITY_DN23185_c1_g1_i1		-2.7656	-1.08565	12.8367	0.00187769	0.0197244
TRINITY_DN38545_c1_g1_i15	PIKS1_ORYSJ	-2.76545	-2.02711	12.5818	0.00203958	0.0208445
TRINITY_DN8675_c0_g2_i3		-2.76524	-1.79753	23.8608	9.01079e-05	0.00246944
TRINITY_DN14988_c0_g1_i11		-2.76512	-1.39833	30.8226	1.92369e-05	0.000877832
TRINITY_DN13204_c0_g1_i1	ERLN1_PONAB	-2.76472	0.840954	12.0464	0.00243258	0.0235632
TRINITY_DN173_c0_g1_i14	LRR1_ARATH	-2.76445	2.25336	24.8695	7.2266e-05	0.00213213
TRINITY_DN815_c2_g1_i1		-2.76364	-1.26173	16.8982	0.000549923	0.00839427
TRINITY_DN15241_c0_g1_i2	ENT3_ARATH	-2.76347	2.4585	16.9202	0.000546507	0.0083652
TRINITY_DN59072_c0_g1_i4	HGD_ARATH	-2.76289	-1.50289	18.2695	0.000375681	0.00648316
TRINITY_DN84156_c0_g3_i1		-2.76255	5.10096	33.5418	1.18003e-05	0.000641811
TRINITY_DN15887_c0_g1_i4	14335_ARATH	-2.76245	1.03841	26.9095	4.57326e-05	0.00155669
TRINITY_DN29074_c0_g1_i1	MAIL1_ARATH	-2.76128	-0.761576	27.8972	3.58243e-05	0.00132268
TRINITY_DN4492_c0_g1_i13		-2.76096	-0.721011	18.0478	0.000399142	0.00675437
TRINITY_DN22933_c0_g1_i5	SKIP4_ARATH	-2.76054	-0.628614	12.0055	0.00246586	0.0237689
TRINITY_DN21705_c0_g1_i8		-2.75841	-0.0775465	14.4605	0.00112713	0.0138534
TRINITY_DN1349_c0_g1_i14	MON2_DROPS	-2.75649	-1.08845	9.33548	0.00628063	0.0448955
TRINITY_DN33437_c2_g1_i3		-2.75594	1.92407	20.5821	0.000204093	0.00429083
TRINITY_DN36334_c0_g1_i8		-2.75405	-0.394286	12.7337	0.0019413	0.0201397
TRINITY_DN89365_c0_g1_i1	PUB23_ARATH	-2.75329	4.93665	11.2496	0.00318228	0.0283343
TRINITY_DN6324_c0_g1_i6	REMO_ARATH	-2.75303	-0.671231	9.24988	0.00648258	0.0459044
TRINITY_DN105625_c0_g1_i4		-2.7502	-0.192839	23.1506	0.000107703	0.00279246
TRINITY_DN19424_c0_g3_i2		-2.7498	-1.615	27.6683	3.76293e-05	0.00136381
TRINITY_DN1262_c1_g1_i2		-2.74908	-0.647979	19.6266	0.000261058	0.00503981
TRINITY_DN49377_c0_g1_i1	AB10G_ARATH	-2.74898	1.50029	13.5713	0.0014854	0.0168104
TRINITY_DN46147_c0_g1_i1		-2.7478	-1.31254	20.4085	0.000211913	0.00439123
TRINITY_DN6995_c0_g1_i2	IQM5_ARATH	-2.74682	1.99063	23.9884	8.86602e-05	0.00244226
TRINITY_DN338_c0_g1_i6	LORF2_HUMAN	-2.7468	1.79646	37.4975	5.70407e-06	0.000385407
TRINITY_DN15340_c0_g1_i1	Y4200_ARATH	-2.74507	1.63752	13.3668	0.00158459	0.0175458
TRINITY_DN283_c1_g1_i9	HSA32_ARATH	-2.74337	0.0283104	25.7432	5.88114e-05	0.00184553
TRINITY_DN138399_c0_g1_i1		-2.74285	-1.65458	9.05309	0.00697481	0.0482333
TRINITY_DN79499_c2_g1_i1		-2.74112	0.863082	30.748	2.04098e-05	0.000913317
TRINITY_DN748_c0_g2_i27	YQKD_BACSU	-2.74042	0.533784	10.5649	0.00403469	0.0332752
TRINITY_DN61821_c0_g1_i2		-2.74028	1.62337	9.59516	0.0057096	0.0421113
TRINITY_DN15383_c0_g1_i1		-2.73925	-1.93832	10.9479	0.00353039	0.0303922
TRINITY_DN26951_c0_g1_i6	ORP4B_ARATH	-2.73899	0.192004	12.9478	0.00181161	0.019245
TRINITY_DN579_c0_g1_i6	KLCR2_ARATH	-2.7383	0.534716	13.8168	0.00137527	0.0159386
TRINITY_DN53664_c0_g1_i10	INT9_XENLA	-2.73815	-0.721861	11.2669	0.00316343	0.0282066
TRINITY_DN692_c0_g2_i2	PIX13_ARATH	-2.73484	0.913586	46.9988	1.14332e-06	0.000124153
TRINITY_DN2523_c0_g1_i5	UGE5_ARATH	-2.73482	1.3913	10.3747	0.00431449	0.0348114
TRINITY_DN68594_c0_g1_i1		-2.73392	-0.435545	19.5292	0.000268157	0.00513401
TRINITY_DN25725_c0_g1_i1		-2.73391	-1.56113	20.704	0.000196511	0.00418209
TRINITY_DN20191_c0_g1_i4		-2.73362	0.923325	17.4328	0.000473152	0.00757817
TRINITY_DN12468_c0_g1_i4	PPA2_ARATH	-2.73351	2.82341	11.9339	0.00252542	0.02416
TRINITY_DN15884_c0_g1_i1		-2.73306	0.423047	18.7159	0.000332914	0.00595278
TRINITY_DN33022_c0_g1_i3	SNP33_ARATH	-2.7326	1.34522	22.6238	0.000122763	0.00306265
TRINITY_DN7372_c5_g2_i6	GGH2_ARATH	-2.73229	-1.74561	16.3136	0.000650019	0.00941092
TRINITY_DN33574_c0_g1_i13		-2.72968	-1.33763	22.9559	0.000111506	0.00285878
TRINITY_DN69062_c0_g4_i1		-2.72948	-0.357852	56.8324	2.77772e-07	4.60901e-05
TRINITY_DN48115_c0_g1_i8		-2.72931	1.5135	17.8111	0.000425993	0.00705073
TRINITY_DN23952_c0_g2_i2	UFOG2_FRAAN	-2.7291	0.892967	20.7464	0.000195714	0.00417453
TRINITY_DN98478_c0_g1_i1		-2.72861	-0.755449	11.3271	0.00309908	0.0278092
TRINITY_DN2523_c0_g1_i8	UGE5_ARATH	-2.72819	1.50269	16.4392	0.000626924	0.00918218
TRINITY_DN84376_c0_g4_i1		-2.72763	4.37758	31.4675	1.76726e-05	0.000831969
TRINITY_DN19951_c0_g1_i1		-2.72757	0.475613	10.2953	0.00443758	0.0355067
TRINITY_DN23312_c0_g1_i4		-2.7271	-1.73164	9.42463	0.00607772	0.0439279
TRINITY_DN4924_c0_g1_i2		-2.72709	-1.10054	24.8091	7.16322e-05	0.00212067
TRINITY_DN22356_c0_g1_i2	FB92_ARATH	-2.72709	2.6653	18.6845	0.000335742	0.00598773
TRINITY_DN7167_c0_g1_i12	DEXH1_ARATH	-2.72675	1.61692	33.8773	1.10711e-05	0.000613241
TRINITY_DN70981_c0_g1_i2	WRK48_ARATH	-2.72655	-0.853214	22.6134	0.000121433	0.00303782
TRINITY_DN29237_c0_g1_i2	MCA1_ARATH	-2.72587	1.18359	18.2267	0.000380089	0.00653618
TRINITY_DN77838_c1_g1_i1	PUB33_ARATH	-2.72555	-1.55914	10.7328	0.00380442	0.0319708
TRINITY_DN9384_c0_g1_i31	BGL03_ARATH	-2.72546	0.576665	12.3906	0.00217124	0.0217702
TRINITY_DN3378_c0_g1_i1	P2C34_ARATH	-2.72538	0.88056	11.3403	0.00308518	0.0277287
TRINITY_DN11040_c1_g3_i2		-2.72534	2.81818	12.4696	0.00211569	0.0213541
TRINITY_DN60636_c0_g2_i1		-2.72519	-1.43991	10.3488	0.0043542	0.0350113
TRINITY_DN2214_c1_g1_i1		-2.72432	5.47153	46.9371	1.21749e-06	0.000130196
TRINITY_DN65888_c0_g1_i1	HEAT1_ARATH	-2.72424	-1.39105	14.2579	0.00119943	0.014457
TRINITY_DN29624_c0_g1_i5		-2.72408	0.282256	11.3024	0.00312537	0.0279715
TRINITY_DN80447_c0_g1_i6	LEC_PARPC	-2.72349	-0.678654	9.27545	0.0064215	0.0456126
TRINITY_DN66667_c0_g3_i1		-2.72309	-1.8387	22.4342	0.000127318	0.00313623
TRINITY_DN26901_c0_g1_i7		-2.72263	-1.22144	10.378	0.00430949	0.0347936
TRINITY_DN4246_c0_g1_i9	RUS6_ARATH	-2.72191	0.851474	33.1667	1.257e-05	0.000665779
TRINITY_DN15092_c0_g1_i1	ALF_SPIOL	-2.72055	2.0223	9.35974	0.00622467	0.044632
TRINITY_DN365_c0_g1_i17	CER3_ARATH	-2.71965	2.29723	13.6606	0.00144425	0.0165169
TRINITY_DN11343_c0_g1_i21	DNPEP_RICCO	-2.71881	-2.05797	11.0164	0.00344782	0.0299241
TRINITY_DN209560_c0_g2_i1	E70B1_ARATH	-2.71875	-1.29256	27.0364	4.30897e-05	0.00149708
TRINITY_DN144962_c0_g4_i1		-2.71727	2.68893	45.8617	1.43477e-06	0.000147303
TRINITY_DN38035_c1_g1_i5	HSP17_ARATH	-2.71547	-0.312922	17.9111	0.000414417	0.00691817
TRINITY_DN24144_c0_g1_i1	CAP13_ARATH	-2.71508	3.05081	16.6879	0.000583826	0.00873521
TRINITY_DN143511_c0_g1_i3	KINUC_ARATH	-2.71506	1.75425	31.6777	1.69511e-05	0.000809414
TRINITY_DN5186_c0_g1_i14	STK38_PONAB	-2.71505	0.702707	55.6363	3.25982e-07	5.20918e-05
TRINITY_DN139150_c0_g2_i1		-2.71483	-0.882161	18.6972	0.000333885	0.00596408
TRINITY_DN46955_c0_g1_i4	4CLL9_ARATH	-2.71482	-0.206513	23.9121	8.95506e-05	0.00245956
TRINITY_DN59920_c0_g1_i6	EPHA_MYCTU	-2.71469	-0.53665	33.6725	1.09462e-05	0.000607818
TRINITY_DN20926_c0_g1_i2	CYC_FRIAG	-2.71444	0.849092	9.12196	0.00679796	0.047386
TRINITY_DN12700_c1_g1_i1	Y2433_ARATH	-2.71254	3.85124	28.0775	3.55244e-05	0.00131636
TRINITY_DN7900_c0_g1_i7	CNGC2_ARATH	-2.71056	-1.20821	11.0696	0.0033851	0.0295666
TRINITY_DN26821_c0_g1_i4	C3H15_ARATH	-2.71048	-1.83749	17.141	0.000513477	0.00802523
TRINITY_DN32442_c0_g1_i1		-2.71011	-1.06184	19.3451	0.000280171	0.00528399
TRINITY_DN2399_c1_g2_i2	P2C16_ARATH	-2.70997	-0.012975	47.572	1.03108e-06	0.000115879
TRINITY_DN72803_c0_g1_i1		-2.70975	-0.918821	58.6345	2.19292e-07	3.97219e-05
TRINITY_DN12700_c1_g1_i4	Y2433_ARATH	-2.70907	4.26151	33.5657	1.17469e-05	0.000639559
TRINITY_DN22356_c0_g1_i14	FB92_ARATH	-2.70859	1.46981	9.663	0.00557011	0.0414357
TRINITY_DN32843_c0_g2_i3	1433_MESCR	-2.70845	1.90891	29.5706	2.59598e-05	0.0010682
TRINITY_DN1275_c0_g2_i1	POLX_TOBAC	-2.70796	2.14432	12.4698	0.00211557	0.0213541
TRINITY_DN7309_c0_g1_i3	HIP39_ARATH	-2.70795	2.16805	11.6595	0.00276879	0.0257301
TRINITY_DN16838_c0_g2_i2		-2.70763	-1.17969	17.1404	0.000513561	0.00802543
TRINITY_DN11687_c0_g1_i3	IDN2_ARATH	-2.70696	1.45986	12.1742	0.00233166	0.0228627
TRINITY_DN5041_c0_g1_i15	PPP7L_ARATH	-2.70555	0.216642	13.8149	0.0013761	0.0159449
TRINITY_DN8368_c1_g1_i1	TRAC9_MAIZE	-2.70483	-0.0183873	33.813	1.07725e-05	0.000601738
TRINITY_DN17495_c0_g2_i10	DTC_ARATH	-2.70472	3.81483	19.9199	0.000242102	0.00478837
TRINITY_DN12703_c1_g1_i11		-2.70321	0.341469	41.6487	2.64735e-06	0.000230514
TRINITY_DN43131_c1_g1_i7		-2.70237	1.22454	14.3924	0.00115088	0.0140609
TRINITY_DN555_c0_g1_i4		-2.70219	-0.651411	9.96168	0.00499946	0.0384807
TRINITY_DN9177_c0_g1_i10	FBL26_ARATH	-2.70194	4.90098	8.93401	0.00729282	0.0497625
TRINITY_DN21828_c0_g1_i7		-2.69996	-1.48396	50.0895	7.09415e-07	9.04299e-05
TRINITY_DN7173_c0_g1_i11	GRIP4_ARATH	-2.69971	2.68547	17.3735	0.000481055	0.00767625
TRINITY_DN11729_c0_g1_i4		-2.69966	-1.86763	15.1451	0.000916266	0.0119818
TRINITY_DN2466_c0_g1_i5	UFC_ARATH	-2.69857	2.64815	13.8246	0.00137194	0.0159082
TRINITY_DN61029_c0_g1_i2		-2.69695	-1.99261	10.1611	0.0046547	0.0366694
TRINITY_DN11766_c0_g1_i4		-2.6967	-1.8203	22.7379	0.000117962	0.00297482
TRINITY_DN40470_c0_g1_i6	MPK3_ARATH	-2.69652	3.31243	17.0995	0.000519518	0.00809379
TRINITY_DN22307_c0_g1_i2		-2.69647	-0.215268	50.5965	6.59051e-07	8.54258e-05
TRINITY_DN160_c2_g1_i3		-2.69646	-1.59879	10.9107	0.00357609	0.0306472
TRINITY_DN3724_c0_g1_i14	HT1_ARATH	-2.69465	0.0392009	56.2265	3.01132e-07	4.89553e-05
TRINITY_DN2348_c0_g1_i26	PPOX2_ARATH	-2.69341	-0.474441	13.321	0.00160778	0.0177293
TRINITY_DN19122_c0_g1_i5	P4KG3_ARATH	-2.69322	0.906959	29.7767	2.48789e-05	0.00104201
TRINITY_DN16437_c0_g2_i2	POLR1_ARATH	-2.69311	-0.249701	22.2312	0.000134498	0.00324573
TRINITY_DN206_c0_g1_i14	PAPS4_ARATH	-2.69279	1.92313	17.8154	0.000425485	0.00704439
TRINITY_DN6410_c1_g1_i1		-2.69196	0.287066	11.1919	0.0032458	0.0287135
TRINITY_DN3193_c0_g2_i14	MYO9_ARATH	-2.69114	-0.378266	34.5653	9.23687e-06	0.000540374
TRINITY_DN30014_c0_g1_i5		-2.69092	2.83959	29.4884	2.64048e-05	0.00107948
TRINITY_DN63812_c0_g2_i3	9DC3_SOLPI	-2.68968	0.900225	9.39341	0.00614793	0.0442931
TRINITY_DN1027_c0_g1_i1	RLA0_OXYRB	-2.68921	3.66239	9.61868	0.0056608	0.0419028
TRINITY_DN10226_c2_g1_i1		-2.68903	-2.14472	10.008	0.00491686	0.0380599
TRINITY_DN6635_c0_g1_i5		-2.68854	0.208755	21.9388	0.000145161	0.00341571
TRINITY_DN2629_c0_g1_i11	MFP_ORYSJ	-2.68809	-0.300513	39.9924	3.48721e-06	0.00027569
TRINITY_DN1419_c0_g1_i4	RL3_ORYSJ	-2.68804	-1.49216	11.2729	0.00315695	0.02816
TRINITY_DN145_c0_g1_i2	IPYR_SOLTU	-2.68786	1.67911	18.1387	0.000389333	0.00664637
TRINITY_DN197881_c0_g1_i1	FRO2_ARATH	-2.68778	1.25139	27.2527	4.24326e-05	0.0014807
TRINITY_DN11155_c0_g1_i7	Y4645_ARATH	-2.68598	-0.612771	13.4295	0.0015534	0.017313
TRINITY_DN19690_c0_g1_i8	VSR4_ARATH	-2.68528	0.997167	20.3409	0.000217116	0.00445869
TRINITY_DN21056_c0_g1_i3		-2.68516	3.99929	28.2552	3.42041e-05	0.00128521
TRINITY_DN141808_c0_g1_i1	SM3L3_ARATH	-2.68515	-1.35379	21.694	0.000152229	0.00352961
TRINITY_DN12319_c0_g1_i2		-2.68387	0.98503	11.1741	0.00326565	0.0288528
TRINITY_DN2646_c0_g1_i6	Y5614_ARATH	-2.68239	5.51915	31.6957	1.68906e-05	0.000807555
TRINITY_DN18207_c0_g1_i4	SYLM_ARATH	-2.68209	-0.962282	11.3079	0.00311951	0.0279345
TRINITY_DN176771_c0_g1_i5	PER73_ARATH	-2.68161	1.94847	31.9464	1.60755e-05	0.000780915
TRINITY_DN2769_c0_g1_i22	AB14C_ARATH	-2.68066	3.62991	16.4866	0.000618453	0.00908532
TRINITY_DN7106_c0_g1_i1		-2.68028	-0.987759	21.4374	0.000162443	0.00367848
TRINITY_DN17639_c0_g1_i1		-2.67864	0.427779	28.0871	3.51803e-05	0.00130827
TRINITY_DN82226_c0_g1_i1		-2.67801	0.0900364	24.6163	7.61736e-05	0.00221376
TRINITY_DN26321_c0_g2_i12	ADHL2_ARATH	-2.67774	-2.07851	10.0124	0.00490911	0.0380166
TRINITY_DN1842_c0_g2_i2		-2.67722	0.823141	69.6052	5.79996e-08	1.45645e-05
TRINITY_DN8936_c1_g1_i1		-2.67656	0.323875	11.2255	0.00320857	0.0285007
TRINITY_DN4156_c0_g1_i19	ASY1_ARATH	-2.67575	-2.51957	9.71179	0.00547214	0.0409309
TRINITY_DN46897_c0_g1_i1		-2.67521	-0.969469	43.806	1.85419e-06	0.000178898
TRINITY_DN37714_c1_g1_i9	POB1_ARATH	-2.67473	4.00602	27.7725	3.7923e-05	0.00137092
TRINITY_DN8882_c0_g1_i7		-2.67463	0.0206572	9.18897	0.00663067	0.0465633
TRINITY_DN28096_c0_g1_i8		-2.67362	0.515068	9.52588	0.00585608	0.0428239
TRINITY_DN45909_c0_g2_i2	OCT2_ARATH	-2.67335	0.795638	60.9266	1.63623e-07	3.22244e-05
TRINITY_DN27254_c0_g1_i3	DTX44_ARATH	-2.67316	-0.0199675	10.1825	0.00461938	0.0364838
TRINITY_DN2327_c1_g2_i7	S2544_PONAB	-2.67069	-1.57365	11.5478	0.00287522	0.0263878
TRINITY_DN16085_c0_g2_i1		-2.67045	-0.675447	14.0189	0.0012914	0.0152063
TRINITY_DN26009_c0_g1_i12	MGST3_BOVIN	-2.67025	-1.87246	9.32283	0.00631002	0.0450369
TRINITY_DN214844_c0_g1_i1	YTX2_XENLA	-2.67014	-2.14045	24.6725	7.41411e-05	0.00217435
TRINITY_DN4023_c0_g1_i8	CSLD3_ARATH	-2.66982	1.23688	15.4353	0.00084041	0.011246
TRINITY_DN31211_c0_g2_i2		-2.6688	-0.721874	11.9151	0.00254127	0.024265
TRINITY_DN7657_c0_g2_i1		-2.66811	-1.89579	28.5337	3.11747e-05	0.00120852
TRINITY_DN5613_c0_g1_i2		-2.66782	-0.804344	11.7572	0.00267922	0.0251363
[truncated: 3,668 more rows]
