# Supplementary material for: Examining the molecular mechanisms contributing to the success of an invasive species across different ecosystems
Source: Ecol Evol. 2020 Aug 31;10(18):10254–70. doi: 10.1002/ece3.6688 (PMC7520182; doi:10.1002/ece3.6688)
Supplement: Supplementary file 7 — Table S6 [file ECE3-10-10254-s007.xlsx]

## Sheet: Sheet1
Supplemental Table 6: Differentially Expressed Transcripts Identified in Stem Tissue Between PSMI and CHWA Populations. Negative LogFC indicates transcripts with higher expression in CHWA. Positive logFC indicates transcripts with higher expression in PSMI.
Transcript_ID	Gene_Symbol	logFC	logCPM	F_value	P_value	FDR
TRINITY_DN17092_c0_g1_i6	AB21I_ARATH	-10.1873	4.93103	69.9923	9.22308e-08	2.96895e-05
TRINITY_DN17092_c0_g1_i15	AB21I_ARATH	-8.93752	2.6916	69.9714	9.24382e-08	2.96895e-05
TRINITY_DN34933_c0_g1_i1		-8.84203	3.68074	152.922	1.76501e-10	3.68896e-07
TRINITY_DN4147_c0_g1_i12	LYK3_MEDTR	-8.53564	3.29085	48.7782	1.25024e-06	0.0001798
TRINITY_DN4991_c0_g1_i4		-8.48401	4.31912	220.772	7.58053e-12	4.74772e-08
TRINITY_DN5534_c2_g3_i1	AI1M_YEAST	-8.41441	5.33411	256.366	2.04934e-12	1.62598e-08
TRINITY_DN25085_c0_g1_i12		-8.36192	3.85842	91.2937	1.1931e-08	6.64216e-06
TRINITY_DN4582_c0_g1_i6		-8.24292	1.71488	64.8431	1.62977e-07	4.49661e-05
TRINITY_DN3931_c0_g1_i12	UFL1_ARATH	-8.18614	2.10042	48.4145	1.31653e-06	0.000186129
TRINITY_DN26254_c0_g1_i4		-8.13807	1.55648	55.997	4.73626e-07	9.14127e-05
TRINITY_DN2520_c0_g1_i12	Y005_SYNY3	-7.96156	3.33615	40.2	4.59671e-06	0.000438863
TRINITY_DN7224_c0_g1_i12	WLI2A_ARATH	-7.92677	4.16486	21.0964	0.000203151	0.00542694
TRINITY_DN2843_c0_g1_i16	NIK3_ARATH	-7.91331	1.43821	52.5285	7.45656e-07	0.000124536
TRINITY_DN9792_c0_g1_i7	CATA2_ARATH	-7.88936	7.38502	40.0102	4.74126e-06	0.000448698
TRINITY_DN22569_c0_g1_i3	P2C25_ARATH	-7.78342	4.85694	29.0741	3.44844e-05	0.0017176
TRINITY_DN20528_c0_g3_i4	RGA4_SOLBU	-7.77137	3.41492	31.8271	2.00808e-05	0.00120813
TRINITY_DN250880_c0_g1_i4	PSD8A_ARATH	-7.7696	1.15268	65.2207	1.56126e-07	4.35277e-05
TRINITY_DN4016_c0_g1_i3	C98A3_ARATH	-7.66424	5.01667	58.932	3.27943e-07	7.16902e-05
TRINITY_DN9503_c0_g1_i10	ZAT10_ARATH	-7.52834	6.35146	18.1112	0.000435634	0.00897648
TRINITY_DN98258_c0_g1_i7	NACA2_ARATH	-7.50825	3.48517	44.2146	2.44335e-06	0.000284439
TRINITY_DN9896_c0_g2_i7	DHAR3_ARATH	-7.50776	1.89689	55.2947	5.18299e-07	9.57561e-05
TRINITY_DN9781_c1_g1_i5		-7.44497	5.05569	17.7911	0.000474637	0.0094656
TRINITY_DN144077_c0_g1_i7	NLP7_ARATH	-7.42593	4.02828	86.771	1.77727e-08	8.94067e-06
TRINITY_DN12453_c0_g4_i1		-7.3703	5.02068	72.7525	6.89085e-08	2.46616e-05
TRINITY_DN89941_c0_g1_i3	HSP7H_ARATH	-7.36887	3.60494	23.874	0.000105326	0.0035523
TRINITY_DN18024_c0_g1_i3	ABP1_TOBAC	-7.35347	2.79103	64.0379	1.78724e-07	4.74544e-05
TRINITY_DN23585_c0_g1_i12		-7.34506	4.43447	55.6956	4.92256e-07	9.35667e-05
TRINITY_DN125623_c0_g2_i1		-7.28388	4.8347	32.7811	1.67682e-05	0.00107139
TRINITY_DN1957_c0_g2_i3	RCA_MAIZE	-7.26441	0.856025	46.2478	1.80202e-06	0.000230094
TRINITY_DN41041_c0_g1_i2		-7.15055	3.44639	36.544	8.50495e-06	0.000674714
TRINITY_DN1289_c0_g1_i6	SDHA1_ARATH	-7.07051	2.37544	27.132	5.15164e-05	0.00224374
TRINITY_DN16917_c0_g1_i13	RH57_ORYSJ	-7.04611	0.794894	44.7426	2.25545e-06	0.000267032
TRINITY_DN21008_c0_g1_i2		-7.01809	2.57919	48.3762	1.32374e-06	0.000186378
TRINITY_DN163_c0_g1_i11	YQKD_BACSU	-7.00696	0.866907	45.9924	1.87127e-06	0.000234679
TRINITY_DN1551_c1_g1_i4	EULS3_ARATH	-6.93931	6.36544	94.6588	8.96394e-09	5.50307e-06
TRINITY_DN39166_c0_g1_i6	MTK_ARATH	-6.91973	2.85214	24.4724	9.1972e-05	0.00324819
TRINITY_DN17188_c0_g1_i4	GCT21_ARATH	-6.77037	1.3947	25.6845	7.03022e-05	0.00275277
TRINITY_DN32675_c0_g3_i2		-6.76444	2.23196	23.0216	0.000128214	0.00404439
TRINITY_DN30614_c0_g1_i2		-6.74566	3.47809	14.0893	0.00136387	0.0187355
TRINITY_DN26556_c0_g1_i21	NOM1_MOUSE	-6.68858	2.05281	46.7955	1.66288e-06	0.000215849
TRINITY_DN32492_c0_g1_i7	IAA16_ARATH	-6.67008	1.1143	37.0694	7.76544e-06	0.000632038
TRINITY_DN120_c1_g1_i7	GATA8_ARATH	-6.65668	2.60445	45.513	2.00932e-06	0.000246996
TRINITY_DN3104_c0_g1_i1	ZFP34_ORYSJ	-6.64788	3.16353	20.3534	0.000244192	0.00612368
TRINITY_DN12398_c1_g1_i3	YI31B_YEAST	-6.64304	1.25843	24.7889	8.56754e-05	0.00310526
TRINITY_DN48059_c0_g1_i5	SPE1_DIACA	-6.64214	3.53347	30.7107	2.49099e-05	0.00138186
TRINITY_DN19836_c1_g1_i5	HS21C_PEA	-6.62376	2.53023	49.745	1.09128e-06	0.000164532
TRINITY_DN4399_c0_g1_i9	LEUC_ARATH	-6.61089	6.29947	14.4274	0.00123193	0.0175336
TRINITY_DN11883_c0_g1_i6	HSP11_SOYBN	-6.56913	7.42345	73.2354	6.55423e-08	2.38191e-05
TRINITY_DN14659_c0_g1_i9	CRD1_EUPES	-6.52979	7.72927	581.927	1.08492e-15	6.79493e-11
TRINITY_DN26435_c0_g2_i3	HS23C_OXYRB	-6.52548	5.86085	59.3033	3.13359e-07	6.91781e-05
TRINITY_DN15584_c0_g1_i4	UVB31_ARATH	-6.52244	3.55393	22.2527	0.000153663	0.00455575
TRINITY_DN57443_c0_g1_i2	HSP22_ARATH	-6.48082	1.66715	38.4016	6.19001e-06	0.000539656
TRINITY_DN5144_c1_g2_i4	POLR1_ARATH	-6.43777	2.68275	22.5885	0.000141916	0.00431228
TRINITY_DN12142_c1_g1_i3	ZMYM1_HUMAN	-6.42034	2.00456	27.7256	4.54837e-05	0.00206875
TRINITY_DN6145_c0_g1_i1		-6.37828	3.17196	39.1451	5.4671e-06	0.000499136
TRINITY_DN1441_c0_g1_i10		-6.36775	5.00788	95.5372	8.33106e-09	5.31981e-06
TRINITY_DN16645_c0_g1_i1	EF1D_BETVU	-6.35265	3.22331	52.642	7.34409e-07	0.000123646
TRINITY_DN1028_c3_g1_i5	HSP83_IPONI	-6.3335	8.38326	134.649	5.11968e-10	7.09352e-07
TRINITY_DN9520_c0_g1_i6		-6.32962	0.338428	35.5422	1.01411e-05	0.000760193
TRINITY_DN11231_c0_g1_i2	SSRA_ARATH	-6.31454	4.63612	21.6744	0.0001765	0.00496486
TRINITY_DN4330_c0_g1_i20	SWTIE_ARATH	-6.2899	2.36224	68.9664	1.03028e-07	3.20235e-05
TRINITY_DN7102_c0_g1_i7	CIP1_ARATH	-6.27752	0.307179	33.7819	1.39301e-05	0.000939631
TRINITY_DN12607_c1_g1_i1	HSP21_SOYBN	-6.26842	7.23167	273.608	1.1547e-12	1.11261e-08
TRINITY_DN22444_c0_g3_i1		-6.2556	2.875	24.2728	9.62036e-05	0.00334274
TRINITY_DN26825_c0_g2_i6		-6.21898	2.3592	24.1782	9.82862e-05	0.00339625
TRINITY_DN38141_c0_g1_i1	HSP41_PEA	-6.206	8.40135	67.6515	1.18965e-07	3.565e-05
TRINITY_DN9153_c0_g1_i1	GID1B_ARATH	-6.1868	3.86138	34.5503	1.21113e-05	0.000854463
TRINITY_DN11883_c0_g1_i10	HSP12_MEDSA	-6.16876	6.58182	20.5148	0.000234547	0.00597024
TRINITY_DN14618_c0_g1_i14	PRP18_MOUSE	-6.15883	1.23629	38.471	6.11831e-06	0.000535934
TRINITY_DN411_c0_g1_i11	PUB33_ARATH	-6.10428	1.04238	25.5262	7.27807e-05	0.0028115
TRINITY_DN26435_c0_g2_i6	HS23C_OXYRB	-6.0854	5.6155	63.2663	1.95408e-07	4.98512e-05
TRINITY_DN202_c0_g1_i8		-6.0746	2.23883	276.128	8.38904e-13	9.55291e-09
TRINITY_DN555_c0_g1_i3		-6.07252	2.38157	23.283	0.000120656	0.00389423
TRINITY_DN27969_c0_g1_i6	UPSA3_VIGUN	-6.06402	0.258763	25.5731	7.20372e-05	0.00279191
TRINITY_DN195817_c0_g1_i3	SAP5_ARATH	-6.05397	3.98688	16.3073	0.000714005	0.0123778
TRINITY_DN9899_c0_g1_i1	MD37C_ARATH	-6.03646	7.63669	49.7309	1.09342e-06	0.000164566
TRINITY_DN8473_c0_g1_i3	SBT46_ARATH	-6.03059	3.50343	47.2302	1.56092e-06	0.000207066
TRINITY_DN7948_c2_g1_i2	HEM11_CUCSA	-6.02269	2.604	16.4646	0.00068315	0.012027
TRINITY_DN61845_c2_g1_i3	HS25P_ARATH	-6.00577	4.80045	106.565	3.47697e-09	3.02451e-06
TRINITY_DN15755_c0_g1_i2		-5.99183	0.293116	30.3276	2.68528e-05	0.0014599
TRINITY_DN173625_c0_g1_i4	GSTFB_ARATH	-5.96158	1.05361	35.7724	9.73644e-06	0.000737646
TRINITY_DN7251_c1_g1_i1		-5.94849	0.672183	33.4237	1.48795e-05	0.000983031
TRINITY_DN1307_c1_g1_i6		-5.94582	3.8949	62.1326	2.23135e-07	5.44836e-05
TRINITY_DN161846_c0_g1_i4	HSP71_SOLLC	-5.93674	2.70429	31.6187	2.08972e-05	0.00123642
TRINITY_DN57443_c2_g1_i1	HSP41_PEA	-5.9257	5.10875	37.3162	7.44297e-06	0.00061661
TRINITY_DN46731_c0_g1_i1	ML423_ARATH	-5.91514	3.14064	43.7755	2.61286e-06	0.000297807
TRINITY_DN44369_c0_g1_i9	R3HD2_BOVIN	-5.85578	0.972532	29.5808	3.11427e-05	0.00160674
TRINITY_DN10910_c0_g2_i5	YSL3_ARATH	-5.81136	2.62739	32.3415	1.82125e-05	0.00112825
TRINITY_DN19869_c0_g1_i1	STGL3_ARATH	-5.81047	2.00898	24.7988	8.54869e-05	0.00310112
TRINITY_DN13091_c0_g1_i23	ILK1_ARATH	-5.80975	2.72355	21.0862	0.000203661	0.0054315
TRINITY_DN6872_c0_g1_i23	GPT2_ARATH	-5.80887	0.98391	23.1682	0.000123912	0.00395558
TRINITY_DN1952_c0_g1_i3	G3PC_DIACA	-5.80003	3.74193	22.2577	0.000153478	0.00455348
TRINITY_DN19827_c0_g2_i1	FKB62_ARATH	-5.7939	1.09377	16.6405	0.000650395	0.0116468
TRINITY_DN1924_c0_g1_i9	TBL36_ARATH	-5.78764	1.57503	13.4439	0.00166162	0.0212872
TRINITY_DN4052_c1_g1_i1	HSP7F_ARATH	-5.78578	7.60946	156.033	1.48924e-10	3.43358e-07
TRINITY_DN20666_c0_g1_i8	C7D47_PANGI	-5.73258	0.545425	26.4257	5.98773e-05	0.00247944
TRINITY_DN11883_c0_g1_i7	HSP12_MEDSA	-5.70892	6.20324	19.6565	0.000291185	0.00689753
TRINITY_DN2233_c0_g1_i6	TPP1_ARATH	-5.67682	0.983555	21.4889	0.000184603	0.00510884
TRINITY_DN9696_c1_g1_i5	RL1_RHOCS	-5.66942	1.89706	52.8949	7.1001e-07	0.000121167
TRINITY_DN1806_c0_g1_i20	ALY2_ARATH	-5.6689	2.46436	25.7915	6.86811e-05	0.00271048
TRINITY_DN31600_c0_g2_i7		-5.66691	-0.493744	33.7468	1.402e-05	0.000943756
TRINITY_DN8855_c2_g5_i1	HS901_ARATH	-5.65853	4.83704	97.6597	6.99628e-09	4.81517e-06
TRINITY_DN4052_c1_g2_i1	HSP7S_PEA	-5.65636	6.35214	164.153	9.69297e-11	2.70235e-07
TRINITY_DN21816_c0_g1_i11	GTE4_ARATH	-5.65333	0.233641	29.3755	3.24516e-05	0.00164685
TRINITY_DN173_c0_g1_i19	LRR1_ARATH	-5.65096	2.26854	11.2488	0.00336897	0.03358
TRINITY_DN411_c0_g1_i10	PUB33_ARATH	-5.64543	1.80467	30.8625	2.41834e-05	0.00135209
TRINITY_DN8332_c0_g1_i4		-5.63434	0.427605	61.0909	2.5249e-07	5.91142e-05
TRINITY_DN19836_c1_g1_i3	HS21C_PEA	-5.63183	7.96779	102.952	4.58877e-09	3.58372e-06
TRINITY_DN50656_c0_g1_i2	PRI1_MOUSE	-5.62464	2.30167	30.2736	2.71402e-05	0.00146978
TRINITY_DN3045_c1_g1_i14	SODC2_MESCR	-5.61775	1.16763	24.1125	9.9762e-05	0.00342796
TRINITY_DN51561_c1_g1_i3		-5.61611	2.30362	18.7094	0.000371949	0.00811146
TRINITY_DN48542_c1_g2_i1		-5.61566	1.87677	36.2142	9.00886e-06	0.000696579
TRINITY_DN28180_c0_g1_i3	BBE8_ARATH	-5.57589	1.08178	43.4504	2.74674e-06	0.000306922
TRINITY_DN205494_c0_g1_i1	HSP12_MEDSA	-5.57527	5.29846	83.7351	2.34528e-08	1.09616e-05
TRINITY_DN5776_c0_g1_i11	NRX12_ORYSJ	-5.56913	-0.169823	26.5429	5.83917e-05	0.00243502
TRINITY_DN21964_c0_g1_i9		-5.54236	-0.10673	28.2661	4.06662e-05	0.00192623
TRINITY_DN44369_c0_g1_i8	R3HD2_BOVIN	-5.53296	2.19484	55.2984	5.18051e-07	9.57561e-05
TRINITY_DN57443_c0_g1_i1	HSP22_ARATH	-5.52904	4.36579	40.2783	4.5385e-06	0.000434963
TRINITY_DN58970_c0_g1_i9		-5.52433	2.61763	30.1023	2.80741e-05	0.00150153
TRINITY_DN140_c1_g2_i4	HS25P_ARATH	-5.51141	4.99327	23.1469	0.000124527	0.00397007
TRINITY_DN3445_c0_g1_i22	GLTB_SPIOL	-5.49031	0.919772	18.6991	0.000372954	0.0081232
TRINITY_DN5117_c0_g1_i1	SHL_ARATH	-5.48622	0.483946	37.1325	7.68153e-06	0.000627189
TRINITY_DN17425_c0_g3_i1		-5.48214	0.645327	36.5318	8.52299e-06	0.000674841
TRINITY_DN1806_c0_g1_i8	SRG1_ARATH	-5.46906	3.43544	37.2314	7.55206e-06	0.000620721
TRINITY_DN10089_c0_g2_i2	PDCB4_ARATH	-5.46807	0.835825	18.4555	0.00039762	0.00847046
TRINITY_DN48059_c0_g1_i6	SPE1_DIACA	-5.44284	1.36206	14.1733	0.0013297	0.0184378
TRINITY_DN17425_c0_g1_i1		-5.4375	1.28763	38.7743	5.81529e-06	0.000518622
TRINITY_DN2717_c0_g4_i1	JASON_ARATH	-5.4315	0.333504	18.5256	0.000390336	0.00834651
TRINITY_DN31689_c0_g1_i6	GAT12_ARATH	-5.42766	2.00529	22.6094	0.000141219	0.00430185
TRINITY_DN6906_c0_g1_i4	ELF3_ARATH	-5.42569	1.93359	80.6479	3.13641e-08	1.36413e-05
TRINITY_DN7186_c0_g1_i17	ATR_ARATH	-5.42523	-0.139973	19.8042	0.000280439	0.00672373
TRINITY_DN411_c0_g1_i8	PUB33_ARATH	-5.40861	2.79504	26.6048	5.76238e-05	0.00241163
TRINITY_DN19159_c0_g1_i2		-5.40471	2.43733	23.6485	0.000110904	0.00368223
TRINITY_DN11883_c0_g1_i2	HS181_ARATH	-5.40314	3.74148	16.3648	0.000702546	0.0122497
TRINITY_DN201_c0_g1_i8	VSP55_ARATH	-5.39502	1.0374	17.2819	0.000544904	0.0103619
TRINITY_DN6107_c0_g1_i7	UFM1_ORYSJ	-5.39461	-0.762186	33.9249	1.35698e-05	0.00092429
TRINITY_DN16341_c1_g1_i8	PUX1_ARATH	-5.3933	0.857846	19.1594	0.000330835	0.00748569
TRINITY_DN301_c0_g2_i2	POLR2_ARATH	-5.38948	3.69382	37.731	6.93372e-06	0.000586049
TRINITY_DN11990_c0_g1_i6		-5.38359	0.623043	24.3204	9.51757e-05	0.00332084
TRINITY_DN35164_c0_g2_i5	MYB48_ARATH	-5.38121	-0.70593	28.7772	3.66261e-05	0.00178862
TRINITY_DN8855_c2_g1_i1	HSP83_IPONI	-5.36148	4.494	84.4441	2.19657e-08	1.04182e-05
TRINITY_DN16392_c0_g1_i10	SWTIE_ARATH	-5.36086	3.39222	446.225	1.08226e-14	4.51885e-10
TRINITY_DN80617_c0_g1_i8		-5.35845	1.99143	35.2988	1.05893e-05	0.00078117
TRINITY_DN3371_c0_g1_i2		-5.34863	1.7706	102.357	4.76631e-09	3.66833e-06
TRINITY_DN142998_c0_g1_i4	RSLE2_ORYSJ	-5.34322	0.637732	17.9828	0.000450842	0.00917066
TRINITY_DN4052_c1_g1_i3	HSP7F_ARATH	-5.33192	5.52003	147.256	2.42448e-10	4.31999e-07
TRINITY_DN3461_c1_g1_i1	MBF1C_ARATH	-5.31701	7.18677	94.9269	8.7653e-09	5.46244e-06
TRINITY_DN5616_c0_g3_i1		-5.31634	2.10158	48.1439	1.36839e-06	0.00019002
TRINITY_DN33087_c0_g1_i13	NCRK_ARATH	-5.31534	1.76814	14.8838	0.00107583	0.0160446
TRINITY_DN13001_c0_g2_i9	ANXD5_ARATH	-5.30018	2.41588	11.3371	0.00327078	0.0329554
TRINITY_DN8855_c0_g1_i1	HSP82_TOBAC	-5.29722	6.18071	70.817	8.44571e-08	2.79134e-05
TRINITY_DN17339_c0_g2_i3	URGT6_ARATH	-5.29637	2.28318	40.8458	4.14023e-06	0.000411026
TRINITY_DN23072_c0_g1_i1		-5.28602	0.918271	49.5173	1.12659e-06	0.000168137
TRINITY_DN3789_c0_g1_i2	ROGF3_ARATH	-5.27598	1.6735	21.2711	0.000194652	0.00527342
TRINITY_DN150588_c0_g1_i8	MEE12_ARATH	-5.27575	2.28263	9.93172	0.00530158	0.0449806
TRINITY_DN23590_c0_g2_i3	MGAT2_ARATH	-5.27463	1.05953	16.6967	0.000640291	0.0115293
TRINITY_DN8473_c0_g1_i11	SBT4C_ARATH	-5.27257	2.27441	19.8085	0.000280135	0.00672093
TRINITY_DN13670_c2_g1_i2	ENT1_ARATH	-5.26572	1.98879	12.6786	0.00211237	0.0248822
TRINITY_DN25409_c1_g1_i3	SUVR3_ARATH	-5.26422	-0.616269	31.7752	2.02805e-05	0.00121544
TRINITY_DN3674_c0_g1_i9	RD21A_ARATH	-5.26351	2.33551	14.3486	0.00126136	0.0177882
TRINITY_DN51045_c0_g1_i14	Y1015_ARATH	-5.25641	0.562914	15.0326	0.00102978	0.0155881
TRINITY_DN10534_c0_g1_i7	CCN2_ANTMA	-5.23377	-0.586908	23.6587	0.000110645	0.00367675
TRINITY_DN22933_c0_g1_i19	SKIP4_ARATH	-5.23181	1.9023	22.5017	0.000144853	0.00436583
TRINITY_DN21661_c0_g1_i10	DRE2A_ARATH	-5.22607	0.894247	21.2607	0.000195149	0.00528074
TRINITY_DN86512_c0_g1_i4		-5.21374	3.20888	10.2597	0.00472494	0.0417973
TRINITY_DN64164_c0_g1_i5	AATPJ_ARATH	-5.21297	2.51523	11.1396	0.00349483	0.0344287
TRINITY_DN9777_c3_g1_i1	HS16A_ORYSJ	-5.20074	8.34672	43.7378	2.628e-06	0.000298446
TRINITY_DN42274_c0_g3_i1		-5.19569	2.01041	34.9338	1.13033e-05	0.000813717
TRINITY_DN7383_c0_g1_i17	Y4791_ARATH	-5.17281	1.28456	19.9786	0.000268321	0.00651359
TRINITY_DN23905_c0_g1_i10	POLR2_ARATH	-5.16331	2.23891	20.5065	0.000235031	0.00597568
TRINITY_DN12037_c0_g1_i5	ODO1_DICDI	-5.14887	4.09937	15.7816	0.000828905	0.0135823
TRINITY_DN8325_c0_g1_i2	HSP7C_PETHY	-5.13813	7.22586	130.317	6.71462e-10	8.68046e-07
TRINITY_DN103848_c0_g1_i3	NDC80_ARATH	-5.13128	0.478036	27.9657	4.32696e-05	0.0020069
TRINITY_DN16583_c0_g1_i5	RNHX1_ARATH	-5.11802	1.22927	11.2965	0.00331553	0.0332218
TRINITY_DN6641_c0_g1_i4	PATL5_ARATH	-5.1122	1.32689	26.8056	5.52078e-05	0.00234412
TRINITY_DN12142_c1_g1_i14	ZMYM1_HUMAN	-5.10621	2.68135	21.8658	0.000168551	0.0048302
TRINITY_DN65365_c0_g1_i7		-5.10415	1.00926	19.5234	0.000301256	0.00704719
TRINITY_DN5736_c0_g1_i15	VPE_CITSI	-5.09395	3.11327	413.986	2.14952e-14	5.40022e-10
TRINITY_DN19159_c0_g1_i9		-5.08859	2.15538	20.0672	0.000262387	0.00642611
TRINITY_DN12236_c0_g1_i2		-5.0884	-1.18778	29.7399	3.01686e-05	0.00157155
TRINITY_DN12757_c0_g1_i6		-5.0721	0.439588	25.5229	7.28344e-05	0.0028115
TRINITY_DN19601_c0_g1_i32		-5.06721	2.7091	11.3682	0.00323703	0.0327232
TRINITY_DN14759_c0_g1_i9	CLPB4_ARATH	-5.06477	6.14187	13.2003	0.0017923	0.0223188
TRINITY_DN3781_c0_g1_i9	CC130_DICDI	-5.0555	0.912974	15.1176	0.00100448	0.0153461
TRINITY_DN5223_c0_g1_i5	FRS5_ARATH	-5.0488	-0.373083	32.262	1.84883e-05	0.0011387
TRINITY_DN10053_c0_g1_i12	ACA11_ARATH	-5.03719	-1.36134	28.0886	4.21831e-05	0.00197381
TRINITY_DN10910_c0_g2_i2	YSL3_ARATH	-5.03354	5.61128	17.4318	0.000523085	0.0100881
TRINITY_DN1028_c3_g1_i2	HSP83_IPONI	-5.03054	8.32476	30.202	2.7526e-05	0.00148222
TRINITY_DN8473_c0_g1_i4	SBT4C_ARATH	-5.0262	2.09327	17.3296	0.000537862	0.0102672
TRINITY_DN27102_c0_g1_i9	SPG21_RAT	-4.98507	0.180622	20.8072	0.000218138	0.00567952
TRINITY_DN70171_c0_g1_i5	SC24B_ARATH	-4.98474	1.3625	111.162	2.23497e-09	2.08781e-06
TRINITY_DN15435_c0_g1_i1		-4.98465	0.871224	26.2677	6.19469e-05	0.00253598
TRINITY_DN38035_c1_g1_i7	HS181_ARATH	-4.98423	9.69938	34.7004	1.17876e-05	0.000838581
TRINITY_DN31822_c0_g1_i1		-4.97043	1.12215	15.4102	0.000922463	0.0144884
TRINITY_DN7149_c0_g1_i5	PLIP2_ARATH	-4.96777	0.385817	16.4818	0.000679873	0.0119892
TRINITY_DN44412_c0_g1_i5		-4.96412	0.943217	14.2484	0.00129992	0.0181688
TRINITY_DN14219_c0_g1_i12	POL3_DROME	-4.95686	0.322124	15.8447	0.000814085	0.0134264
TRINITY_DN11783_c0_g1_i5	Y5838_ARATH	-4.95234	5.40139	11.0931	0.00355011	0.0347453
TRINITY_DN2520_c0_g1_i13	AB1K3_ARATH	-4.95047	-0.101856	25.9135	6.68822e-05	0.00267147
TRINITY_DN4804_c3_g1_i2	GRS15_ARATH	-4.94738	0.481655	27.2736	5.00009e-05	0.00220454
TRINITY_DN9775_c2_g1_i6	FTSH6_ARATH	-4.94507	7.03536	94.7519	8.89444e-09	5.50307e-06
TRINITY_DN58970_c0_g1_i4		-4.94489	-0.0222141	17.98	0.000451181	0.00917458
TRINITY_DN2385_c0_g2_i3	SR45A_ARATH	-4.93405	1.23982	11.4473	0.00315283	0.0322415
TRINITY_DN6112_c0_g1_i8	FBK50_ARATH	-4.91649	0.917369	18.7312	0.000369828	0.008083
TRINITY_DN28782_c1_g1_i2		-4.91309	3.40174	26.5653	5.81126e-05	0.00242884
TRINITY_DN11660_c0_g1_i5	DUR3_ARATH	-4.89977	1.92286	12.8092	0.00202665	0.0241909
TRINITY_DN16015_c0_g1_i4	MTND1_VITVI	-4.89713	4.63557	126.996	8.31131e-10	1.00104e-06
TRINITY_DN12477_c1_g1_i12	ACPM2_ARATH	-4.89579	0.980085	22.8768	0.000132623	0.00412174
TRINITY_DN6603_c0_g2_i3	DJ1B_ARATH	-4.89558	0.936787	22.9916	0.000129113	0.00405638
TRINITY_DN30721_c0_g1_i1	FKB65_ARATH	-4.88812	4.17809	143.227	3.05914e-10	4.67307e-07
TRINITY_DN10438_c0_g1_i7	PP337_ARATH	-4.88304	-0.171098	16.0347	0.000771213	0.0129843
TRINITY_DN15915_c0_g1_i14	APX2_ARATH	-4.87764	5.2257	45.4907	2.01601e-06	0.000247334
TRINITY_DN8855_c0_g3_i1	HSP82_TOBAC	-4.8753	7.09855	74.7904	5.58802e-08	2.12369e-05
TRINITY_DN15144_c0_g1_i2	MFS_MENPI	-4.87323	-0.526591	31.5788	2.10573e-05	0.00124102
TRINITY_DN51124_c0_g3_i2	HS157_ARATH	-4.873	3.39071	17.9818	0.000450954	0.00917146
TRINITY_DN13519_c2_g1_i1		-4.86847	1.37021	34.2171	1.28655e-05	0.000892326
TRINITY_DN17801_c0_g2_i5	COBL8_ARATH	-4.85982	0.642406	15.53	0.000891067	0.0141789
TRINITY_DN51664_c0_g1_i2	KINB3_ARATH	-4.85912	0.456819	14.3103	0.00127597	0.0179341
TRINITY_DN38035_c1_g1_i2	HS181_ARATH	-4.85815	8.98228	53.0842	6.92327e-07	0.00011896
TRINITY_DN12607_c1_g1_i4	HSP21_SOYBN	-4.85685	6.08308	15.78	0.00082929	0.0135823
TRINITY_DN2347_c0_g1_i7		-4.85356	1.05086	20.1427	0.000257445	0.00634176
TRINITY_DN8855_c2_g4_i1	HSP83_IPONI	-4.85286	6.38127	72.9629	6.74187e-08	2.4337e-05
TRINITY_DN4559_c0_g1_i3	RBOHE_ARATH	-4.84424	-0.33478	22.1769	0.000156459	0.004607
TRINITY_DN61575_c0_g1_i4		-4.84344	1.31586	21.6663	0.000176845	0.00496831
TRINITY_DN2652_c0_g1_i9	GILP_ARATH	-4.83093	1.84935	34.2351	1.28234e-05	0.000889912
TRINITY_DN2602_c0_g1_i8	COPG1_ORYSJ	-4.82068	-0.118654	33.2488	1.53691e-05	0.00100899
TRINITY_DN1688_c0_g1_i15	PMA4_ARATH	-4.81787	5.9597	51.595	8.4579e-07	0.000136097
TRINITY_DN14271_c0_g1_i14	DECR2_MOUSE	-4.8082	1.06557	14.0106	0.00139679	0.0190261
TRINITY_DN79499_c2_g1_i1		-4.80644	4.58933	41.6616	3.63382e-06	0.00037251
TRINITY_DN7597_c0_g1_i7	SIP11_ORYSJ	-4.8039	-0.684901	23.0451	0.000127514	0.00403263
TRINITY_DN15915_c1_g2_i2		-4.80172	4.63362	53.8432	6.26184e-07	0.000110464
TRINITY_DN38035_c1_g1_i5	HSP17_ARATH	-4.79787	2.70438	63.8655	1.8231e-07	4.81066e-05
TRINITY_DN129178_c0_g1_i4	TCMO_SOYBN	-4.79767	1.77428	30.9784	2.36442e-05	0.00133632
TRINITY_DN1_c0_g3_i1	HSP7E_ARATH	-4.79411	5.95836	57.5004	3.91633e-07	8.11703e-05
TRINITY_DN28640_c1_g1_i4		-4.79227	1.8625	46.1589	1.82578e-06	0.000231731
TRINITY_DN7086_c1_g1_i1		-4.79138	-0.0814685	20.3593	0.000243832	0.00611891
TRINITY_DN435_c0_g1_i10	IST1_RAT	-4.78869	1.00461	15.6523	0.000860244	0.0138895
TRINITY_DN144357_c0_g1_i1		-4.78824	1.85572	36.2703	8.92094e-06	0.000691917
TRINITY_DN12027_c0_g1_i4	CCT15_ARATH	-4.7847	-0.624218	29.205	3.35845e-05	0.00168543
TRINITY_DN44858_c0_g1_i6	PHL3_ARATH	-4.78309	-0.196469	20.9371	0.000211258	0.005564
TRINITY_DN3567_c0_g2_i4		-4.7813	1.52496	16.3337	0.000708732	0.0123318
TRINITY_DN1806_c0_g1_i10	SRG1_ARATH	-4.77276	5.5473	62.8828	2.04335e-07	5.14993e-05
TRINITY_DN9423_c0_g1_i15	COQ3_ARATH	-4.77239	-0.281218	18.3812	0.000405506	0.0085724
TRINITY_DN79745_c0_g1_i4	MD37B_ARATH	-4.77075	5.65207	37.9525	6.67763e-06	0.000570727
TRINITY_DN12027_c0_g1_i11	CCT14_ORYSJ	-4.76912	0.218386	45.9756	1.87591e-06	0.000234744
TRINITY_DN254_c0_g1_i12	MANA2_ARATH	-4.76816	2.52079	19.8108	0.000279976	0.00671841
TRINITY_DN49358_c0_g1_i16	HS26M_ARATH	-4.76686	5.85093	10.3519	0.00457558	0.0409575
TRINITY_DN83751_c0_g1_i7	CUL1_ARATH	-4.76491	1.36942	11.7225	0.00287824	0.0304618
TRINITY_DN20731_c0_g1_i5		-4.76069	3.9974	13.4799	0.00164325	0.0211588
TRINITY_DN561_c0_g2_i1	RNHX1_ARATH	-4.75795	1.10398	26.7324	5.60754e-05	0.00236819
TRINITY_DN135558_c0_g1_i1		-4.75339	5.46941	12.4008	0.00230843	0.0263757
TRINITY_DN19827_c0_g2_i5	FKB65_ARATH	-4.7532	8.62912	115.71	1.78351e-09	1.75909e-06
TRINITY_DN4717_c1_g1_i9		-4.75052	1.10397	18.5473	0.000388115	0.00832318
TRINITY_DN11320_c1_g1_i2		-4.74734	1.71739	16.7741	0.000626668	0.0113714
TRINITY_DN3222_c0_g1_i9		-4.74609	1.80753	15.7797	0.000829362	0.0135823
TRINITY_DN27204_c0_g1_i1	BIP1_TOBAC	-4.73868	5.60506	42.1128	3.38345e-06	0.000355864
TRINITY_DN28878_c0_g1_i2	SECAA_ARATH	-4.73766	1.43619	11.9099	0.00270657	0.0292467
TRINITY_DN34098_c0_g1_i7	SKL2_ARATH	-4.73603	2.05665	13.2607	0.00175884	0.0220544
TRINITY_DN19827_c0_g1_i5	FKB65_ARATH	-4.73481	6.38675	158.752	1.28694e-10	3.11405e-07
TRINITY_DN38763_c0_g3_i1	Y3028_ARATH	-4.72874	-0.627605	24.6851	8.76849e-05	0.00315436
TRINITY_DN40630_c0_g1_i3	BRD4B_XENLA	-4.72055	0.659971	15.3535	0.000937769	0.0146539
TRINITY_DN27166_c0_g2_i17	NU205_ARATH	-4.72031	2.37896	13.2051	0.00178964	0.0222999
TRINITY_DN26350_c0_g1_i1		-4.71757	-1.38797	25.0018	8.17097e-05	0.00301208
TRINITY_DN11719_c0_g2_i3		-4.71472	0.892264	32.3881	1.80531e-05	0.0011217
TRINITY_DN51124_c0_g3_i1	HS157_ARATH	-4.71198	1.67936	14.6047	0.00116848	0.0169054
TRINITY_DN54910_c0_g1_i6	CHR8_ARATH	-4.6956	1.031	12.3878	0.00231811	0.0264476
TRINITY_DN622_c0_g2_i7	MAOP1_ARATH	-4.68977	0.515144	18.8262	0.000360754	0.0079487
TRINITY_DN4463_c0_g1_i2	HS17C_ARATH	-4.68363	2.73927	21.8949	0.000167374	0.0048097
TRINITY_DN42229_c0_g1_i5	ARC5A_ARATH	-4.68082	-0.0104644	15.9385	0.000792598	0.0132067
TRINITY_DN116819_c0_g2_i1		-4.67443	0.505249	17.8714	0.000464496	0.00934971
TRINITY_DN542_c0_g1_i1		-4.6613	0.985329	18.1733	0.000428492	0.00888569
TRINITY_DN435_c0_g1_i4	IST1_MOUSE	-4.65651	-0.597187	31.8378	2.00397e-05	0.00120682
TRINITY_DN22211_c0_g1_i8	FREE1_ARATH	-4.65579	1.95564	22.1776	0.000156434	0.004607
TRINITY_DN43763_c0_g1_i5		-4.64695	3.01119	11.4068	0.0031956	0.0324902
TRINITY_DN22240_c0_g1_i2		-4.64679	-0.917631	35.2916	1.06029e-05	0.000781252
TRINITY_DN2717_c0_g2_i1		-4.64545	-0.0345521	18.9261	0.000351483	0.00781177
TRINITY_DN1131_c0_g2_i4	CPRF2_PETCR	-4.63694	-0.0174836	14.4871	0.00121017	0.0173164
TRINITY_DN8424_c1_g1_i14	POLX_TOBAC	-4.63632	1.64188	20.8039	0.000218314	0.00568293
TRINITY_DN6033_c0_g1_i24	CIPKW_ORYSJ	-4.63552	0.463842	20.0546	0.000263223	0.00643599
TRINITY_DN14258_c0_g1_i7	VPS2A_ARATH	-4.62454	-0.681711	27.4935	4.77441e-05	0.00213664
TRINITY_DN5809_c0_g1_i10	LEUNG_ARATH	-4.61801	3.38888	21.3473	0.00019107	0.0052177
TRINITY_DN8598_c1_g1_i17	CPSF1_ARATH	-4.6065	2.63657	10.2399	0.00475759	0.0419942
TRINITY_DN2217_c0_g1_i4	IF4G_ARATH	-4.60374	0.995595	15.0527	0.00102374	0.015523
TRINITY_DN162706_c0_g1_i5		-4.60206	1.10199	13.0796	0.00186122	0.0228814
TRINITY_DN11140_c0_g1_i9	AB32G_ARATH	-4.60024	2.26073	19.0009	0.000344706	0.00770657
TRINITY_DN4717_c1_g1_i3		-4.59974	0.749534	18.3867	0.000404915	0.00856325
TRINITY_DN5773_c0_g1_i16	SPT42_ARATH	-4.59196	0.45566	19.6213	0.000293815	0.00693229
TRINITY_DN6791_c0_g1_i6		-4.5916	0.19283	17.2141	0.000555111	0.0104695
TRINITY_DN911_c0_g2_i9	SL30A_ARATH	-4.59156	5.28982	42.0159	3.43557e-06	0.000359217
TRINITY_DN21713_c0_g1_i3	TI141_ARATH	-4.58776	0.388479	13.585	0.00159084	0.0207379
TRINITY_DN9150_c0_g2_i6	GFA2_ARATH	-4.58643	1.90268	31.1466	2.28859e-05	0.00130528
TRINITY_DN38035_c1_g1_i3	HS181_ARATH	-4.57994	8.87294	20.5563	0.000232138	0.005927
TRINITY_DN9151_c0_g1_i11		-4.57125	-0.533389	19.4873	0.000304055	0.00709761
TRINITY_DN34138_c0_g1_i5		-4.57097	3.3198	30.2964	2.70185e-05	0.00146509
TRINITY_DN1403_c0_g2_i4	YI31B_YEAST	-4.57021	4.22085	12.5044	0.00223309	0.025781
TRINITY_DN4498_c0_g1_i16		-4.56705	-1.11906	26.4107	6.00712e-05	0.00248254
TRINITY_DN53333_c0_g2_i1	DER22_ARATH	-4.56408	0.256091	15.0731	0.00101763	0.0154716
TRINITY_DN9289_c0_g5_i1		-4.56237	0.243188	48.722	1.25426e-06	0.000179956
TRINITY_DN32492_c0_g1_i2	IAA16_ARATH	-4.55808	1.2539	16.2981	0.000715862	0.0124034
TRINITY_DN26435_c0_g2_i2	HS23C_OXYRB	-4.55675	1.89322	24.9291	8.30394e-05	0.00304051
TRINITY_DN38763_c1_g1_i1	Y3028_ARATH	-4.5543	0.582707	22.8912	0.000132177	0.00411644
TRINITY_DN26435_c0_g2_i5	HS23C_OXYRB	-4.55216	6.43591	41.1514	3.94191e-06	0.000395448
TRINITY_DN7686_c0_g1_i4	APF1_ARATH	-4.5423	1.83224	10.2	0.00482437	0.0423272
TRINITY_DN3828_c4_g1_i1		-4.53954	0.012353	30.2138	2.74623e-05	0.00148083
TRINITY_DN9987_c0_g1_i9	OFT35_ARATH	-4.53801	1.01616	12.0823	0.00255865	0.0281633
TRINITY_DN9336_c0_g1_i16		-4.53425	0.327778	23.2952	0.000120317	0.00388835
TRINITY_DN13641_c0_g1_i3		-4.53336	0.847952	15.6936	0.000850083	0.0138005
TRINITY_DN48266_c0_g1_i2		-4.52966	0.564789	20.5232	0.000234055	0.00596136
TRINITY_DN4582_c0_g1_i8		-4.52891	0.843053	62.1823	2.18166e-07	5.39009e-05
TRINITY_DN14193_c0_g2_i9		-4.50902	1.3541	14.2715	0.00129091	0.0180873
TRINITY_DN28945_c0_g1_i17	FRO2_ARATH	-4.50872	1.24398	13.9569	0.00141974	0.0192382
TRINITY_DN12027_c0_g1_i2	CCT14_ORYSJ	-4.5079	-0.61777	31.1035	2.30776e-05	0.00131241
TRINITY_DN2794_c0_g1_i9	CIPKB_ARATH	-4.50786	4.21692	9.61869	0.00592624	0.0482312
TRINITY_DN9968_c0_g1_i4		-4.50638	1.43897	17.713	0.000484723	0.00959345
TRINITY_DN6807_c0_g1_i6	OFT20_ARATH	-4.50463	1.38282	15.6596	0.000858429	0.013873
TRINITY_DN7089_c0_g3_i1		-4.49432	1.43339	65.921	1.44249e-07	4.10654e-05
TRINITY_DN1806_c0_g1_i2	SRG1_ARATH	-4.49188	0.952651	12.5433	0.0022055	0.0255822
TRINITY_DN62_c0_g1_i6	KRR1_YEASZ	-4.48693	1.74432	21.466	0.000185633	0.00512397
TRINITY_DN3052_c0_g2_i6		-4.47905	1.41496	39.4177	5.22593e-06	0.000481327
TRINITY_DN4863_c0_g1_i24	DRL29_ARATH	-4.47547	1.33	12.9058	0.00196573	0.0236668
TRINITY_DN3210_c1_g1_i4	Y2734_ARATH	-4.47226	0.182628	14.1679	0.00133186	0.0184527
TRINITY_DN11230_c0_g1_i4	PPR3_ARATH	-4.463	1.79919	11.963	0.00266002	0.0289384
TRINITY_DN3199_c0_g1_i5	FUCO2_ARATH	-4.44141	-0.537516	17.3452	0.000535567	0.0102436
TRINITY_DN2088_c0_g2_i4	YI31B_YEAST	-4.43277	1.69396	14.218	0.00131187	0.0182646
TRINITY_DN62105_c0_g1_i1		-4.43267	1.05652	21.6498	0.000177553	0.00497934
TRINITY_DN407_c0_g1_i8	CRK26_ARATH	-4.43241	1.11259	21.6095	0.000179288	0.00501402
TRINITY_DN84474_c0_g2_i3	ERF80_ARATH	-4.42797	2.3393	14.1454	0.00134094	0.0185292
TRINITY_DN3141_c0_g1_i18	POLX_TOBAC	-4.4256	2.46128	14.7085	0.00113302	0.0165848
TRINITY_DN23859_c0_g2_i1	RNHX1_ARATH	-4.42207	0.373447	64.5545	1.58617e-07	4.39568e-05
TRINITY_DN119008_c0_g2_i2		-4.41879	-0.255755	21.4768	0.000185148	0.00511736
TRINITY_DN15638_c0_g1_i2		-4.41779	-0.257338	21.8231	0.00017029	0.00486317
TRINITY_DN26087_c1_g1_i1		-4.41225	1.73712	43.6531	2.6624e-06	0.000301337
TRINITY_DN70605_c0_g1_i11		-4.40913	0.539711	14.2603	0.00129529	0.0181224
TRINITY_DN60394_c0_g1_i1		-4.40634	-0.856404	18.037	0.000444349	0.00908431
TRINITY_DN385_c2_g1_i1		-4.39986	3.29082	37.5385	7.16502e-06	0.000598731
TRINITY_DN12953_c0_g1_i13	RP44A_ARATH	-4.39837	1.67428	34.355	1.25472e-05	0.000875586
TRINITY_DN8027_c0_g1_i6	YI31B_YEAST	-4.39809	0.415	21.3794	0.000189581	0.00519629
TRINITY_DN18834_c0_g1_i10		-4.39503	0.257335	18.6698	0.000375828	0.00816155
TRINITY_DN152197_c0_g1_i2		-4.39086	-0.204503	20.2136	0.000252896	0.00626914
TRINITY_DN6788_c0_g1_i9	VAS_ARATH	-4.39004	-0.059254	13.5579	0.00160417	0.0208401
TRINITY_DN1674_c0_g1_i14	CSLC6_ARATH	-4.38843	1.16292	14.8919	0.00107327	0.016018
TRINITY_DN1654_c1_g1_i1	PEX5_ARATH	-4.38752	-0.0872601	26.962	5.34038e-05	0.00229247
TRINITY_DN3432_c0_g1_i1		-4.37971	1.17274	21.4756	0.0001852	0.00511765
TRINITY_DN31819_c0_g1_i1	MAIL1_ARATH	-4.37825	2.9604	18.2675	0.000417904	0.00874638
TRINITY_DN30614_c0_g2_i1		-4.37751	0.731195	64.2928	1.66637e-07	4.56742e-05
TRINITY_DN1688_c0_g1_i8	PMA4_ARATH	-4.37259	3.05461	43.1396	2.88189e-06	0.000319177
TRINITY_DN22569_c0_g1_i1	P2C25_ARATH	-4.36702	2.6981	11.2068	0.00341683	0.0339087
TRINITY_DN27989_c0_g1_i16	TEN1_ARATH	-4.36469	2.1354	9.54121	0.00609327	0.0491405
TRINITY_DN5647_c0_g1_i8	SBT4E_ARATH	-4.35595	2.77013	11.5356	0.00306161	0.0316446
TRINITY_DN14677_c0_g1_i16	POL3_DROME	-4.35591	2.92898	12.8221	0.00201842	0.0241249
TRINITY_DN9462_c0_g1_i15	PMGI_MESCR	-4.3553	5.01029	123.253	1.0634e-09	1.17176e-06
TRINITY_DN26995_c1_g2_i3		-4.35017	0.658533	17.8647	0.000465341	0.00936186
TRINITY_DN3971_c0_g1_i6	D27_ORYSJ	-4.34737	4.48455	21.1704	0.0001995	0.00535683
TRINITY_DN14295_c0_g1_i17	HARB1_RAT	-4.34618	0.15044	18.8814	0.000355596	0.00787244
TRINITY_DN203279_c0_g1_i1		-4.34558	-1.14959	42.9573	2.93514e-06	0.000323358
TRINITY_DN171454_c0_g1_i1	P2C08_ORYSJ	-4.34182	1.15084	28.2671	4.06576e-05	0.00192623
TRINITY_DN6185_c0_g1_i6		-4.34051	0.550494	13.5336	0.00161621	0.0209275
TRINITY_DN11883_c0_g1_i1	HSP12_MEDSA	-4.33954	3.70466	12.2743	0.00240438	0.0270816
TRINITY_DN14193_c0_g2_i5	MRS2I_ORYSJ	-4.3353	1.50798	15.7314	0.000840918	0.0136958
TRINITY_DN56063_c0_g1_i8		-4.33417	0.539151	15.1008	0.00100943	0.0154045
TRINITY_DN10254_c0_g1_i26	PEX12_ARATH	-4.33242	-0.153456	13.7351	0.00151915	0.0200792
TRINITY_DN1448_c0_g2_i16	RRP12_CHICK	-4.33183	2.71335	9.58907	0.00598949	0.0485912
TRINITY_DN26059_c0_g1_i3	MGAT3_RAT	-4.32627	-0.436726	17.6142	0.000497832	0.00974968
TRINITY_DN60389_c0_g2_i7		-4.3171	1.82126	26.7223	5.61955e-05	0.00237167
TRINITY_DN40734_c0_g1_i9	MORF8_ARATH	-4.31708	-0.120866	14.2305	0.00130694	0.0182284
TRINITY_DN42231_c0_g1_i1	HIP39_ARATH	-4.31541	1.6929	13.7609	0.00150722	0.0199848
TRINITY_DN37410_c0_g1_i10	HAK17_ORYSJ	-4.31383	3.09439	16.9108	0.00060339	0.0110871
TRINITY_DN37384_c0_g2_i4	MDHP_ARATH	-4.31147	2.32391	9.78211	0.00559044	0.0464935
TRINITY_DN13104_c0_g1_i2	ALPL_ARATH	-4.30927	1.73105	9.53078	0.00611616	0.049251
TRINITY_DN1441_c0_g1_i19		-4.30631	0.671174	25.1186	7.96205e-05	0.00295857
TRINITY_DN9533_c3_g1_i2	POLR2_ARATH	-4.30361	1.3024	57.7407	3.80052e-07	8.00095e-05
TRINITY_DN32833_c0_g1_i12	EBP1_SOLTU	-4.29986	0.152805	19.7153	0.000286854	0.00683369
TRINITY_DN55841_c0_g2_i2		-4.29567	0.28614	32.8378	1.65914e-05	0.00106349
TRINITY_DN23585_c0_g1_i5		-4.2956	3.11461	42.3937	3.23723e-06	0.000346284
TRINITY_DN3978_c0_g2_i4	Y8359_ORYSI	-4.29207	6.21451	63.6102	1.87768e-07	4.86978e-05
TRINITY_DN41765_c0_g1_i2	PIA2_ARATH	-4.29184	-0.117509	15.5913	0.000875476	0.0140162
TRINITY_DN19827_c0_g2_i2	FKB65_ARATH	-4.28667	2.41005	12.2423	0.00242936	0.027243
TRINITY_DN10777_c0_g1_i6	RENT1_DROME	-4.28578	1.16878	29.3905	3.23538e-05	0.00164397
TRINITY_DN20666_c0_g1_i11	C82A3_SOYBN	-4.28509	3.76596	63.7361	1.85054e-07	4.83926e-05
TRINITY_DN16130_c0_g1_i5	SLAH3_ARATH	-4.28308	-0.376159	14.877	0.00107797	0.0160709
TRINITY_DN1688_c0_g1_i6	PMA11_ARATH	-4.27852	6.92109	48.1365	1.36985e-06	0.00019002
TRINITY_DN8722_c0_g1_i3		-4.27742	4.9781	20.5396	0.000233102	0.00594313
TRINITY_DN41205_c0_g1_i8	AROG_ARATH	-4.27121	3.6015	24.191	9.80007e-05	0.00338788
TRINITY_DN11592_c0_g1_i13		-4.26806	1.77575	26.3985	6.02278e-05	0.00248516
TRINITY_DN12027_c0_g1_i16	CCT14_ORYSJ	-4.26636	0.473074	85.3476	1.79462e-08	8.99185e-06
TRINITY_DN17801_c0_g2_i3	COBL7_ARATH	-4.25851	0.266985	15.4669	0.000907466	0.0143559
TRINITY_DN4561_c0_g1_i1		-4.25525	0.257891	11.4885	0.00310985	0.0319638
TRINITY_DN15504_c0_g1_i6		-4.25172	-0.0532564	15.6563	0.000859254	0.0138771
TRINITY_DN12470_c1_g1_i2	SKIP1_ARATH	-4.25136	1.2706	9.62116	0.005921	0.048198
TRINITY_DN8975_c0_g1_i14	CSE_ARATH	-4.24945	1.1699	9.6457	0.00586921	0.0479071
TRINITY_DN14777_c0_g1_i24	NB5R1_ARATH	-4.24895	0.41203	28.9248	3.55431e-05	0.00175207
TRINITY_DN14016_c0_g1_i4		-4.24734	0.959481	15.1744	0.000987938	0.0151655
TRINITY_DN10464_c0_g1_i12		-4.24655	1.82456	22.6162	0.000140993	0.00429812
TRINITY_DN935_c0_g1_i5	GLU2B_ORYSJ	-4.24191	0.141714	12.455	0.00226869	0.0260643
TRINITY_DN14083_c0_g1_i6	MORF8_ARATH	-4.23851	1.55341	24.514	9.11141e-05	0.00322767
TRINITY_DN62_c0_g1_i10	KRR1_SCHPO	-4.23056	2.36264	52.8426	7.14977e-07	0.000121327
TRINITY_DN23958_c0_g1_i3		-4.22989	0.0362588	21.8635	0.000168643	0.00483065
TRINITY_DN834_c1_g1_i17	TAF2_ARATH	-4.22476	-0.221971	14.4655	0.001218	0.0173846
TRINITY_DN5813_c0_g1_i1		-4.22376	0.0240706	18.2045	0.000424954	0.0088481
TRINITY_DN10420_c0_g1_i9		-4.22011	1.51169	14.3678	0.00125412	0.0177365
TRINITY_DN17858_c0_g2_i1	AP1_SINAL	-4.21791	2.03815	27.7064	4.56661e-05	0.00207391
TRINITY_DN53727_c0_g1_i2		-4.21737	-1.44464	24.6928	8.75347e-05	0.00315168
TRINITY_DN9383_c0_g1_i15	STR9_ARATH	-4.21581	-1.12855	27.2158	5.06137e-05	0.00222064
TRINITY_DN9519_c3_g1_i7	HSP72_SOLLC	-4.20938	3.98855	29.2246	3.34524e-05	0.00168217
TRINITY_DN83690_c0_g1_i6		-4.20733	0.60264	13.1052	0.00184638	0.0227727
TRINITY_DN15915_c0_g1_i15	APX2_ARATH	-4.20726	1.63274	20.8585	0.000215393	0.00563443
TRINITY_DN4400_c0_g1_i13	PWP2_ARATH	-4.20501	0.552162	13.8043	0.00148733	0.0198027
TRINITY_DN1086_c0_g2_i6	POLR1_ARATH	-4.20278	1.81384	27.1294	5.15447e-05	0.00224419
TRINITY_DN129_c0_g1_i12	SIGA_ARATH	-4.19073	2.20917	14.7922	0.00110531	0.0163211
TRINITY_DN14577_c0_g1_i27	Y5977_ARATH	-4.18764	-0.330021	17.5852	0.000501762	0.00980213
TRINITY_DN16056_c0_g1_i5	HY5_ARATH	-4.18238	1.0156	9.92657	0.00531123	0.0450279
TRINITY_DN17142_c2_g1_i6	POLR1_ARATH	-4.17557	1.11159	20.1891	0.000254458	0.00629123
TRINITY_DN19410_c0_g2_i1	PITH1_HUMAN	-4.16393	1.42847	17.2162	0.000554788	0.0104659
TRINITY_DN25092_c0_g1_i9	TPC11_BOVIN	-4.1636	0.561922	26.0324	6.51789e-05	0.00262725
TRINITY_DN14568_c0_g1_i2		-4.16349	6.89952	12.0701	0.00256879	0.0282278
TRINITY_DN1688_c0_g1_i11	PMA4_ARATH	-4.15704	2.2225	16.4341	0.00068902	0.012085
TRINITY_DN15329_c0_g1_i3	EIF3G_NEMVE	-4.15234	-0.127717	12.048	0.00258732	0.0283767
TRINITY_DN4145_c0_g2_i5		-4.1508	-0.17364	12.1261	0.00252247	0.0278999
TRINITY_DN167_c0_g1_i6		-4.1492	2.33186	261.297	1.37376e-12	1.22913e-08
TRINITY_DN5470_c0_g1_i4	POLX_TOBAC	-4.14298	0.730341	12.5381	0.00220916	0.0256082
TRINITY_DN12020_c1_g1_i2	CNIF1_ARATH	-4.1398	-1.11026	21.8831	0.00016785	0.00481673
TRINITY_DN1752_c0_g1_i1	GDL86_ARATH	-4.13668	1.31157	183.324	3.11271e-11	1.25774e-07
TRINITY_DN35636_c0_g1_i3		-4.13464	-1.3436	27.2052	5.07262e-05	0.00222479
TRINITY_DN15592_c0_g1_i20	MFDX2_ARATH	-4.13379	0.732443	37.2418	7.53856e-06	0.000620018
TRINITY_DN83863_c0_g1_i1		-4.1319	-0.959993	20.6985	0.000224087	0.00578391
TRINITY_DN16862_c0_g1_i1	CYC_ORYSJ	-4.13156	0.901258	14.9674	0.00104968	0.0157859
TRINITY_DN109750_c0_g1_i20	ALA12_ARATH	-4.12923	1.15449	9.74234	0.00567016	0.0468997
TRINITY_DN135558_c0_g1_i4		-4.12854	4.95254	15.0096	0.00103675	0.0156557
TRINITY_DN78193_c0_g1_i1		-4.1276	0.838202	27.006	5.29076e-05	0.00228054
TRINITY_DN15915_c0_g2_i1		-4.12669	0.660775	23.0127	0.000128478	0.00404659
TRINITY_DN13310_c0_g1_i3	C71A4_SOLME	-4.12128	-0.57624	27.1352	5.14811e-05	0.00224298
TRINITY_DN16802_c0_g1_i9	BEBT_TOBAC	-4.12092	1.87459	25.3722	7.52861e-05	0.00286973
TRINITY_DN16859_c0_g1_i13	TM53B_XENLA	-4.11371	1.12945	10.0195	0.00513981	0.04407
TRINITY_DN88724_c0_g1_i1		-4.11154	-1.41741	22.8774	0.000132606	0.00412174
TRINITY_DN15013_c0_g1_i18	MTDH_MESCR	-4.11052	2.65363	11.5704	0.00302648	0.0313955
TRINITY_DN63931_c0_g1_i2		-4.10579	0.928407	14.2101	0.001315	0.0182919
TRINITY_DN9378_c0_g1_i1	AFP3_ARATH	-4.09556	0.709257	25.0444	8.09414e-05	0.00299256
TRINITY_DN4253_c0_g1_i7	POLX_TOBAC	-4.09465	4.21817	9.84075	0.00547518	0.0458654
TRINITY_DN181164_c1_g1_i1		-4.0898	0.30817	21.4113	0.000188118	0.00516725
TRINITY_DN10586_c2_g1_i17		-4.08893	0.693418	10.2117	0.0048047	0.0422255
TRINITY_DN23952_c0_g2_i2	UFOG2_FRAAN	-4.08784	3.46609	69.9137	9.30123e-08	2.97215e-05
TRINITY_DN165748_c0_g1_i1		-4.08586	0.262955	15.6327	0.000865098	0.0139302
TRINITY_DN5253_c0_g1_i2	FUT11_ARATH	-4.0847	0.339373	13.9228	0.00143453	0.0193569
TRINITY_DN45150_c0_g1_i9	KINUC_ARATH	-4.08455	0.0333482	11.3202	0.00328935	0.0330521
TRINITY_DN4769_c0_g1_i4	FB248_ARATH	-4.07867	0.246039	14.6096	0.0011668	0.0168922
TRINITY_DN3045_c1_g1_i16	SODC3_ARATH	-4.07641	-0.175466	60.0641	2.61717e-07	6.02627e-05
TRINITY_DN27102_c0_g1_i8	SPG21_DANRE	-4.07572	1.20376	12.3062	0.00237984	0.0269239
TRINITY_DN122659_c0_g2_i2	LIN1_NYCCO	-4.07428	-1.02762	24.6071	8.92313e-05	0.00318257
TRINITY_DN20286_c0_g1_i6		-4.07399	1.33076	12.9668	0.00192833	0.0234146
TRINITY_DN35106_c0_g3_i2	DRE1F_ORYSJ	-4.07301	1.47864	11.2709	0.00334405	0.0334035
TRINITY_DN5178_c0_g2_i4	PUB43_ARATH	-4.07234	0.797626	23.9999	0.000102347	0.00349489
TRINITY_DN23724_c0_g1_i2		-4.07094	0.21907	11.3934	0.00320991	0.0325704
TRINITY_DN16802_c0_g1_i4	BEBT_CLABR	-4.07091	-0.271122	11.809	0.0027975	0.0299093
TRINITY_DN135558_c1_g1_i2		-4.06988	2.95206	13.4967	0.00163471	0.0210816
TRINITY_DN32859_c0_g1_i1	SY125_ARATH	-4.06589	2.02192	10.8024	0.00391813	0.0370378
TRINITY_DN174844_c0_g1_i6	SCAB1_ARATH	-4.06424	0.856815	42.255	3.30856e-06	0.000350621
TRINITY_DN15915_c0_g1_i4	APX2_ARATH	-4.06385	7.08031	41.9009	3.49857e-06	0.000362576
TRINITY_DN41119_c0_g1_i2		-4.06238	1.91106	14.5056	0.00120351	0.0172506
TRINITY_DN1712_c0_g1_i1	ACCR3_ARATH	-4.06219	0.237348	14.2073	0.00131613	0.0182995
TRINITY_DN15127_c0_g1_i2	POLR1_ARATH	-4.06114	2.87364	9.78549	0.00558373	0.0464517
TRINITY_DN6202_c0_g1_i10	FUCO1_ARATH	-4.0574	1.4978	13.6282	0.00156979	0.0205534
TRINITY_DN169997_c1_g1_i7	PUB43_ARATH	-4.05617	2.14673	12.6146	0.00215586	0.025219
TRINITY_DN1688_c0_g1_i7	PMA4_ARATH	-4.05252	2.76226	20.6381	0.000227466	0.00584825
TRINITY_DN34862_c0_g3_i1		-4.05032	-1.14511	18.9191	0.000352124	0.00782182
TRINITY_DN87171_c0_g1_i12	ADK2_ARATH	-4.05005	3.02484	10.2774	0.00469574	0.0416211
TRINITY_DN21560_c0_g1_i1	DJC28_MOUSE	-4.04956	0.702074	10.9271	0.00375532	0.0359877
TRINITY_DN147445_c0_g1_i3		-4.04772	-0.0272416	19.6482	0.000291805	0.00690515
TRINITY_DN14496_c0_g2_i2	P2C64_ARATH	-4.04768	-0.401712	15.66	0.000858341	0.013873
TRINITY_DN200305_c0_g2_i1	GT14B_ARATH	-4.04422	-0.341245	17.3297	0.000537842	0.0102672
TRINITY_DN29590_c0_g1_i4		-4.03112	1.5192	19.774	0.000282602	0.00676098
TRINITY_DN10112_c0_g1_i15	XLG2_ARATH	-4.02723	3.59014	13.7086	0.00153155	0.0201922
TRINITY_DN115009_c0_g1_i2		-4.02516	-0.183421	34.6769	1.18378e-05	0.00084012
TRINITY_DN23859_c0_g2_i2	YTX2_XENLA	-4.02507	3.67804	16.8332	0.0006165	0.0112456
TRINITY_DN236489_c0_g1_i1		-4.02454	0.213573	12.4301	0.00228684	0.0261847
TRINITY_DN1095_c1_g1_i1	MY102_ARATH	-4.02282	-0.805521	31.0659	2.32464e-05	0.00131878
TRINITY_DN13268_c0_g1_i2	BPS1_ARATH	-4.02095	5.24872	9.52302	0.00613325	0.0493263
TRINITY_DN54812_c0_g2_i2		-4.01953	-0.282855	22.5891	0.000141896	0.00431228
TRINITY_DN198_c1_g1_i2		-4.0146	0.825481	22.548	0.00014328	0.00433511
TRINITY_DN15546_c0_g1_i1	KPL_ARATH	-4.01399	0.377692	14.5212	0.0011979	0.0171978
TRINITY_DN38057_c0_g1_i1	HSP12_MEDSA	-4.01318	2.18286	40.2583	4.55333e-06	0.000436051
TRINITY_DN5244_c0_g1_i5	ABIL1_ARATH	-4.01117	7.59382	14.0891	0.00136395	0.0187355
TRINITY_DN3513_c0_g1_i5	AP2M_ARATH	-4.01112	0.108922	16.9834	0.000591428	0.0109364
TRINITY_DN135012_c0_g1_i1	HSP71_SOLLC	-4.00989	2.45764	13.6995	0.00153584	0.0202314
TRINITY_DN15915_c1_g2_i4		-4.00956	1.75777	13.465	0.00165083	0.0212102
TRINITY_DN171454_c0_g1_i2	P2C08_ORYSJ	-4.00955	2.12007	23.5535	0.000113352	0.00373531
TRINITY_DN948_c1_g1_i10	PPA16_ARATH	-4.00717	1.33571	14.4458	0.00122518	0.0174619
TRINITY_DN33483_c0_g1_i9	RPF1_MOUSE	-4.00396	1.50038	9.70962	0.0057367	0.0472519
TRINITY_DN4084_c0_g2_i1		-4.00349	-0.458592	15.2229	0.000974061	0.0150205
TRINITY_DN23382_c0_g1_i11	MLO8_ARATH	-4.00168	0.00645211	20.6515	0.000226714	0.00583521
TRINITY_DN13801_c0_g1_i4	RSMG_SYMTH	-3.99832	-1.34356	21.442	0.000186718	0.00514144
TRINITY_DN175133_c0_g2_i1		-3.99632	-1.30793	20.1614	0.000256234	0.00632187
TRINITY_DN2783_c0_g1_i6	BI1_ARATH	-3.9939	5.12233	11.6536	0.00294434	0.0308654
TRINITY_DN22493_c0_g1_i21	GPDA2_ARATH	-3.99119	1.05553	10.1416	0.0049241	0.0429196
TRINITY_DN9051_c0_g1_i1	PHYA1_TOBAC	-3.98088	0.629585	10.586	0.00421979	0.0389276
TRINITY_DN7743_c0_g1_i3	PR1B1_ARATH	-3.97789	2.65072	27.914	4.37363e-05	0.00201859
TRINITY_DN18667_c0_g1_i5	FBL47_ARATH	-3.97607	-0.851229	13.0234	0.00189436	0.0231502
TRINITY_DN11680_c0_g1_i9	HNRPQ_MOUSE	-3.97445	0.626672	21.1237	0.000201796	0.00540456
TRINITY_DN12375_c0_g1_i3		-3.97377	0.398054	18.1187	0.00043477	0.00896556
TRINITY_DN41119_c0_g1_i1		-3.97034	3.08566	19.3429	0.000315541	0.00727187
TRINITY_DN30390_c0_g1_i1	HS901_ARATH	-3.97008	0.723561	34.5805	1.20455e-05	0.000850525
TRINITY_DN18920_c0_g2_i1		-3.96974	-1.79446	23.1967	0.000123095	0.00394448
TRINITY_DN7122_c0_g1_i15	HSP83_IPONI	-3.96635	3.31006	25.7119	6.98829e-05	0.00274133
TRINITY_DN11630_c1_g1_i4		-3.96379	5.03444	17.6955	0.00048702	0.00961944
TRINITY_DN3534_c0_g1_i2		-3.96085	-0.000294997	10.6133	0.00418029	0.0386869
TRINITY_DN8823_c0_g1_i2		-3.9592	1.71606	42.3849	3.24175e-06	0.000346472
TRINITY_DN135463_c0_g1_i4	MYB4_ARATH	-3.95826	0.403828	10.2219	0.00478758	0.0421461
TRINITY_DN4804_c0_g1_i14	MCD4_ASPFU	-3.95069	-0.483166	10.4015	0.00449759	0.0405188
TRINITY_DN82152_c0_g1_i2	LCB1B_ORYSJ	-3.94413	0.722281	37.2121	7.57711e-06	0.000622371
TRINITY_DN61950_c0_g1_i1		-3.94064	-0.676225	11.7898	0.00281522	0.0300347
TRINITY_DN11416_c0_g1_i7	MPH1L_SCHPO	-3.94036	0.753565	9.75115	0.00565239	0.0468137
TRINITY_DN22735_c0_g1_i2	LPPD_ARATH	-3.93601	1.38761	12.4922	0.00224181	0.0258537
TRINITY_DN15847_c2_g1_i2		-3.93182	0.893958	48.2999	1.32894e-06	0.000186378
TRINITY_DN6710_c1_g1_i2		-3.93145	1.05269	23.0231	0.000128168	0.00404439
TRINITY_DN49282_c0_g1_i10	PLDA1_ORYSJ	-3.93041	1.77797	15.074	0.00101738	0.0154714
TRINITY_DN9899_c0_g1_i2	MD37C_ARATH	-3.92635	6.49263	19.0781	0.00033787	0.00759138
TRINITY_DN65677_c0_g2_i4	LORF2_HUMAN	-3.92627	-0.758612	18.163	0.000429676	0.00890268
TRINITY_DN15504_c0_g1_i4	UFSP_ARATH	-3.92567	1.51766	9.58464	0.005999	0.0486338
TRINITY_DN2386_c0_g3_i2	POLX_TOBAC	-3.92233	0.288681	17.9316	0.000457055	0.00926095
TRINITY_DN7785_c1_g1_i4	POLR2_ARATH	-3.9218	4.98475	10.8717	0.00382666	0.0364483
TRINITY_DN19024_c0_g4_i3		-3.91791	0.568607	18.687	0.00037413	0.00813893
TRINITY_DN73989_c0_g1_i5	RGA1_SOLBU	-3.91752	2.38765	10.0759	0.00503895	0.0435334
TRINITY_DN27316_c0_g1_i8		-3.91424	-0.305955	10.258	0.00472769	0.0418158
TRINITY_DN5041_c0_g1_i9		-3.91259	-0.21228	16.831	0.000616864	0.0112489
TRINITY_DN7523_c0_g3_i1		-3.91231	0.477725	25.8036	6.84997e-05	0.00270673
TRINITY_DN83616_c0_g1_i1	PER72_ARATH	-3.91214	2.13733	11.7293	0.0028718	0.0304226
TRINITY_DN12204_c0_g2_i2	WRKY4_ARATH	-3.90917	0.0638002	18.2829	0.000416203	0.00872063
TRINITY_DN171454_c0_g1_i3	P2C08_ORYSJ	-3.90729	2.31185	18.0416	0.00044381	0.00907626
TRINITY_DN25462_c1_g1_i1	C81F1_ARATH	-3.90534	0.552184	20.4167	0.000240355	0.00606875
TRINITY_DN11665_c0_g1_i10	YC22_ARATH	-3.90297	1.18245	17.8346	0.000469117	0.00939537
TRINITY_DN7617_c0_g2_i6	TRA1_MAIZE	-3.90119	3.55152	18.0497	0.000442848	0.00906017
TRINITY_DN56017_c0_g2_i1	MD37C_ARATH	-3.89933	1.40025	11.9849	0.00264108	0.0288024
TRINITY_DN6546_c3_g2_i1		-3.89778	2.10851	47.9334	1.4103e-06	0.000193066
TRINITY_DN3978_c0_g1_i2		-3.89763	-0.539121	15.2525	0.00096569	0.014943
TRINITY_DN2348_c0_g1_i26	PPOX2_ARATH	-3.89645	0.67553	52.9058	6.83922e-07	0.000118071
TRINITY_DN17495_c0_g2_i2	DTC_ARATH	-3.89547	2.22846	12.8998	0.00196951	0.0237032
TRINITY_DN2493_c0_g1_i2		-3.89476	1.20489	19.2445	0.000323638	0.00738386
TRINITY_DN3341_c0_g1_i17		-3.89321	0.336428	15.0598	0.00102161	0.0154988
TRINITY_DN8325_c1_g1_i1	HSP72_SOLLC	-3.89298	4.53014	22.6978	0.00013831	0.00424317
TRINITY_DN24362_c0_g1_i4		-3.8923	0.209777	10.2764	0.00469737	0.0416272
TRINITY_DN2717_c0_g1_i1		-3.88738	0.810073	19.0133	0.000343601	0.00768981
TRINITY_DN211062_c0_g1_i1	HARB1_DANRE	-3.8864	-0.221866	49.0269	1.14064e-06	0.000168724
TRINITY_DN21524_c0_g1_i18		-3.88278	2.45217	9.75226	0.00565015	0.0468084
TRINITY_DN5763_c0_g1_i13	TTL12_MOUSE	-3.88259	3.14114	12.3992	0.00230966	0.0263873
TRINITY_DN22028_c0_g1_i2	GUAA_HELHP	-3.88242	-0.560829	10.9477	0.0037291	0.0358544
TRINITY_DN740_c0_g1_i5		-3.87648	0.252249	9.50869	0.00616494	0.0495143
TRINITY_DN40153_c1_g1_i1		-3.87609	-1.10447	45.1841	2.02148e-06	0.000247734
TRINITY_DN100215_c0_g2_i1		-3.87608	0.779881	31.9664	1.95548e-05	0.00118733
TRINITY_DN7965_c1_g2_i7	MED18_ARATH	-3.87556	0.467502	10.4142	0.00447778	0.0403984
TRINITY_DN192508_c0_g1_i1		-3.87515	0.568802	24.1074	9.98772e-05	0.00343041
TRINITY_DN1868_c0_g1_i9	VAP12_ARATH	-3.87479	-0.476496	15.9333	0.00079378	0.0132115
TRINITY_DN13588_c0_g1_i10	DTX40_ARATH	-3.87389	3.27575	13.7131	0.00152946	0.0201808
TRINITY_DN51937_c0_g1_i5	ODPA3_ARATH	-3.87352	3.96534	15.4658	0.000907749	0.0143584
TRINITY_DN6235_c0_g1_i5	AATP4_ARATH	-3.8649	0.864785	10.0061	0.00516414	0.0441999
TRINITY_DN7540_c0_g1_i1	COP1_PEA	-3.86337	1.27445	10.2221	0.00478733	0.0421461
TRINITY_DN16594_c0_g1_i1		-3.86309	-0.157865	44.1749	2.36578e-06	0.000277213
TRINITY_DN98985_c0_g1_i3		-3.86136	-1.73176	15.9993	0.000779008	0.0130671
TRINITY_DN9899_c2_g1_i2	HSP7N_ARATH	-3.86055	2.47181	12.7028	0.00209621	0.0247664
TRINITY_DN20035_c0_g2_i5		-3.85211	1.23885	9.65964	0.00584003	0.0477623
TRINITY_DN100444_c0_g4_i2		-3.85018	1.19465	14.7013	0.00113544	0.0166009
TRINITY_DN9486_c0_g1_i6	AMOH_ARTGO	-3.85001	-0.310643	26.7602	5.57435e-05	0.00235895
TRINITY_DN22712_c0_g1_i9	WAV3_ARATH	-3.84851	3.90842	11.9585	0.00266389	0.0289654
TRINITY_DN139545_c0_g1_i3	HS174_ARATH	-3.8481	6.28214	89.4031	1.40649e-08	7.43367e-06
TRINITY_DN47657_c0_g1_i1		-3.84536	-0.358818	42.3505	3.14478e-06	0.000339
TRINITY_DN900_c1_g1_i8	PP4R3_DANRE	-3.84536	-0.082725	11.7755	0.00282852	0.0301201
TRINITY_DN13642_c0_g1_i10	WDL3_ARATH	-3.84481	2.04131	12.2095	0.00245529	0.0274173
TRINITY_DN3032_c0_g2_i1		-3.84341	1.52592	15.7738	0.000830767	0.0135923
TRINITY_DN6791_c0_g1_i1		-3.84281	1.25178	10.3559	0.00456922	0.0409344
TRINITY_DN2302_c0_g1_i25	INO80_ARATH	-3.84052	-0.348455	11.1552	0.00347658	0.0343165
TRINITY_DN120_c1_g1_i9	GATA8_ARATH	-3.83985	3.8373	15.2316	0.000971595	0.0150065
TRINITY_DN10671_c0_g1_i1	FABZ_ANAVT	-3.83894	0.87697	13.5899	0.00158841	0.0207126
TRINITY_DN1628_c0_g1_i5	POLR1_ARATH	-3.83458	-0.68962	13.3338	0.00171934	0.0217528
TRINITY_DN33060_c0_g1_i2	C71AJ_AMMMJ	-3.83126	-0.76879	25.0777	8.03444e-05	0.002974
TRINITY_DN1880_c0_g3_i1	POLR1_ARATH	-3.8296	0.0273259	18.5546	0.000387373	0.00831153
TRINITY_DN6107_c0_g1_i6	UFM1_ORYSJ	-3.82799	2.53886	16.8012	0.000621978	0.0113158
TRINITY_DN41840_c0_g1_i16	CHR28_ARATH	-3.82474	0.62319	12.101	0.00254317	0.0280299
TRINITY_DN20631_c1_g1_i1	Y273_METTH	-3.82191	1.7847	17.336	0.000536911	0.0102553
TRINITY_DN6791_c0_g1_i12		-3.82135	0.0758795	11.2434	0.00337509	0.0336223
TRINITY_DN4025_c0_g1_i4	TIC32_ARATH	-3.81941	1.97922	9.51375	0.00615372	0.0494529
TRINITY_DN167_c0_g2_i2		-3.81832	-0.365585	29.6294	3.08419e-05	0.0015964
TRINITY_DN2216_c0_g1_i13	KAT3_HUMAN	-3.81713	2.16015	30.5398	2.57566e-05	0.00141691
TRINITY_DN46274_c0_g1_i16	GET4_DICDI	-3.81556	-0.515657	16.2393	0.000727826	0.0125524
TRINITY_DN34497_c0_g1_i5		-3.81475	2.25472	38.8345	5.7571e-06	0.0005151
TRINITY_DN203963_c0_g1_i1	ACCH1_ARATH	-3.81365	3.26402	17.1344	0.000567372	0.0106344
TRINITY_DN6558_c0_g1_i8	MBD2_ARATH	-3.81295	-0.704959	12.5425	0.00220606	0.0255864
TRINITY_DN88724_c0_g1_i2		-3.81163	-1.44921	21.1401	0.000200989	0.00538871
TRINITY_DN250166_c0_g1_i2		-3.8095	2.60199	10.4684	0.00439451	0.0399783
TRINITY_DN2043_c1_g1_i10	C98A1_SORBI	-3.80928	-0.72163	10.8209	0.00389342	0.0368856
TRINITY_DN25115_c1_g1_i1		-3.80796	-0.759839	38.4078	6.02355e-06	0.000530602
TRINITY_DN12682_c1_g2_i1	AI5L3_ARATH	-3.80566	0.684043	12.71	0.0020914	0.0247264
TRINITY_DN10047_c0_g1_i6	PROCH_OLEEU	-3.80251	0.619217	12.1617	0.00249354	0.0277033
TRINITY_DN4927_c1_g2_i1		-3.80096	-0.144209	48.4246	1.24114e-06	0.000179109
TRINITY_DN7427_c1_g1_i2	YG31B_YEAST	-3.7996	-0.904292	23.7844	0.000107504	0.00359766
TRINITY_DN6938_c0_g2_i10	PSA3C_ARATH	-3.79741	0.873265	10.2662	0.00471418	0.0417287
TRINITY_DN21560_c0_g1_i4	DJC28_MOUSE	-3.79138	1.78318	66.2505	1.35632e-07	3.9146e-05
TRINITY_DN20617_c0_g1_i19		-3.78789	0.210384	14.0866	0.00136496	0.0187454
TRINITY_DN12408_c0_g1_i12		-3.78755	-1.02401	15.3122	0.000949073	0.0147537
TRINITY_DN64164_c0_g1_i1	AATP9_ARATH	-3.78651	2.9282	11.2294	0.00339093	0.0337292
TRINITY_DN44089_c0_g2_i1	LORF2_HUMAN	-3.78235	1.1784	18.6924	0.000373608	0.00813462
TRINITY_DN13160_c0_g1_i8	SNAT1_ORYSJ	-3.77833	-0.00735853	11.6019	0.00299513	0.0311811
TRINITY_DN62_c0_g1_i1	KRR1_SCHPO	-3.77644	3.35906	60.7149	2.64116e-07	6.05924e-05
TRINITY_DN14488_c1_g1_i2	GEK1_ARATH	-3.77125	1.64629	11.0734	0.00357373	0.0348885
TRINITY_DN4643_c1_g1_i1	PER60_ARATH	-3.77071	2.44736	12.2987	0.00238556	0.0269472
TRINITY_DN21460_c1_g1_i1		-3.76482	-0.6359	54.5553	5.24673e-07	9.66486e-05
TRINITY_DN8400_c0_g1_i9	SKL1_ARATH	-3.76311	5.18138	12.6792	0.002112	0.0248816
TRINITY_DN16487_c0_g1_i6		-3.76207	-0.538085	23.8014	0.000107086	0.00358846
TRINITY_DN2267_c0_g1_i5	PGLR_VITVI	-3.76097	2.70262	9.96811	0.00523387	0.0445895
TRINITY_DN1090_c0_g2_i1		-3.76087	-0.255799	13.1684	0.00181025	0.0224665
TRINITY_DN19263_c0_g1_i5	POLX_TOBAC	-3.7581	0.751315	10.9437	0.00373415	0.0358892
TRINITY_DN7465_c0_g1_i1		-3.75607	0.362458	25.8495	6.7819e-05	0.00269273
TRINITY_DN37059_c0_g1_i1		-3.74891	0.650307	13.1907	0.00179769	0.0223682
TRINITY_DN13259_c0_g1_i1		-3.74843	-0.633374	22.7559	0.000136436	0.00420317
TRINITY_DN56122_c0_g1_i1	RNHX1_ARATH	-3.74742	0.159411	31.9416	1.96472e-05	0.00119121
TRINITY_DN35164_c0_g2_i7	MYB48_ARATH	-3.74737	-0.735904	10.3562	0.00456876	0.0409341
TRINITY_DN13092_c0_g1_i4	RPP13_ARATH	-3.7428	0.752194	12.4364	0.00228222	0.0261504
TRINITY_DN24310_c1_g2_i1		-3.74202	-0.0640144	37.5734	6.99426e-06	0.000589971
TRINITY_DN5294_c0_g1_i10	PP171_ARATH	-3.73142	-0.602305	12.9409	0.00194415	0.0235064
TRINITY_DN24464_c1_g3_i1		-3.72895	2.57674	13.038	0.00188568	0.0230753
TRINITY_DN26951_c0_g1_i8	ORP4B_ARATH	-3.72886	4.47245	18.629	0.000379866	0.00821803
TRINITY_DN5616_c0_g1_i1		-3.72019	4.91092	35.7534	9.76915e-06	0.000738945
TRINITY_DN10091_c1_g1_i2	YD52_SCHPO	-3.71999	4.68168	11.3844	0.00321951	0.0326078
TRINITY_DN497_c0_g1_i1		-3.71632	0.602589	37.5709	7.12552e-06	0.000597675
TRINITY_DN10398_c0_g1_i1		-3.71336	1.14576	10.4888	0.00436366	0.0398287
TRINITY_DN137129_c0_g2_i5	TF26_SCHPO	-3.70739	1.71978	17.6537	0.000492555	0.00968266
TRINITY_DN133531_c0_g1_i2	TMT2_BRAOL	-3.70711	0.802576	9.5575	0.00605773	0.0489748
TRINITY_DN25086_c0_g1_i5		-3.70685	-0.158836	13.2964	0.00173944	0.0219177
TRINITY_DN112547_c0_g1_i1		-3.69938	1.43618	38.564	6.02351e-06	0.000530602
TRINITY_DN14000_c0_g2_i8	DPM3_ARATH	-3.69781	0.547052	10.391	0.0045139	0.0406072
TRINITY_DN17288_c0_g1_i4	MOB1A_ARATH	-3.69644	-1.73478	13.9686	0.00141469	0.0191968
TRINITY_DN161276_c0_g1_i2	HIP26_ARATH	-3.69472	1.07837	24.5836	8.9702e-05	0.00319482
TRINITY_DN7480_c0_g1_i2	PSA5_SOYBN	-3.6947	0.174774	17.3402	0.000536297	0.0102502
TRINITY_DN37582_c0_g1_i1		-3.69444	1.58149	15.7945	0.000825864	0.0135546
TRINITY_DN16594_c0_g1_i5		-3.69413	-0.630617	32.8083	1.65033e-05	0.00105957
TRINITY_DN19375_c0_g1_i17		-3.69244	-1.76313	16.51	0.000674527	0.0119171
TRINITY_DN2282_c1_g1_i10	RFS6_ARATH	-3.69102	2.97035	23.0843	0.000126354	0.00401096
TRINITY_DN4139_c0_g2_i3		-3.68409	2.04744	12.2897	0.0023925	0.0270037
TRINITY_DN8418_c0_g1_i15		-3.68068	0.761082	13.7327	0.00152026	0.0200917
TRINITY_DN35445_c0_g1_i9	PIF1_XENLA	-3.6803	0.393177	14.8606	0.0010832	0.0161163
TRINITY_DN9792_c0_g1_i6	CATA1_GOSHI	-3.67784	-0.157113	42.724	2.94505e-06	0.000323881
TRINITY_DN4215_c0_g1_i6	RBK1_ARATH	-3.67505	0.485941	18.4282	0.000400494	0.00851141
TRINITY_DN26583_c1_g1_i3		-3.67478	-0.911403	10.4389	0.00443954	0.0401982
TRINITY_DN15592_c0_g1_i2		-3.67261	-1.16895	17.5642	0.000504624	0.00983503
TRINITY_DN4363_c0_g1_i3		-3.6704	0.00172752	10.151	0.00490783	0.0428285
TRINITY_DN66533_c0_g1_i12	MAK16_SCHPO	-3.66996	0.606269	11.3042	0.00330698	0.0331574
TRINITY_DN49676_c0_g2_i2		-3.66664	1.1961	12.5148	0.00222567	0.02574
TRINITY_DN173_c0_g1_i18	LRR1_ARATH	-3.66618	1.71257	13.3276	0.00172267	0.0217721
TRINITY_DN27969_c0_g1_i19	UPSA3_VIGUN	-3.6631	0.645527	22.3037	0.00015181	0.00451683
TRINITY_DN7539_c0_g1_i8		-3.65641	2.60692	26.877	5.43759e-05	0.00231673
TRINITY_DN6645_c0_g1_i1	CDPKI_ORYSJ	-3.65588	1.639	12.1423	0.00250926	0.0278129
TRINITY_DN15436_c1_g1_i10	SDF2_ARATH	-3.65258	2.25997	9.60067	0.00596461	0.0484539
TRINITY_DN14764_c1_g1_i4		-3.65004	-1.15659	14.604	0.00116872	0.0169067
TRINITY_DN5353_c0_g1_i8	AAP1_ARATH	-3.64647	2.01549	13.802	0.00148838	0.0198125
TRINITY_DN9580_c0_g1_i10		-3.646	1.68721	15.0779	0.00101621	0.015465
TRINITY_DN77838_c1_g1_i1	PUB33_ARATH	-3.64498	-1.33788	13.9181	0.00143661	0.0193683
TRINITY_DN15879_c0_g1_i5		-3.64172	-1.4432	19.4077	0.00031033	0.00719211
TRINITY_DN48721_c0_g1_i4	DCL3_ARATH	-3.63929	2.41942	73.2642	6.47775e-08	2.3795e-05
TRINITY_DN94747_c1_g1_i1		-3.6383	-0.0114206	13.0901	0.00185514	0.0228403
TRINITY_DN5244_c0_g1_i4	BAG6_ARATH	-3.63703	8.40328	11.4898	0.0031085	0.0319526
TRINITY_DN9794_c0_g1_i5	CWC21_USTMA	-3.63243	1.78416	13.6698	0.00154989	0.0203672
TRINITY_DN2010_c0_g1_i1	MTEF1_ARATH	-3.63228	1.58711	11.7169	0.00288353	0.0304804
TRINITY_DN1319_c0_g1_i4	OST48_ORYSJ	-3.62944	2.69214	13.5918	0.00158748	0.0207027
TRINITY_DN16015_c0_g1_i5	MTND1_VITVI	-3.62933	1.39436	12.3557	0.0023422	0.0266545
TRINITY_DN24544_c0_g1_i15		-3.62916	1.78334	11.9506	0.00267077	0.0290105
TRINITY_DN4005_c0_g2_i1		-3.62561	1.70519	16.6369	0.000651043	0.0116567
TRINITY_DN14371_c0_g1_i17	C2GR2_ARATH	-3.62278	0.821773	13.5828	0.00159192	0.020739
TRINITY_DN7506_c0_g1_i1		-3.62155	1.53362	9.55497	0.00606322	0.0489913
TRINITY_DN58173_c0_g2_i1	POLR1_ARATH	-3.61866	-0.553795	15.3816	0.000930158	0.0145734
TRINITY_DN37175_c0_g1_i2		-3.61849	-0.439727	13.1926	0.00179662	0.0223593
TRINITY_DN12350_c1_g1_i1	FA32A_DANRE	-3.61818	3.17244	40.6294	4.28733e-06	0.000417926
TRINITY_DN137129_c0_g2_i6	TF26_SCHPO	-3.6084	0.351199	10.3436	0.00458878	0.0410245
TRINITY_DN5694_c0_g1_i4	RNG1A_ARATH	-3.60647	1.30864	12.266	0.00241089	0.0271111
TRINITY_DN22696_c0_g1_i1		-3.60406	2.46382	67.4656	1.21431e-07	3.6044e-05
TRINITY_DN56019_c0_g1_i4	PRPX_HORVU	-3.60332	3.10093	24.8817	8.39208e-05	0.00306012
TRINITY_DN5312_c2_g1_i1		-3.60317	0.975284	11.2652	0.00335048	0.0334464
TRINITY_DN10169_c0_g1_i1	RTP2_TRYBG	-3.60011	2.02999	20.9483	0.000210677	0.0055557
TRINITY_DN359_c0_g1_i8		-3.60009	-1.03207	11.426	0.00317518	0.0323754
TRINITY_DN34843_c0_g1_i2	NHX2_ARATH	-3.59764	-0.0621839	19.3485	0.000315089	0.00726724
TRINITY_DN4582_c0_g1_i9		-3.59695	3.6177	23.9302	0.000103983	0.00353174
TRINITY_DN12382_c0_g1_i1		-3.59259	0.793156	29.28	3.30808e-05	0.00166884
TRINITY_DN2385_c0_g2_i9	SR45A_ARATH	-3.58812	4.94723	36.7464	8.21131e-06	0.000658493
TRINITY_DN19827_c0_g2_i3	FKB65_ARATH	-3.58766	0.776765	13.0366	0.0018865	0.0230753
TRINITY_DN3814_c0_g1_i5	VPS51_ARATH	-3.58684	0.272187	17.5702	0.0005038	0.00982978
TRINITY_DN25011_c0_g4_i1		-3.58567	1.85496	10.129	0.00494582	0.0430341
TRINITY_DN24789_c0_g1_i1	C96AF_ARATH	-3.58547	-0.838993	46.8528	1.53651e-06	0.000205406
TRINITY_DN14193_c0_g3_i1		-3.58329	2.01241	31.5173	2.13073e-05	0.00124893
TRINITY_DN30613_c0_g1_i2	PP247_ARATH	-3.57942	-0.0411182	29.9393	2.89956e-05	0.00153056
TRINITY_DN16015_c0_g1_i8	MTND1_VITVI	-3.57671	4.07214	31.8115	2.01406e-05	0.00120999
TRINITY_DN3724_c0_g1_i14	HT1_ARATH	-3.57671	0.730241	20.1183	0.000259029	0.00636825
TRINITY_DN997_c3_g4_i1		-3.57496	3.0192	21.9288	0.00016602	0.00478484
TRINITY_DN133531_c0_g1_i4	TMT1_BRAOL	-3.57253	0.509588	12.8965	0.00197151	0.0237227
TRINITY_DN35178_c0_g1_i4	PLY15_ARATH	-3.57222	-0.0984524	20.1263	0.000258509	0.00636094
TRINITY_DN20632_c0_g1_i7	IQD31_ARATH	-3.57147	4.98052	28.5979	3.79902e-05	0.00183379
TRINITY_DN16596_c0_g2_i2		-3.5701	-1.35784	15.1263	0.0010019	0.0153216
TRINITY_DN25948_c0_g1_i2	UN932_ARATH	-3.56945	1.08807	16.416	0.000692528	0.0121271
TRINITY_DN11592_c0_g1_i9		-3.56713	3.30825	12.3381	0.00235545	0.0267542
TRINITY_DN13641_c0_g1_i16		-3.56689	-0.278936	26.9518	5.35192e-05	0.00229663
TRINITY_DN30614_c0_g1_i8		-3.56685	4.85469	114.94	1.88325e-09	1.84295e-06
TRINITY_DN10536_c0_g1_i12	PNG1_ARATH	-3.56216	-1.12887	24.6588	8.82041e-05	0.00316377
TRINITY_DN218193_c0_g1_i2		-3.56126	0.774395	9.62804	0.00590642	0.0481106
TRINITY_DN1942_c0_g1_i13	MNS4_ARATH	-3.55853	0.021941	60.1377	2.58555e-07	5.96541e-05
TRINITY_DN7762_c0_g1_i5	BRAP_MOUSE	-3.55752	0.286025	23.8154	0.000106744	0.00358371
TRINITY_DN15838_c1_g1_i6	AEE7_ARATH	-3.55448	-0.170282	9.71139	0.00573308	0.0472355
TRINITY_DN17051_c0_g4_i1		-3.55305	0.995304	13.6591	0.00155498	0.0204156
TRINITY_DN28096_c0_g1_i7		-3.55254	-0.0459134	44.7824	2.12083e-06	0.000255195
TRINITY_DN9303_c0_g2_i2		-3.55239	-0.222227	24.7235	8.69364e-05	0.00313776
TRINITY_DN2312_c0_g1_i16	ASPL2_ARATH	-3.55129	3.66319	15.8523	0.000812333	0.013409
TRINITY_DN5023_c0_g1_i8	BH027_ARATH	-3.54681	4.93672	16.6298	0.000652328	0.011676
TRINITY_DN82915_c0_g1_i2		-3.54629	1.04359	11.218	0.00340396	0.0338211
TRINITY_DN19775_c0_g1_i2		-3.54585	-0.994627	17.6696	0.000490432	0.00965456
TRINITY_DN82152_c0_g1_i3	LCB1B_ORYSJ	-3.54389	-0.1637	12.4225	0.00229248	0.0262264
TRINITY_DN13139_c0_g1_i4	FBL13_ARATH	-3.53491	1.45483	24.1468	9.89889e-05	0.00341394
TRINITY_DN28909_c0_g1_i7	CERK_ARATH	-3.53441	0.326152	16.8158	0.000619476	0.0112834
TRINITY_DN245166_c0_g1_i1		-3.53336	3.38471	13.2834	0.00174647	0.0219643
TRINITY_DN75040_c0_g1_i3	ATL3_ARATH	-3.53261	1.52714	10.0055	0.0051653	0.0442037
TRINITY_DN22194_c0_g1_i6	ABAH2_ARATH	-3.53259	-0.866138	10.2069	0.00481272	0.0422635
TRINITY_DN12211_c0_g1_i2		-3.52837	1.4682	30.3105	2.69434e-05	0.00146228
TRINITY_DN27340_c0_g2_i4	NAC50_ARATH	-3.52712	0.191186	13.2679	0.0017549	0.0220241
TRINITY_DN24668_c1_g1_i2	RCE1_ARATH	-3.52241	1.36862	12.128	0.00252096	0.0278882
TRINITY_DN38388_c0_g1_i8		-3.5216	-0.906004	14.7811	0.00110894	0.0163574
TRINITY_DN10186_c0_g1_i21	BTR1_ARATH	-3.52019	4.64651	13.9321	0.00143051	0.0193214
TRINITY_DN433_c0_g1_i11	NUG2_ORYSJ	-3.51943	-0.625852	9.70098	0.0057544	0.0473427
TRINITY_DN30372_c0_g1_i2	CLPB1_ARATH	-3.51353	9.18659	101.748	5.04276e-09	3.7824e-06
TRINITY_DN4511_c0_g1_i3	POLX_TOBAC	-3.51235	2.77964	45.2002	2.10547e-06	0.000254323
TRINITY_DN22493_c0_g1_i14	GPDA2_ARATH	-3.51199	-0.337374	9.49312	0.00619959	0.0497035
TRINITY_DN67398_c1_g1_i2	JIPH_ATRCA	-3.50979	4.21546	9.91311	0.00533657	0.0451025
TRINITY_DN26200_c0_g1_i5	RL362_ARATH	-3.50902	-1.01699	12.9447	0.00194184	0.0234992
TRINITY_DN3153_c0_g1_i5		-3.50391	-0.343945	10.2816	0.00468895	0.0415818
TRINITY_DN20533_c0_g1_i2		-3.50237	1.3664	12.7258	0.00208096	0.0246482
TRINITY_DN7649_c0_g1_i6	PP381_ARATH	-3.49956	2.13603	14.5593	0.00118439	0.0170545
TRINITY_DN10594_c0_g1_i21	SBT61_ARATH	-3.49426	1.9634	15.6343	0.000864686	0.0139254
TRINITY_DN43281_c0_g1_i14	CYP23_ARATH	-3.49165	-0.603401	13.92	0.00143576	0.0193652
TRINITY_DN32951_c0_g1_i1		-3.48983	-0.640345	16.6415	0.000650212	0.0116452
TRINITY_DN27989_c0_g1_i8	TEN1_ARATH	-3.48949	-0.978344	11.1162	0.00352251	0.0345984
TRINITY_DN18920_c0_g2_i2		-3.4892	0.276045	10.7485	0.00399098	0.0374833
TRINITY_DN89941_c0_g1_i4	HSP7H_ARATH	-3.48864	3.88125	17.3669	0.000532406	0.0102066
TRINITY_DN38503_c0_g1_i3	YI31B_YEAST	-3.48786	-1.56983	19.1762	0.000329404	0.00746408
TRINITY_DN3822_c0_g3_i2	UBP20_ARATH	-3.48665	0.444887	13.8768	0.00145479	0.019536
TRINITY_DN12994_c0_g1_i11	LISC_RICCO	-3.48223	0.657035	13.0264	0.00189253	0.0231346
TRINITY_DN18087_c0_g1_i6		-3.48127	-0.556622	10.1028	0.00499158	0.0432903
TRINITY_DN162438_c0_g1_i6	B561A_ARATH	-3.47612	-0.937929	17.7576	0.000478929	0.00952651
TRINITY_DN3025_c0_g1_i6	AB53G_ORYSJ	-3.4751	0.658267	10.8626	0.00383857	0.0365229
TRINITY_DN85557_c0_g1_i1		-3.47499	0.793462	9.98929	0.00519489	0.0443835
TRINITY_DN22493_c0_g1_i28	GPDA2_ARATH	-3.47459	-0.299196	25.0094	8.15718e-05	0.00300876
TRINITY_DN36184_c0_g2_i4		-3.47216	-0.668641	11.4711	0.00312795	0.0321063
TRINITY_DN5308_c0_g1_i7	UNC13_ARATH	-3.47042	-0.667742	9.50488	0.0061734	0.0495538
TRINITY_DN825_c0_g1_i10	NFXL2_ARATH	-3.46965	0.98897	13.7884	0.00149456	0.0198731
TRINITY_DN18731_c0_g1_i4	SUT_SPIOL	-3.46871	3.40084	23.804	0.000107022	0.0035873
TRINITY_DN82226_c0_g1_i1		-3.46801	2.51389	16.1659	0.000743078	0.0127101
TRINITY_DN5023_c0_g1_i3	BH035_ARATH	-3.46777	3.7316	13.3931	0.00168798	0.0214788
TRINITY_DN13872_c0_g1_i3	SNM1_ARATH	-3.4669	-0.27868	11.6099	0.00298724	0.0311282
TRINITY_DN109750_c0_g1_i13	ALA9_ARATH	-3.46667	0.279057	10.5924	0.00421047	0.0388686
TRINITY_DN11081_c0_g1_i6		-3.46634	-1.11219	23.9241	0.000104128	0.00353455
TRINITY_DN28096_c0_g1_i1		-3.46258	1.06364	13.3132	0.00173037	0.0218487
TRINITY_DN27283_c0_g1_i3	ECP63_ARATH	-3.46196	0.0428167	11.4299	0.00317109	0.0323529
TRINITY_DN11965_c0_g1_i1	UNE10_ARATH	-3.46027	3.54056	11.9331	0.00268611	0.0290909
TRINITY_DN17858_c0_g2_i4	AP1_SINAL	-3.45853	3.42773	61.6818	2.35348e-07	5.62112e-05
TRINITY_DN19379_c0_g2_i3	POL5_DROME	-3.45673	2.48476	10.5297	0.00430249	0.0394448
TRINITY_DN52_c0_g3_i1		-3.45495	-0.671306	11.0649	0.003584	0.0349487
TRINITY_DN31261_c0_g1_i2	YCF2_SILLA	-3.45378	-0.0352283	10.1933	0.00483576	0.0423855
TRINITY_DN6923_c0_g1_i14		-3.45361	0.757216	11.0843	0.00356068	0.0348014
TRINITY_DN10982_c0_g1_i22	GRIP4_ARATH	-3.44876	2.71247	13.5101	0.00162797	0.0210271
TRINITY_DN3285_c0_g1_i6	WRKY7_ARATH	-3.44605	2.14523	11.6756	0.00292311	0.0307174
TRINITY_DN18310_c0_g1_i5	PSMG4_HUMAN	-3.44338	0.0358082	27.4376	4.8307e-05	0.00215549
TRINITY_DN1508_c1_g1_i1		-3.44228	-0.906393	16.4066	0.000694351	0.0121457
TRINITY_DN166335_c0_g1_i4		-3.44123	1.31327	51.9329	7.81381e-07	0.000128447
TRINITY_DN14000_c0_g1_i5	UBR7_HUMAN	-3.44078	0.964058	22.2295	0.000154511	0.00457192
TRINITY_DN459_c0_g1_i3	YI31B_YEAST	-3.43947	-0.146504	10.2281	0.0047773	0.042106
TRINITY_DN94747_c1_g3_i1		-3.43902	1.92509	9.50276	0.00617811	0.0495821
TRINITY_DN133531_c0_g1_i7	TMT2_BRAOL	-3.43898	0.32833	12.6944	0.00210182	0.0248093
TRINITY_DN24789_c0_g2_i1	C96AF_ARATH	-3.43089	0.00668054	50.4692	9.12684e-07	0.000143623
TRINITY_DN11155_c0_g1_i7	Y4645_ARATH	-3.42952	0.846564	22.7915	0.000135301	0.00417559
TRINITY_DN10620_c0_g1_i2	PP408_ARATH	-3.4275	-0.557515	15.9095	0.000799185	0.0132697
TRINITY_DN18933_c0_g1_i13	ASNA1_CHLRE	-3.42746	1.59514	9.76792	0.00561873	0.0466407
TRINITY_DN20252_c0_g1_i1		-3.42577	-0.160618	55.0039	4.94682e-07	9.37434e-05
TRINITY_DN18087_c1_g2_i2		-3.42548	2.75246	64.4657	1.70159e-07	4.60351e-05
TRINITY_DN2787_c0_g1_i9	PYRH_TRIEI	-3.42533	3.0784	13.5112	0.00162745	0.0210257
TRINITY_DN997_c3_g4_i3		-3.42479	3.74273	19.1595	0.000330829	0.00748569
TRINITY_DN53148_c0_g1_i2	ANK2_HUMAN	-3.42412	-0.362345	29.3426	3.23684e-05	0.00164397
TRINITY_DN13129_c0_g1_i3		-3.42369	-0.71786	9.93084	0.00530321	0.0449845
TRINITY_DN64373_c0_g1_i1		-3.4218	2.11936	36.4077	8.70941e-06	0.00068441
TRINITY_DN15685_c0_g1_i7		-3.42127	0.757774	24.3481	9.45817e-05	0.00330823
TRINITY_DN5616_c0_g3_i2		-3.42112	0.00509654	23.0756	0.000126611	0.00401561
TRINITY_DN3919_c0_g1_i2	EMB8_PICGL	-3.42066	-0.20419	20.7933	0.000218888	0.00569272
TRINITY_DN30024_c0_g1_i4		-3.41957	2.84847	9.47432	0.00624173	0.0499454
TRINITY_DN65377_c4_g1_i1		-3.4186	-0.466024	15.8454	0.00081393	0.0134256
TRINITY_DN17927_c0_g1_i4	BT1_ARATH	-3.41819	4.08711	10.4439	0.00443193	0.0401641
TRINITY_DN28297_c0_g1_i9	CLE45_ARATH	-3.41749	-1.34196	11.4087	0.00319357	0.0324884
TRINITY_DN122573_c0_g2_i2		-3.41649	-0.61382	12.2733	0.00240515	0.0270816
TRINITY_DN14006_c0_g2_i19	FBL64_ARATH	-3.41492	0.260542	11.2164	0.00340581	0.0338342
TRINITY_DN8325_c0_g1_i1	HSP7C_PETHY	-3.41343	1.66194	16.8027	0.00062173	0.011313
TRINITY_DN5359_c4_g1_i1		-3.41306	1.75929	10.1235	0.00495536	0.0430722
TRINITY_DN147935_c0_g1_i1	ERF18_ARATH	-3.40934	2.83777	13.8717	0.00145706	0.0195494
TRINITY_DN14996_c2_g3_i1		-3.40716	0.477372	54.6864	5.15707e-07	9.57561e-05
TRINITY_DN4555_c0_g4_i1		-3.40694	1.23388	73.525	5.71749e-08	2.14425e-05
TRINITY_DN22569_c0_g1_i7	P2C25_ARATH	-3.40648	6.40345	15.6821	0.000852903	0.0138298
TRINITY_DN4858_c0_g3_i1		-3.40289	2.46263	69.5355	9.52895e-08	3.02179e-05
TRINITY_DN39381_c2_g1_i5		-3.40272	0.846581	32.7288	1.69332e-05	0.00107888
TRINITY_DN147935_c0_g3_i1		-3.39533	0.113528	10.0316	0.00511798	0.0439701
TRINITY_DN1412_c0_g1_i6		-3.39479	-1.02388	13.1147	0.0018409	0.0227342
TRINITY_DN12460_c0_g1_i6	HSF30_SOLPE	-3.39385	1.5077	15.3868	0.00092876	0.0145615
TRINITY_DN62298_c0_g1_i3	EF2_BETVU	-3.39366	1.46452	11.188	0.00343841	0.0340608
TRINITY_DN6580_c0_g1_i11		-3.39151	-1.08333	14.731	0.00112549	0.0165154
TRINITY_DN8473_c0_g1_i20	SBT4C_ARATH	-3.39151	-0.765545	16.1372	0.000749128	0.0127804
TRINITY_DN20533_c0_g1_i4		-3.38967	0.922128	22.8007	0.000135011	0.00416996
TRINITY_DN563_c0_g1_i57	LHP1_SOLLC	-3.3859	1.60295	10.9947	0.00367018	0.0354813
TRINITY_DN5593_c0_g1_i2		-3.37966	0.869499	10.5638	0.00425222	0.0391271
TRINITY_DN5850_c1_g1_i1	MPK5_ARATH	-3.37858	0.172702	12.9596	0.00193274	0.0234476
TRINITY_DN9922_c0_g4_i1		-3.37839	-1.35842	35.0327	1.08365e-05	0.00079426
TRINITY_DN14061_c1_g1_i1		-3.37731	-0.346954	25.165	7.88066e-05	0.00294054
TRINITY_DN64574_c0_g1_i2	PP426_ARATH	-3.37707	2.03839	10.7658	0.00396741	0.0373347
TRINITY_DN117500_c0_g1_i4		-3.37577	-0.636493	17.5866	0.000501566	0.00980213
TRINITY_DN6550_c0_g2_i2		-3.37252	-0.621974	12.3124	0.00237505	0.0268867
TRINITY_DN440_c0_g1_i20	PUS10_HUMAN	-3.3723	-0.758528	14.8061	0.00110078	0.0162907
TRINITY_DN4145_c0_g2_i3		-3.37139	0.75781	13.3028	0.001736	0.0218883
TRINITY_DN129982_c0_g1_i6	LEAD3_DAUCA	-3.37096	-1.28999	9.58476	0.00599875	0.0486338
TRINITY_DN1535_c0_g1_i6	LOX31_SOLTU	-3.36996	1.77334	12.4785	0.00225169	0.0259355
TRINITY_DN11067_c0_g1_i5		-3.3671	-1.61314	22.7531	0.000136525	0.00420489
TRINITY_DN1853_c0_g1_i4	DPNPM_ARATH	-3.36659	-0.25348	11.3599	0.00324605	0.0327942
TRINITY_DN138439_c0_g1_i3		-3.36275	3.74657	58.8956	3.29413e-07	7.18861e-05
TRINITY_DN11198_c0_g1_i11		-3.36146	2.1929	11.1141	0.003525	0.0346048
TRINITY_DN19102_c0_g1_i2		-3.36127	-0.803601	17.7372	0.000481575	0.00955529
TRINITY_DN14929_c0_g2_i1		-3.36102	-0.114543	16.5636	0.000664498	0.0118065
TRINITY_DN30014_c0_g1_i5		-3.35837	2.63703	23.9225	0.000104166	0.00353455
TRINITY_DN50065_c0_g1_i1		-3.35752	-0.479821	19.0958	0.000336324	0.00756688
TRINITY_DN4827_c0_g1_i9		-3.3574	4.5512	15.4496	0.000912012	0.0143998
TRINITY_DN25021_c0_g1_i1	XTH30_ARATH	-3.35594	-0.892423	12.6848	0.00210822	0.0248512
TRINITY_DN14731_c0_g2_i1		-3.35492	0.585986	26.1093	6.41016e-05	0.00259695
TRINITY_DN20528_c6_g1_i1	RGA1_SOLBU	-3.35184	0.588129	9.50763	0.0061673	0.0495143
TRINITY_DN100444_c0_g1_i1	MYB25_ARATH	-3.35156	1.5615	22.8205	0.000134383	0.00415833
TRINITY_DN20249_c0_g2_i1	HSP72_SOLLC	-3.3504	5.75123	49.4273	1.14089e-06	0.000168724
TRINITY_DN10151_c0_g3_i1		-3.34945	-0.943205	62.799	1.87813e-07	4.86978e-05
TRINITY_DN1275_c1_g1_i6	POLR1_ARATH	-3.34905	0.206505	34.8749	1.11702e-05	0.000807286
TRINITY_DN253340_c0_g1_i1		-3.3477	0.333434	16.7233	0.000635585	0.0114685
TRINITY_DN5530_c0_g1_i7	METE_MESCR	-3.34464	-0.112289	22.6002	0.000141524	0.00430802
TRINITY_DN25890_c1_g1_i1		-3.34219	-0.831149	41.9335	3.26293e-06	0.000346959
TRINITY_DN3034_c0_g1_i6	PEK10_ARATH	-3.3412	1.07737	12.1749	0.00248295	0.0276203
TRINITY_DN36611_c0_g1_i14	RD23D_ARATH	-3.3398	1.61369	12.0299	0.0026026	0.0284894
TRINITY_DN147935_c0_g4_i1		-3.33881	2.73311	12.9812	0.00191962	0.0233416
TRINITY_DN32000_c1_g1_i1		-3.33777	1.18692	28.3232	4.01907e-05	0.00191056
TRINITY_DN13612_c0_g1_i4	PIF1_XENLA	-3.33552	1.16468	37.5625	7.13573e-06	0.000597879
TRINITY_DN43704_c0_g1_i5	TRMO_HUMAN	-3.33485	1.02798	14.6364	0.00115753	0.0167973
TRINITY_DN1029_c0_g1_i13	AFC3_ARATH	-3.33469	0.543305	14.3972	0.00124315	0.0176411
TRINITY_DN11426_c0_g4_i1	DIR16_ARATH	-3.33397	0.537438	34.5717	1.1933e-05	0.000844487
TRINITY_DN135558_c0_g1_i6		-3.3336	2.36856	12.4852	0.00224684	0.025894
TRINITY_DN4980_c0_g1_i4		-3.33137	-0.315954	38.5008	5.80277e-06	0.000518076
TRINITY_DN5998_c0_g1_i5		-3.32885	0.116662	10.6581	0.00411654	0.0382836
TRINITY_DN393_c1_g1_i4	NES1_FRAAN	-3.32793	-0.313879	10.7316	0.00401408	0.0376184
TRINITY_DN32189_c0_g1_i3		-3.32534	-0.269221	14.5414	0.00119072	0.0171142
TRINITY_DN671_c0_g1_i6	P2C09_ARATH	-3.32314	1.21975	13.3602	0.0017053	0.0216284
TRINITY_DN6378_c1_g1_i1		-3.32263	2.91854	19.1201	0.000334216	0.00752817
TRINITY_DN73989_c0_g1_i1		-3.31927	-1.94275	17.0233	0.000584957	0.0108675
TRINITY_DN37175_c0_g1_i1		-3.31836	0.77258	9.58096	0.00600692	0.0486791
TRINITY_DN44352_c0_g1_i3		-3.31828	0.561237	12.6385	0.00213953	0.025086
TRINITY_DN4441_c0_g1_i7	KD5BB_DANRE	-3.3182	-0.630865	25.463	7.36245e-05	0.00282805
TRINITY_DN57756_c0_g1_i7	VPE1_PHAVU	-3.31767	2.24112	16.0153	0.000775473	0.013036
TRINITY_DN29084_c0_g3_i1		-3.31471	3.983	23.2274	0.000122222	0.00392151
TRINITY_DN14692_c0_g2_i1		-3.30403	-0.518973	30.6269	2.47984e-05	0.00137751
TRINITY_DN8809_c0_g1_i8	PX24D_DICDI	-3.3037	-1.03242	15.74	0.000838857	0.0136734
TRINITY_DN6112_c0_g1_i9	FBK50_ARATH	-3.3009	-0.0658411	9.74887	0.00565697	0.0468337
TRINITY_DN66789_c0_g1_i4		-3.29939	1.42793	11.2056	0.00341818	0.0339114
TRINITY_DN16891_c0_g1_i6	SYE_TOBAC	-3.29796	-1.36118	20.8572	0.000215462	0.00563443
TRINITY_DN13276_c0_g1_i6		-3.29702	1.43639	11.4941	0.00310413	0.031926
TRINITY_DN4167_c0_g1_i9	T112A_ARATH	-3.29702	0.308247	17.6622	0.000491419	0.0096664
TRINITY_DN13746_c1_g3_i1		-3.28529	0.973194	13.2328	0.00177421	0.0221796
TRINITY_DN3961_c0_g1_i2	OTU_ARATH	-3.28434	-0.0980491	68.9234	9.35273e-08	2.97343e-05
TRINITY_DN8255_c0_g1_i2	PUM1_ARATH	-3.28261	1.089	40.3058	4.45829e-06	0.000429465
TRINITY_DN2282_c1_g1_i8	RFS6_ARATH	-3.27934	0.962859	14.5768	0.00117821	0.0169911
TRINITY_DN22676_c1_g1_i1		-3.27207	-0.0854442	65.9351	1.30588e-07	3.79542e-05
TRINITY_DN20984_c0_g1_i4	MAF1_SOLLC	-3.27159	1.71324	16.3076	0.00071395	0.0123778
TRINITY_DN44132_c0_g1_i1	EF105_ARATH	-3.2699	1.09623	10.5931	0.00420953	0.0388628
TRINITY_DN49008_c2_g1_i1		-3.26707	-0.554392	13.8719	0.00145694	0.0195494
TRINITY_DN12740_c0_g1_i1		-3.26651	0.860886	26.9725	5.3285e-05	0.00229052
TRINITY_DN574_c0_g1_i17	Y3206_ARATH	-3.26582	0.236572	16.3153	0.000712409	0.0123751
TRINITY_DN6426_c0_g1_i5	YLS8_ARATH	-3.26565	2.51389	18.3327	0.000410742	0.00864788
TRINITY_DN3692_c0_g1_i1	LOR12_ARATH	-3.26559	3.84626	12.2739	0.00240469	0.0270816
TRINITY_DN34630_c0_g1_i3	Y5720_ARATH	-3.26546	0.0828429	12.3615	0.00233782	0.0266237
TRINITY_DN228458_c0_g1_i1	C96AF_ARATH	-3.26469	1.2907	51.0396	8.72572e-07	0.000138529
TRINITY_DN4380_c0_g1_i1		-3.26354	-0.658332	15.4734	0.000905752	0.0143451
TRINITY_DN9323_c1_g1_i9	ASPG3_ARATH	-3.262	0.378601	11.3852	0.00321874	0.0326073
TRINITY_DN14855_c0_g1_i11	P2C08_ORYSJ	-3.26172	0.42731	10.596	0.00420528	0.038851
TRINITY_DN77838_c1_g1_i3	PUB33_ARATH	-3.26168	1.43966	9.90279	0.0053561	0.0452065
TRINITY_DN32843_c0_g1_i2	CNR10_MAIZE	-3.26134	4.31965	10.1852	0.00484937	0.0424811
TRINITY_DN11908_c0_g1_i7	FAB1B_ARATH	-3.25933	-0.8621	9.60864	0.00594762	0.0483643
TRINITY_DN35869_c0_g1_i4		-3.25846	-0.490465	9.53426	0.00610851	0.0492221
TRINITY_DN16033_c0_g1_i9	POL_AVIRE	-3.25324	-0.183594	11.0332	0.00362266	0.0351957
TRINITY_DN33310_c0_g2_i1		-3.25058	-0.188035	10.2254	0.00478185	0.0421282
TRINITY_DN21224_c0_g2_i2	HSP7C_PETHY	-3.25003	4.21025	45.5887	1.98678e-06	0.000245005
TRINITY_DN7539_c2_g1_i1		-3.24972	0.0564046	27.5515	4.69407e-05	0.00210898
TRINITY_DN4480_c0_g1_i11	CSCL8_ARATH	-3.24868	3.02926	13.1598	0.00181508	0.0224974
TRINITY_DN15399_c0_g1_i14	POLK_ARATH	-3.24834	-0.501975	10.8589	0.00384339	0.036552
TRINITY_DN166357_c0_g1_i2	DNJB5_MOUSE	-3.24831	5.06631	62.647	2.10049e-07	5.25167e-05
TRINITY_DN7397_c0_g1_i11	SURE_THEM4	-3.24767	-0.535202	15.5514	0.000885579	0.0141266
TRINITY_DN2732_c0_g2_i4	DYL_DICDI	-3.24517	-1.65963	11.9595	0.00266308	0.0289616
TRINITY_DN12521_c1_g2_i3	LNK1_ARATH	-3.24307	-0.0817277	23.0604	0.00012706	0.00402114
TRINITY_DN135558_c0_g1_i3		-3.24281	2.66303	10.5629	0.00425342	0.0391349
TRINITY_DN8447_c0_g1_i3	OSTF1_DANRE	-3.24073	2.94864	10.2003	0.00482396	0.0423265
TRINITY_DN17359_c0_g1_i18	CKL9_ARATH	-3.24035	0.471471	13.7651	0.00150526	0.0199673
TRINITY_DN34353_c1_g2_i1		-3.23995	3.01207	15.8948	0.000802526	0.0133005
TRINITY_DN46955_c0_g1_i4	4CLL9_ARATH	-3.23909	0.898177	16.7774	0.00062611	0.011363
TRINITY_DN35542_c0_g1_i1		-3.23787	-0.30466	16.2711	0.00072133	0.0124721
TRINITY_DN10128_c0_g1_i1		-3.23783	-0.382297	16.2523	0.000725158	0.0125202
TRINITY_DN97744_c0_g2_i1		-3.23705	1.56336	65.1432	1.44697e-07	4.10996e-05
TRINITY_DN2717_c0_g2_i6		-3.23542	-0.100979	12.0594	0.00257778	0.0283018
TRINITY_DN4571_c0_g1_i7	KAT1_ARATH	-3.23228	-0.700178	18.7881	0.000364365	0.00800013
TRINITY_DN24342_c0_g1_i1	ROC3_NICSY	-3.23189	0.292503	10.8054	0.00391408	0.0370108
TRINITY_DN90879_c1_g1_i1	RNHX1_ARATH	-3.23165	1.3936	54.4788	5.4538e-07	0.000100022
TRINITY_DN18448_c0_g1_i3		-3.23068	0.331787	33.3881	1.4686e-05	0.000974427
TRINITY_DN12822_c0_g1_i2		-3.22902	-1.68718	18.2804	0.000416477	0.00872233
TRINITY_DN13204_c0_g1_i1	ERLN1_PONAB	-3.22823	2.0598	12.2614	0.00241442	0.0271288
TRINITY_DN1674_c0_g1_i8	FKB62_ARATH	-3.22818	4.90623	18.5368	0.000389188	0.00833477
TRINITY_DN14753_c0_g2_i2		-3.22473	0.863267	61.1036	2.29945e-07	5.542e-05
TRINITY_DN20326_c0_g3_i1		-3.22458	-0.984924	79.424	3.15106e-08	1.36576e-05
TRINITY_DN12049_c0_g2_i5	Y3475_ARATH	-3.22354	-0.170088	14.4661	0.00121778	0.0173836
TRINITY_DN572_c0_g2_i1	AB2A_ARATH	-3.22328	1.20397	16.1139	0.000754095	0.0128236
TRINITY_DN208382_c0_g1_i1	XTH25_ARATH	-3.22308	1.04626	29.9772	2.87782e-05	0.00152261
TRINITY_DN1419_c0_g1_i4	RL3_ORYSJ	-3.22129	-0.788283	14.6777	0.00114342	0.0166736
TRINITY_DN4571_c0_g1_i23	KAT1_ORYSJ	-3.22081	-0.205918	20.4182	0.000240265	0.00606875
TRINITY_DN9275_c0_g1_i16	CH62_CUCMA	-3.22008	1.33632	12.3192	0.00236983	0.0268543
TRINITY_DN18207_c0_g1_i4	SYLM_ARATH	-3.21703	0.627408	9.58888	0.00598988	0.0485913
TRINITY_DN8988_c0_g1_i1		-3.21608	0.344083	25.4249	7.44175e-05	0.00284456
TRINITY_DN12381_c0_g1_i1		-3.2157	0.813104	12.504	0.00223333	0.025781
TRINITY_DN12066_c0_g1_i13	SNAK2_SOLTU	-3.21357	1.76458	10.0884	0.00501689	0.0434142
TRINITY_DN150_c0_g1_i6	KN7D_ARATH	-3.21355	2.8914	12.7639	0.00205598	0.0244317
TRINITY_DN204286_c0_g1_i2	RIN4_ARATH	-3.2135	2.42713	13.1607	0.0018146	0.0224937
TRINITY_DN6036_c0_g1_i2		-3.21302	3.90355	10.2846	0.00468395	0.041561
TRINITY_DN8544_c0_g1_i1	KAT1_ARATH	-3.21067	0.228235	27.2418	5.0226e-05	0.00220904
TRINITY_DN161008_c0_g1_i1	RHD3_ARATH	-3.21048	1.00128	10.0981	0.00499973	0.0433346
TRINITY_DN1658_c0_g1_i10		-3.20891	-1.6014	9.69954	0.00575737	0.0473584
TRINITY_DN23768_c0_g1_i2		-3.20798	2.73274	18.8269	0.00036069	0.0079487
TRINITY_DN30820_c0_g1_i7		-3.20766	-1.15053	32.4083	1.74954e-05	0.00110015
TRINITY_DN56088_c0_g1_i1		-3.20622	-0.383062	15.4768	0.000904858	0.0143328
TRINITY_DN22696_c0_g1_i2		-3.20203	1.46528	60.9884	2.36407e-07	5.62364e-05
TRINITY_DN21224_c0_g3_i3	HSP72_SOLLC	-3.20159	3.40714	45.7058	1.9525e-06	0.000241672
TRINITY_DN10626_c0_g1_i14	AB26B_ARATH	-3.20055	0.730696	24.0885	0.000100306	0.0034423
TRINITY_DN24460_c0_g2_i1	SUC7_ARATH	-3.19872	3.18633	17.8732	0.000464279	0.00934923
TRINITY_DN17825_c1_g1_i9		-3.1987	2.08814	18.4002	0.000403474	0.00854576
TRINITY_DN56697_c0_g1_i1		-3.19709	1.75296	39.4945	5.16012e-06	0.00047702
TRINITY_DN13310_c0_g1_i5	C71A4_SOLME	-3.1967	1.64896	49.0436	1.17437e-06	0.000171648
TRINITY_DN15401_c2_g1_i2		-3.1964	-0.861257	9.82899	0.00549806	0.0459711
TRINITY_DN46929_c0_g2_i1		-3.1947	-0.663196	56.9886	3.82911e-07	8.04761e-05
TRINITY_DN11823_c0_g3_i4		-3.19464	-0.724262	18.8486	0.000358654	0.00792475
TRINITY_DN6533_c0_g2_i1		-3.19284	3.96479	21.9868	0.000163728	0.00473752
TRINITY_DN10254_c0_g1_i17	PEX12_ARATH	-3.19249	0.504819	10.339	0.00459622	0.041072
TRINITY_DN7008_c0_g3_i3	TRXH_POPJC	-3.19131	3.56339	17.0333	0.000583349	0.0108462
TRINITY_DN6073_c0_g1_i21	TGD1_ARATH	-3.19103	0.426136	10.8266	0.00388598	0.0368368
TRINITY_DN23382_c0_g1_i1	MLO8_ARATH	-3.19093	0.246936	20.2964	0.000247701	0.00618442
TRINITY_DN1551_c1_g1_i5		-3.18943	3.60416	36.0513	9.26994e-06	0.000711061
TRINITY_DN20583_c0_g2_i3		-3.1879	-1.04132	56.3737	4.14229e-07	8.43686e-05
TRINITY_DN13775_c0_g1_i4		-3.18569	0.260485	62.6114	1.92025e-07	4.92894e-05
TRINITY_DN605_c0_g1_i2	AGL2_BACTQ	-3.1843	0.70542	45.3854	1.93992e-06	0.000240829
TRINITY_DN10005_c0_g1_i6	EYA_ARATH	-3.18231	-0.611215	12.1123	0.00253383	0.0279815
TRINITY_DN20580_c0_g3_i1		-3.18191	1.59536	19.5805	0.00029689	0.00697807
TRINITY_DN24460_c0_g1_i1	SUT_SPIOL	-3.18132	2.06249	21.0564	0.000205153	0.00545309
TRINITY_DN13275_c0_g2_i1	RS202_ARATH	-3.17946	2.01977	11.5112	0.00308655	0.0318104
TRINITY_DN8709_c1_g1_i2		-3.17938	0.643906	74.4082	5.21695e-08	2.01692e-05
TRINITY_DN2282_c1_g1_i2		-3.17813	1.55502	14.5201	0.0011983	0.0171995
TRINITY_DN5616_c0_g3_i3		-3.17748	2.42225	31.5096	2.13388e-05	0.0012502
TRINITY_DN2664_c0_g1_i5	PGPS1_ARATH	-3.17668	0.27146	13.5478	0.00160917	0.0208833
TRINITY_DN12037_c0_g1_i7	OGDHL_HUMAN	-3.17474	-0.871293	11.2069	0.0034167	0.0339087
TRINITY_DN27197_c0_g2_i8	TI10A_ARATH	-3.17441	3.8681	13.7693	0.00150334	0.0199496
TRINITY_DN85299_c1_g1_i1		-3.17429	1.91127	38.3653	6.22796e-06	0.000541374
TRINITY_DN41840_c0_g1_i7	CHR28_ARATH	-3.17236	1.44268	32.1316	1.89506e-05	0.00116077
TRINITY_DN20307_c0_g1_i4		-3.17125	1.82149	11.1411	0.00349308	0.0344146
TRINITY_DN17676_c0_g1_i14	OMT3_DICDI	-3.17094	-0.959493	10.5537	0.00426701	0.0392286
TRINITY_DN11151_c0_g2_i10		-3.17029	1.18719	15.6954	0.00084966	0.0137979
TRINITY_DN30121_c0_g1_i1		-3.17003	1.35068	32.508	1.765e-05	0.00110598
TRINITY_DN80617_c0_g2_i1		-3.16984	-0.0562675	32.1181	1.84883e-05	0.0011387
TRINITY_DN18737_c0_g3_i1		-3.16883	-0.228125	38.5188	5.73745e-06	0.0005151
TRINITY_DN12336_c1_g1_i7	YKT61_ARATH	-3.1688	0.0960294	9.47203	0.00624687	0.0499781
TRINITY_DN5244_c0_g1_i1	ABIL1_ARATH	-3.16707	8.41072	11.1956	0.00342962	0.0339925
TRINITY_DN44914_c0_g1_i1		-3.16607	0.602172	19.6824	0.00028927	0.00687295
TRINITY_DN21696_c0_g1_i1	NHX3_ARATH	-3.16593	-0.297681	10.5062	0.00433753	0.0396506
TRINITY_DN21816_c0_g1_i7		-3.16454	0.169498	13.2387	0.00177095	0.022161
TRINITY_DN24965_c0_g1_i1		-3.16388	4.63984	68.892	1.03864e-07	3.21236e-05
TRINITY_DN68518_c0_g2_i1	CYT1_ACTDE	-3.16115	5.481	19.6633	0.000290684	0.00689163
TRINITY_DN1898_c0_g3_i1		-3.16034	0.00487496	12.9351	0.00194766	0.023533
TRINITY_DN2805_c0_g1_i12		-3.1594	-0.213606	101.905	4.3509e-09	3.47253e-06
TRINITY_DN158336_c0_g1_i4		-3.15759	0.975425	20.3247	0.000245948	0.00615578
TRINITY_DN235488_c0_g1_i1		-3.15596	-0.631499	25.7595	6.84644e-05	0.00270673
TRINITY_DN5178_c0_g2_i9	PUB43_ARATH	-3.15452	2.77256	17.2635	0.000547657	0.0103946
TRINITY_DN23160_c0_g1_i8		-3.15433	0.607152	13.3169	0.00172836	0.0218371
TRINITY_DN7040_c1_g1_i6	Y1457_ARATH	-3.15422	0.0203918	10.694	0.00406617	0.0379646
TRINITY_DN36586_c0_g1_i1		-3.15332	0.396755	17.1572	0.000563826	0.0105885
TRINITY_DN10835_c0_g1_i8		-3.15091	0.745652	95.7578	7.18639e-09	4.84256e-06
TRINITY_DN37352_c0_g1_i4		-3.1505	0.195007	17.0086	0.000587329	0.0108959
TRINITY_DN8483_c0_g1_i5		-3.14648	-1.67338	10.0279	0.00512467	0.0440045
TRINITY_DN9007_c4_g1_i1		-3.14572	-1.22761	11.757	0.0028457	0.030244
TRINITY_DN61610_c0_g1_i14	HIP1_ORYSJ	-3.14419	1.75806	17.385	0.000529792	0.0101705
TRINITY_DN15008_c1_g5_i1		-3.14413	3.95897	13.3786	0.0016956	0.0215474
TRINITY_DN10910_c0_g2_i1	YSL2_ARATH	-3.14387	0.442729	9.48038	0.00622811	0.0498692
TRINITY_DN4863_c0_g2_i4	MPK4_ARATH	-3.1434	4.26813	10.8184	0.00389679	0.0369096
TRINITY_DN14568_c0_g1_i24		-3.14283	-1.19453	15.5414	0.000888143	0.0141517
TRINITY_DN16281_c0_g3_i1	BEBT_TOBAC	-3.14117	2.31969	24.0343	0.00010155	0.00347546
TRINITY_DN3661_c0_g1_i8		-3.14087	-0.17165	11.1812	0.00344626	0.0341035
TRINITY_DN2520_c0_g1_i10	Y005_SYNY3	-3.14041	0.651737	10.7081	0.00404645	0.0378227
TRINITY_DN11753_c0_g1_i3	GTE6_ARATH	-3.13566	0.0288536	12.2194	0.00244745	0.0273788
TRINITY_DN7736_c0_g1_i4		-3.13505	0.141918	16.0134	0.000775887	0.0130382
TRINITY_DN27664_c0_g1_i7	SGT2_SOYBN	-3.13256	-0.028092	20.0132	0.000265984	0.0064757
TRINITY_DN6821_c0_g1_i6	POLX_TOBAC	-3.13175	0.587185	10.9209	0.00376319	0.0360301
TRINITY_DN39409_c0_g1_i13	CRR38_ARATH	-3.13162	1.61586	10.6182	0.00417329	0.0386592
TRINITY_DN25997_c0_g3_i2		-3.12909	-0.333811	36.303	8.43344e-06	0.000670718
TRINITY_DN6578_c0_g2_i12	CCS_ARATH	-3.12653	3.07	11.7321	0.00286911	0.030405
TRINITY_DN4093_c0_g2_i1		-3.12578	-0.547971	11.151	0.00348145	0.0343384
TRINITY_DN9839_c0_g1_i13	MANA3_ARATH	-3.1238	-0.356849	15.4225	0.000919204	0.0144594
TRINITY_DN18273_c0_g1_i1	CRR7_ARATH	-3.12216	1.18019	15.9762	0.000784144	0.0131208
TRINITY_DN962_c0_g1_i2	DEGP8_ARATH	-3.12126	1.18192	27.6147	4.65481e-05	0.00209661
TRINITY_DN31755_c0_g1_i3		-3.12035	0.27743	21.4536	0.000186194	0.00513379
TRINITY_DN33684_c0_g3_i6	FBL64_ARATH	-3.11915	-1.71842	11.4963	0.00310184	0.0319103
TRINITY_DN9602_c0_g1_i6	DEF1B_ARATH	-3.11725	3.2379	12.0288	0.00260355	0.0284973
TRINITY_DN29097_c0_g1_i1		-3.11692	0.860962	20.0451	0.000263854	0.00644261
TRINITY_DN68069_c0_g1_i7	LORF2_HUMAN	-3.11645	1.02708	28.9913	3.50676e-05	0.00173484
TRINITY_DN13762_c0_g1_i6		-3.11307	-1.58513	10.913	0.00377328	0.0360981
TRINITY_DN48224_c0_g1_i2		-3.1124	-1.13839	10.7001	0.00405763	0.0379074
TRINITY_DN23759_c1_g1_i1		-3.11204	-0.360778	9.67913	0.00579947	0.0475537
TRINITY_DN8554_c5_g1_i1		-3.11185	-1.44006	11.8059	0.00280036	0.0299297
TRINITY_DN17379_c0_g2_i1	BIP3_TOBAC	-3.11144	2.86387	25.0313	8.11771e-05	0.00299685
TRINITY_DN15127_c0_g1_i4		-3.11092	0.252616	12.7642	0.00205577	0.0244315
TRINITY_DN7219_c0_g1_i21	RUS3_ARATH	-3.10946	0.137813	10.4861	0.00436771	0.039856
TRINITY_DN8821_c0_g1_i3	NOT3_SCHPO	-3.1089	-0.736581	19.4014	0.00031083	0.00719923
TRINITY_DN407_c0_g1_i2	CRK26_ARATH	-3.10627	2.67772	10.2762	0.00469773	0.0416272
TRINITY_DN42961_c0_g1_i13	U2A2B_NICPL	-3.10545	4.05628	48.7871	1.24866e-06	0.0001798
TRINITY_DN8520_c0_g2_i1	YG31B_YEAST	-3.10515	-0.600846	49.9499	9.81538e-07	0.000151414
TRINITY_DN2664_c0_g1_i10		-3.10502	-1.59367	22.0216	0.00016237	0.00471456
TRINITY_DN4040_c0_g1_i2		-3.10456	2.67307	15.67	0.00085586	0.0138527
TRINITY_DN3854_c0_g2_i1		-3.10442	-0.321486	50.6298	8.92477e-07	0.000141331
TRINITY_DN8125_c0_g1_i7		-3.10257	0.333003	18.0477	0.000443088	0.00906296
TRINITY_DN14699_c0_g1_i17	KAT1_ARATH	-3.10239	1.50206	23.9173	0.000104289	0.00353455
TRINITY_DN10395_c0_g1_i10	HS17C_ARATH	-3.10232	5.08995	130.981	6.12819e-10	8.16621e-07
TRINITY_DN153_c0_g1_i13		-3.10223	-1.32571	13.8917	0.0014482	0.0194722
TRINITY_DN4914_c1_g1_i14	EML3_ARATH	-3.10219	-0.124416	13.5382	0.00161391	0.0209103
TRINITY_DN84623_c0_g2_i2		-3.10106	1.0092	28.0932	4.21426e-05	0.00197339
TRINITY_DN19979_c0_g1_i4		-3.10026	2.43803	13.3472	0.00171219	0.021679
TRINITY_DN2043_c0_g1_i1		-3.09852	0.380424	10.6785	0.00408783	0.038106
TRINITY_DN7950_c0_g1_i6		-3.09793	-0.0815293	9.92235	0.00531916	0.0450588
TRINITY_DN3438_c0_g1_i7	FTSI1_ARATH	-3.09669	0.824097	29.1697	3.38247e-05	0.00169477
TRINITY_DN10846_c0_g2_i1	HSP80_SOLLC	-3.09634	0.555197	10.1483	0.00491253	0.0428575
TRINITY_DN3755_c0_g1_i16	IN21B_ORYSJ	-3.09572	3.54513	34.9098	1.13521e-05	0.000816287
TRINITY_DN6073_c0_g1_i12	TGD1_ARATH	-3.09335	1.45324	12.0418	0.00259254	0.0284054
TRINITY_DN2109_c2_g1_i1		-3.09298	-0.609051	13.9915	0.0014049	0.019097
TRINITY_DN15563_c0_g1_i3	VPS2C_ARATH	-3.0928	0.600906	10.4764	0.00438236	0.0399228
TRINITY_DN12623_c0_g1_i2	PHOX4_ARATH	-3.09192	2.69347	16.6812	0.000643062	0.0115652
TRINITY_DN250166_c0_g1_i3		-3.09059	2.13618	9.7495	0.0056557	0.0468331
TRINITY_DN16859_c0_g1_i11	TMM53_DANRE	-3.08998	0.978709	10.9225	0.00376112	0.0360224
TRINITY_DN7040_c1_g1_i4	Y1457_ARATH	-3.08529	0.911883	12.0776	0.00256252	0.0281836
TRINITY_DN29097_c0_g1_i10		-3.08371	0.450449	11.5849	0.00301206	0.031301
TRINITY_DN8685_c0_g2_i1		-3.08067	4.49101	15.0212	0.00103324	0.0156234
TRINITY_DN203963_c0_g1_i3	DV4H_CATRO	-3.07884	1.11429	12.3503	0.00234628	0.0266824
TRINITY_DN93149_c0_g2_i1		-3.0756	-0.90475	32.4558	1.71503e-05	0.00108773
TRINITY_DN37260_c0_g1_i4		-3.07557	3.20545	13.8723	0.00145679	0.0195494
TRINITY_DN1006_c1_g1_i6	APA2_ARATH	-3.07409	-0.914078	34.9527	1.07237e-05	0.000788301
TRINITY_DN192084_c0_g2_i1		-3.0739	-0.395054	27.0374	5.16586e-05	0.00224681
TRINITY_DN6533_c0_g1_i1		-3.07319	0.312797	22.076	0.000160272	0.00468461
TRINITY_DN19505_c2_g1_i1	GOLS1_ARATH	-3.07306	7.13053	57.7834	3.78033e-07	7.97186e-05
TRINITY_DN56704_c0_g1_i5	P24D5_ARATH	-3.07116	1.64389	34.0522	1.32578e-05	0.000909023
TRINITY_DN10586_c0_g3_i1		-3.07084	-0.341208	18.6251	0.000380261	0.00822188
TRINITY_DN4093_c0_g1_i6	RBL3_ARATH	-3.07041	2.48541	10.8766	0.00382025	0.0364096
TRINITY_DN12864_c1_g1_i6		-3.07025	-0.8897	9.85715	0.0054434	0.045697
TRINITY_DN72818_c0_g1_i6	TIP21_ARATH	-3.06952	0.241292	18.9344	0.00035072	0.00780311
TRINITY_DN52987_c0_g2_i1		-3.06906	-0.977085	18.3715	0.000406541	0.00858727
TRINITY_DN14358_c1_g1_i5	C71A3_SOLME	-3.06737	2.17359	33.267	1.53175e-05	0.00100665
TRINITY_DN11564_c0_g1_i2		-3.06618	1.80056	10.0203	0.00513845	0.0440643
TRINITY_DN95544_c0_g1_i6	Y8328_DICDI	-3.06617	-0.0341991	35.1945	1.03159e-05	0.000768696
TRINITY_DN5016_c0_g1_i24	CML22_ARATH	-3.06537	0.442349	122.4	9.66583e-10	1.11751e-06
TRINITY_DN44740_c0_g2_i1		-3.06415	-1.42883	13.8197	0.00148034	0.0197412
TRINITY_DN172659_c1_g1_i1	YPTM1_MAIZE	-3.06372	1.2419	15.8949	0.000802516	0.0133005
TRINITY_DN31777_c1_g1_i1		-3.0632	-0.273874	60.272	2.54349e-07	5.92194e-05
TRINITY_DN3920_c0_g2_i8	FB345_ARATH	-3.06236	0.0680967	11.4122	0.00318988	0.0324652
TRINITY_DN15383_c0_g1_i1		-3.05961	-0.741122	13.2703	0.00175361	0.0220165
TRINITY_DN1644_c1_g1_i13	ACOT8_MOUSE	-3.05563	0.649137	60.3067	2.53276e-07	5.91142e-05
TRINITY_DN67473_c0_g2_i1	PLA14_ARATH	-3.05562	4.24119	13.4783	0.00164403	0.0211604
TRINITY_DN15691_c0_g1_i3		-3.05427	0.925625	18.6737	0.000375441	0.00815611
TRINITY_DN85157_c0_g3_i2	BIP_SPIOL	-3.05248	3.81962	24.6201	8.89711e-05	0.00317872
TRINITY_DN9310_c0_g2_i1	LORF2_HUMAN	-3.0516	-0.358217	15.1702	0.000989159	0.0151805
TRINITY_DN15504_c0_g1_i8	UFSP_ARATH	-3.05122	0.245358	20.3789	0.000242639	0.00610192
TRINITY_DN3924_c1_g1_i1	CALR2_ARATH	-3.051	0.558325	11.3266	0.00328232	0.0330169
TRINITY_DN6976_c1_g1_i5		-3.05096	2.42887	13.1246	0.00183517	0.0226786
TRINITY_DN2614_c0_g1_i3	RSLE2_ORYSJ	-3.05032	0.410399	11.133	0.00350264	0.0344627
TRINITY_DN2530_c0_g3_i1		-3.04737	0.809605	27.942	4.34826e-05	0.00201058
TRINITY_DN1446_c0_g1_i14		-3.04734	0.115506	13.7091	0.00153129	0.0201922
TRINITY_DN24482_c0_g3_i2		-3.04733	2.12737	125.667	7.76278e-10	9.62747e-07
TRINITY_DN512_c0_g1_i6	RFS1_ARATH	-3.04412	1.52148	15.9353	0.000793334	0.0132067
TRINITY_DN9275_c0_g1_i15	CH62_CUCMA	-3.04392	-0.387962	10.6856	0.00407779	0.0380334
TRINITY_DN43281_c0_g1_i16	CYP23_ARATH	-3.04363	0.570555	11.9381	0.00268172	0.0290685
TRINITY_DN40821_c0_g1_i7	RNHX1_ARATH	-3.04182	-1.70067	11.513	0.00308467	0.0317937
TRINITY_DN7225_c0_g1_i16	BAD1_ARATH	-3.04098	-1.09668	42.1119	3.1671e-06	0.000340898
TRINITY_DN24659_c0_g2_i1		-3.04061	-0.82634	83.267	2.17875e-08	1.03925e-05
TRINITY_DN55296_c0_g1_i1	Y5613_ARATH	-3.04056	0.787234	35.0395	1.08581e-05	0.00079538
TRINITY_DN30555_c0_g1_i3		-3.0399	-0.472001	10.3962	0.00450582	0.0405666
TRINITY_DN85157_c0_g2_i2	BIP_SPIOL	-3.03935	2.70964	24.4851	9.1708e-05	0.00324138
TRINITY_DN26321_c0_g2_i10	ADHL2_ARATH	-3.03903	0.945558	10.3931	0.00451063	0.0405954
TRINITY_DN20161_c0_g2_i4		-3.03748	-0.491177	31.748	1.9626e-05	0.00119107
TRINITY_DN8310_c0_g4_i4		-3.03715	0.909061	9.89154	0.00537747	0.0453167
TRINITY_DN3872_c0_g1_i1	RCD1_ARATH	-3.03687	0.0630532	14.1554	0.00133687	0.0184931
TRINITY_DN36593_c0_g1_i8	POT1_ARATH	-3.03648	0.940948	13.5215	0.00162227	0.020983
TRINITY_DN13310_c0_g1_i4	C71A4_SOLME	-3.03461	-1.15899	16.013	0.000775979	0.0130382
TRINITY_DN10259_c0_g1_i7		-3.03329	-1.34378	34.4329	1.18815e-05	0.000841959
TRINITY_DN9462_c0_g1_i8	PMGI_PRUDU	-3.03287	1.83035	31.6251	2.08715e-05	0.00123612
TRINITY_DN9400_c0_g2_i17	TRM32_ARATH	-3.0322	-0.930734	9.63621	0.00588918	0.048007
TRINITY_DN5106_c2_g1_i6		-3.0305	3.88537	19.4867	0.000304104	0.00709761
TRINITY_DN20233_c0_g1_i2		-3.02937	-0.966114	41.0545	3.75301e-06	0.0003822
TRINITY_DN7817_c0_g1_i2	RNH_HALSA	-3.02417	0.520546	66.5337	1.22026e-07	3.60497e-05
TRINITY_DN198293_c0_g1_i7	ROGF8_ARATH	-3.02394	-0.583808	11.2542	0.00336281	0.0335373
TRINITY_DN6899_c1_g1_i6	MSRA_LACSA	-3.02329	3.87022	9.95176	0.00526417	0.0447669
TRINITY_DN2973_c0_g1_i5		-3.02027	0.209473	12.8043	0.00202984	0.0242199
TRINITY_DN89622_c0_g1_i6	HIR2_ARATH	-3.01953	-0.229938	12.3201	0.00236917	0.0268517
TRINITY_DN29821_c0_g1_i5	C89A9_ARATH	-3.01822	-0.345105	22.6126	0.0001406	0.0042903
TRINITY_DN9383_c1_g1_i3	BOLA1_ARATH	-3.01681	0.768527	38.5826	5.78879e-06	0.000517197
TRINITY_DN833_c0_g1_i41	MED12_ARATH	-3.01565	-0.899835	18.8985	0.000354014	0.00785129
TRINITY_DN25154_c1_g2_i2	UBQ11_ARATH	-3.01492	0.00114236	10.4106	0.00448333	0.0404393
TRINITY_DN53398_c0_g2_i2		-3.01423	-1.45384	18.3745	0.000406218	0.00858355
TRINITY_DN1185_c0_g1_i20	UBP2_ARATH	-3.01348	-0.797259	10.911	0.00377587	0.0361098
TRINITY_DN20528_c0_g3_i8	RGA4_SOLBU	-3.0123	4.02274	24.5724	8.99273e-05	0.00320102
TRINITY_DN4656_c0_g1_i11	ORP1C_ARATH	-3.01204	0.725332	12.8512	0.00199992	0.0239678
TRINITY_DN16856_c0_g1_i4		-3.01183	2.68728	12.6587	0.00212583	0.0249797
TRINITY_DN18964_c0_g1_i1	MCA4_ARATH	-3.01008	0.147648	10.8158	0.00390031	0.0369195
TRINITY_DN1976_c0_g3_i7		-3.00981	-0.491662	45.6942	1.821e-06	0.000231731
TRINITY_DN86576_c0_g1_i1	POL5_DROME	-3.00976	-0.202394	69.7342	8.55983e-08	2.79914e-05
TRINITY_DN1006_c1_g1_i9	APA2_ARATH	-3.00567	-0.0813157	26.2093	6.18798e-05	0.00253484
TRINITY_DN26345_c0_g1_i2		-3.00536	-0.685114	11.5905	0.00300649	0.0312631
TRINITY_DN17379_c0_g1_i9	BIP_SPIOL	-3.00293	5.07356	26.3499	6.08604e-05	0.00250277
TRINITY_DN5189_c0_g1_i12	VIP6_ARATH	-3.00094	-1.45979	11.9484	0.00267269	0.0290187
TRINITY_DN31017_c0_g6_i1		-3.00024	-0.811433	21.5625	0.000180907	0.00504352
TRINITY_DN32317_c0_g1_i7		-3.0002	3.96897	21.4734	0.000185302	0.00511821
TRINITY_DN22908_c0_g1_i2		-3.00012	1.18545	23.9333	0.00010391	0.00353021
TRINITY_DN18101_c0_g1_i2	RAD7_SCHPO	-3.00012	-1.11534	11.3804	0.00322381	0.0326291
TRINITY_DN19499_c1_g1_i1	M820_ARATH	-2.99865	-0.869735	30.3108	2.60389e-05	0.00142805
TRINITY_DN27645_c0_g1_i1	AAE1_ARATH	-2.99861	3.28431	19.8919	0.000274276	0.00661967
TRINITY_DN4581_c0_g1_i7	PP299_ARATH	-2.99757	2.82757	13.4862	0.00164003	0.0211284
TRINITY_DN6245_c4_g2_i1		-2.99728	2.47935	11.974	0.00265051	0.02887
TRINITY_DN15657_c1_g1_i1	POL5_DROME	-2.99554	-1.00913	52.3767	7.01988e-07	0.00012029
TRINITY_DN29685_c1_g1_i1		-2.99299	0.0260529	15.0609	0.00102129	0.0154983
TRINITY_DN158336_c0_g1_i3		-2.99249	4.18424	22.1523	0.000157378	0.00462645
TRINITY_DN29268_c0_g1_i1	RIBA2_ARATH	-2.98994	-0.00694182	11.7782	0.00282594	0.030107
TRINITY_DN67473_c0_g1_i1	PLA14_ARATH	-2.98938	3.71328	14.1436	0.00134164	0.018535
TRINITY_DN13746_c1_g2_i7	BAT1_ORYSJ	-2.98712	1.71274	13.992	0.00140468	0.019097
TRINITY_DN16256_c0_g1_i4	HSP7P_ARATH	-2.98508	5.20301	20.7087	0.00022352	0.00577298
TRINITY_DN89941_c0_g1_i7	HSP7H_ARATH	-2.98398	6.07176	157.048	1.26387e-10	3.11405e-07
TRINITY_DN11166_c0_g1_i9	FH5_ARATH	-2.98275	1.69366	9.83216	0.00549188	0.0459409
TRINITY_DN10119_c0_g1_i2		-2.98152	-0.0871282	10.4392	0.00443922	0.0401982
TRINITY_DN10161_c0_g1_i4		-2.98063	2.56957	18.7349	0.000369471	0.00808
TRINITY_DN1727_c0_g1_i13	SSY4_ARATH	-2.98007	-0.303477	18.3338	0.000410618	0.00864734
TRINITY_DN80889_c0_g2_i1	TF211_SCHPO	-2.97998	-0.0624757	11.6994	0.00290019	0.0305818
TRINITY_DN83963_c0_g1_i1		-2.97857	-0.732015	13.688	0.00154126	0.0202964
TRINITY_DN4039_c0_g2_i1		-2.97449	1.35713	12.3159	0.00237236	0.0268708
TRINITY_DN37383_c2_g1_i1		-2.97052	-0.58461	9.68602	0.00578521	0.0474847
TRINITY_DN28561_c0_g1_i5	KNU_ARATH	-2.96894	-0.675875	17.7421	0.000480939	0.00954419
TRINITY_DN15207_c0_g1_i1		-2.96671	1.37217	15.7101	0.000846082	0.0137548
TRINITY_DN8282_c0_g1_i7	NANA_ARATH	-2.96276	-0.631162	18.4132	0.000402089	0.00853302
TRINITY_DN1441_c0_g1_i20		-2.96235	1.6285	38.5321	6.00997e-06	0.000530151
TRINITY_DN2526_c0_g1_i1	CAR2_ARATH	-2.96181	2.82562	30.2329	2.73587e-05	0.00147906
TRINITY_DN139678_c0_g1_i1		-2.96169	-1.28622	10.0977	0.00500045	0.0433378
TRINITY_DN6533_c0_g2_i2		-2.96104	4.3724	16.8595	0.000612027	0.0111884
TRINITY_DN21872_c0_g1_i6	CH10_ARATH	-2.95736	3.67365	17.9882	0.000450186	0.00916703
TRINITY_DN19477_c0_g1_i3		-2.95678	0.364836	44.5669	2.15996e-06	0.00025869
TRINITY_DN62661_c0_g2_i1		-2.95626	3.34794	15.626	0.000866775	0.0139448
TRINITY_DN25511_c0_g2_i4		-2.95538	0.247766	10.2336	0.00476815	0.0420519
TRINITY_DN96199_c0_g1_i9	NU98A_ARATH	-2.95348	1.11296	10.0283	0.00512392	0.044003
TRINITY_DN198302_c0_g1_i3	PP227_ARATH	-2.95265	-0.953845	9.49998	0.00618431	0.0496127
TRINITY_DN1661_c0_g1_i5	CDPKG_ARATH	-2.94995	-0.483812	10.344	0.00458813	0.0410232
TRINITY_DN137129_c0_g2_i2		-2.9496	0.374202	30.8654	2.35884e-05	0.00133456
TRINITY_DN24482_c0_g2_i2	CYBP_MOUSE	-2.94894	6.01339	186.048	2.75351e-11	1.23181e-07
TRINITY_DN24827_c0_g2_i1		-2.94881	-0.254933	9.74116	0.00567254	0.0469101
TRINITY_DN6659_c0_g2_i2		-2.94861	0.010972	14.7968	0.00110379	0.0163157
TRINITY_DN7081_c0_g1_i6	BPA1_ARATH	-2.9483	1.62333	12.7831	0.00204347	0.0243176
TRINITY_DN5178_c0_g3_i1		-2.94507	3.71272	25.6251	7.12224e-05	0.00277493
TRINITY_DN9097_c0_g2_i2	PIF4_TRYB2	-2.94468	-0.69916	10.6443	0.00413601	0.0384248
TRINITY_DN5023_c0_g1_i4		-2.94206	4.6618	12.1594	0.00249545	0.0277088
TRINITY_DN13405_c0_g1_i3		-2.94156	1.96862	18.6194	0.000380827	0.00822603
TRINITY_DN1848_c0_g1_i14		-2.93996	-0.350466	9.67263	0.00581296	0.0476207
TRINITY_DN14258_c0_g1_i13	VPS2A_ARATH	-2.93919	1.31484	9.60539	0.00595455	0.0484018
TRINITY_DN135865_c0_g1_i2	CUL1_ARATH	-2.939	-0.369714	35.0962	1.03872e-05	0.00077309
TRINITY_DN4571_c0_g1_i27	KAT1_ARATH	-2.92851	1.08132	11.4494	0.00315057	0.0322289
TRINITY_DN14996_c2_g2_i1		-2.92507	-0.836596	65.9347	1.30594e-07	3.79542e-05
TRINITY_DN62831_c0_g1_i1	TRAC9_MAIZE	-2.92169	0.76019	10.9383	0.00374108	0.0359125
TRINITY_DN112775_c0_g1_i9		-2.92151	1.37703	37.6851	6.86327e-06	0.000582769
TRINITY_DN39012_c0_g2_i2		-2.92139	-0.570294	12.699	0.00209875	0.0247824
TRINITY_DN4571_c0_g1_i20	KAT1_ARATH	-2.91953	0.76917	10.6129	0.00418093	0.03869
TRINITY_DN25491_c0_g1_i23	FDFT1_ARATH	-2.91849	-0.170693	63.5678	1.71583e-07	4.62209e-05
TRINITY_DN2477_c1_g3_i1		-2.91772	-0.054602	11.6758	0.00292289	0.0307174
TRINITY_DN5934_c0_g1_i1	AGD11_ARATH	-2.91758	-0.85771	9.64589	0.0058688	0.0479069
TRINITY_DN24330_c0_g2_i1		-2.9162	-1.55018	9.53322	0.00611079	0.0492259
TRINITY_DN13129_c0_g1_i1		-2.91573	-0.120482	10.1167	0.00496722	0.0431539
TRINITY_DN5209_c1_g1_i4	UBC32_ARATH	-2.91531	-1.52226	13.7451	0.00151451	0.020039
TRINITY_DN33936_c2_g1_i1		-2.91502	-1.55075	20.3107	0.000246814	0.00616967
TRINITY_DN6770_c0_g1_i6	C71A8_MENPI	-2.91423	-0.283591	10.6309	0.00415505	0.0385444
TRINITY_DN19085_c2_g1_i1		-2.91397	1.55336	39.8805	4.74987e-06	0.000448698
TRINITY_DN12753_c0_g1_i9	BGL11_ARATH	-2.91295	-1.09696	10.6465	0.00413287	0.0384012
TRINITY_DN11990_c0_g1_i10		-2.91288	0.334746	17.3094	0.000540823	0.0103049
TRINITY_DN37608_c0_g1_i2		-2.91121	2.36988	12.0404	0.00259372	0.0284121
TRINITY_DN21145_c0_g1_i1	ERGI3_MOUSE	-2.91104	0.0061035	11.8475	0.00276246	0.0296409
TRINITY_DN24265_c0_g1_i14	BAHL2_ORYSI	-2.90938	0.726287	18.297	0.000414648	0.00871026
TRINITY_DN11857_c0_g1_i8	LORF2_HUMAN	-2.90907	2.37272	34.8683	1.1437e-05	0.000819103
TRINITY_DN15685_c0_g1_i4		-2.90738	-0.964817	10.459	0.00440881	0.0400459
TRINITY_DN12703_c1_g1_i12		-2.90545	0.5952	12.9864	0.0019165	0.0233274
TRINITY_DN19760_c0_g1_i1		-2.90538	-0.828374	13.1194	0.00183818	0.0227096
TRINITY_DN6074_c0_g2_i4	PBL10_ARATH	-2.90538	1.53202	15.4132	0.00092168	0.0144856
TRINITY_DN6205_c1_g3_i3	VCS_ARATH	-2.90538	-1.72893	10.2158	0.00479783	0.0421948
TRINITY_DN8043_c1_g1_i14		-2.90365	-1.1825	16.6165	0.000654758	0.0116981
TRINITY_DN6644_c3_g1_i1		-2.90299	-0.791407	13.1583	0.00181595	0.022506
TRINITY_DN14834_c0_g1_i8		-2.90089	-0.884081	20.1701	0.00025535	0.00630628
TRINITY_DN10112_c0_g1_i11	XLG1_ARATH	-2.90059	3.6146	15.6398	0.000863336	0.0139179
TRINITY_DN2612_c0_g1_i3	HSP7M_PHAVU	-2.89887	6.05404	63.8106	1.8347e-07	4.8276e-05
TRINITY_DN11790_c0_g1_i3	FB121_ARATH	-2.89788	1.45771	21.3763	0.000189724	0.00519909
TRINITY_DN23054_c0_g1_i7		-2.89707	3.01477	19.5494	0.000299258	0.00701055
TRINITY_DN16802_c0_g1_i3	BEBT_TOBAC	-2.89682	4.50685	21.7282	0.000174223	0.00492625
TRINITY_DN10915_c0_g1_i1		-2.89539	-0.40553	11.3204	0.00328915	0.0330521
TRINITY_DN11026_c0_g1_i22	ASY1_ARATH	-2.89423	0.234749	16.2699	0.000721578	0.0124721
TRINITY_DN10091_c1_g1_i16		-2.89373	-0.268232	13.5437	0.0016112	0.0208952
TRINITY_DN9294_c0_g1_i6	AGD8_ARATH	-2.89356	-0.409922	14.811	0.00109918	0.0162766
TRINITY_DN56884_c0_g1_i3	ASE2_ARATH	-2.89298	1.16419	11.0405	0.00361377	0.0351366
TRINITY_DN27828_c0_g1_i12	PEX6_ARATH	-2.89244	0.589286	9.78848	0.00557778	0.0464161
TRINITY_DN34236_c0_g1_i1		-2.89176	-1.0079	15.0907	0.00101241	0.015424
TRINITY_DN12468_c0_g1_i2	PPA2_ARATH	-2.89155	2.75853	25.2087	7.805e-05	0.00292363
TRINITY_DN521_c0_g1_i4	MD15A_ARATH	-2.8914	-0.108036	15.181	0.000986034	0.0151474
TRINITY_DN22028_c0_g1_i14	3MG1_ECOLI	-2.88735	-1.09422	10.738	0.00400525	0.0375609
TRINITY_DN1671_c0_g1_i8	BGL22_ORYSJ	-2.88696	4.01702	10.9756	0.00369404	0.0356276
TRINITY_DN19349_c0_g1_i11		-2.88681	2.07394	17.0146	0.000586356	0.0108849
TRINITY_DN5165_c0_g2_i1	XYLT_ARATH	-2.88536	0.469968	10.4427	0.00443372	0.0401694
TRINITY_DN21101_c0_g1_i1		-2.88535	4.37933	9.62015	0.00592314	0.0482091
TRINITY_DN6895_c2_g2_i1		-2.88372	-1.12551	29.549	3.0319e-05	0.00157548
TRINITY_DN10112_c0_g1_i9	XLG1_ARATH	-2.87872	4.40852	17.5168	0.000511151	0.00991748
TRINITY_DN14600_c0_g1_i10		-2.8771	2.30945	11.6433	0.00295442	0.0309245
TRINITY_DN78038_c0_g2_i2		-2.87586	0.206772	10.1523	0.0049056	0.042815
TRINITY_DN25892_c0_g1_i3		-2.87581	-0.607134	9.64933	0.00586159	0.047873
TRINITY_DN1083_c0_g3_i1		-2.87032	-1.06333	11.6654	0.0029329	0.0307777
TRINITY_DN14078_c1_g2_i1		-2.86881	1.05322	12.106	0.00253903	0.0280089
TRINITY_DN163_c0_g1_i2	YQKD_BACSU	-2.86783	1.62343	11.6914	0.00290791	0.0306322
TRINITY_DN62_c0_g1_i2	KRR1_YEASZ	-2.86676	0.40824	15.9964	0.000779643	0.0130699
TRINITY_DN25545_c1_g2_i1	ERF17_ARATH	-2.86447	6.27128	13.2258	0.00177807	0.0222035
TRINITY_DN8280_c0_g1_i7		-2.86359	-0.211883	28.3427	3.88308e-05	0.00186502
TRINITY_DN15554_c0_g2_i2	POL5_DROME	-2.86318	0.228358	58.7385	3.07227e-07	6.80828e-05
TRINITY_DN33260_c0_g3_i2		-2.86313	-0.848461	30.8252	2.33228e-05	0.00132172
TRINITY_DN105960_c0_g1_i1	RGA3_SOLBU	-2.86221	-1.39215	10.255	0.00473268	0.0418392
TRINITY_DN64675_c1_g1_i1		-2.86202	-0.147875	38.49	5.73936e-06	0.0005151
TRINITY_DN37810_c0_g1_i4	STEP1_ARATH	-2.85991	-0.348336	11.0867	0.00355774	0.0347835
TRINITY_DN70734_c0_g1_i1		-2.85878	-1.37964	10.2377	0.00476131	0.0420152
TRINITY_DN27957_c0_g1_i9		-2.85872	-0.610054	16.1737	0.000741429	0.012691
TRINITY_DN9342_c1_g3_i1		-2.85862	-0.322181	11.3284	0.00328035	0.033004
TRINITY_DN6976_c2_g2_i1	POLR2_ARATH	-2.85836	4.71179	20.906	0.000212882	0.00558798
TRINITY_DN7104_c0_g1_i3	ADT1_SOLTU	-2.85829	3.15101	101.315	4.60622e-09	3.58372e-06
TRINITY_DN3297_c0_g1_i5		-2.85674	0.0200477	12.1223	0.00252558	0.027922
TRINITY_DN57756_c0_g1_i10	VPE_CITSI	-2.85628	4.1206	34.0847	1.31794e-05	0.000905082
TRINITY_DN18087_c1_g1_i1		-2.85603	0.325968	47.4485	1.40455e-06	0.00019249
TRINITY_DN94345_c0_g1_i5	XTH30_ARATH	-2.85571	0.981875	15.3323	0.000943552	0.0147003
TRINITY_DN12460_c0_g1_i7	HSF30_SOLPE	-2.85468	3.44411	23.8947	0.000104828	0.00354217
TRINITY_DN86_c0_g1_i3	YI31B_YEAST	-2.85379	0.948538	13.1789	0.00180429	0.0224236
TRINITY_DN21056_c0_g1_i3		-2.8534	4.11161	17.521	0.000510571	0.00990778
TRINITY_DN4764_c0_g1_i4		-2.85335	0.358053	13.4341	0.00166667	0.0213197
TRINITY_DN9419_c0_g1_i8	HEM4_ARATH	-2.8519	-1.08956	15.3284	0.000944629	0.0147097
TRINITY_DN24372_c0_g2_i1		-2.85176	1.651	11.9746	0.00264995	0.028869
TRINITY_DN241966_c0_g1_i1		-2.85151	-0.53287	40.9527	3.81547e-06	0.000386751
TRINITY_DN16932_c0_g1_i7	FABI_BRANA	-2.85137	0.255617	32.7964	1.60555e-05	0.00103988
TRINITY_DN2168_c0_g1_i1		-2.84955	-1.54929	12.8885	0.0019765	0.0237576
TRINITY_DN52152_c0_g2_i2		-2.84905	-0.294842	14.5965	0.00117135	0.016933
TRINITY_DN12511_c1_g1_i1		-2.84816	1.31741	12.9447	0.00194182	0.0234992
TRINITY_DN25745_c0_g1_i4		-2.84797	1.33469	21.4705	0.000185432	0.00511954
TRINITY_DN12325_c0_g1_i12	CLSY2_ARATH	-2.84693	3.84046	16.2276	0.000730229	0.0125759
TRINITY_DN930_c0_g1_i9		-2.84668	1.53882	28.6183	3.78319e-05	0.00182967
TRINITY_DN18659_c0_g1_i10	U2AFB_ARATH	-2.845	2.40452	28.3329	4.01109e-05	0.00190814
TRINITY_DN4052_c1_g1_i2	HSP7F_ARATH	-2.84469	1.50773	22.648	0.000139942	0.00427993
TRINITY_DN35620_c0_g1_i1	MAD27_ORYSJ	-2.84451	-1.30197	10.1795	0.00485907	0.0425244
TRINITY_DN49617_c0_g1_i4		-2.84432	-1.56517	12.5491	0.00220138	0.0255497
TRINITY_DN454_c0_g2_i2	P2C25_ARATH	-2.84409	4.24412	12.9902	0.00191419	0.0233106
TRINITY_DN54812_c0_g2_i3		-2.84222	-0.86825	39.2095	5.08467e-06	0.000470739
TRINITY_DN210643_c0_g1_i1		-2.84207	-1.30002	17.0576	0.000579467	0.0108013
TRINITY_DN12806_c0_g1_i10	ADXH_DROME	-2.84114	-0.502074	13.4455	0.00166082	0.0212868
TRINITY_DN25321_c0_g1_i2		-2.83927	-2.10291	11.7773	0.0028268	0.0301095
TRINITY_DN250166_c0_g1_i1		-2.83915	2.68021	17.1664	0.000562399	0.0105712
TRINITY_DN7056_c0_g1_i10		-2.83782	-0.97293	17.0319	0.000583575	0.0108488
TRINITY_DN13075_c0_g1_i5	ALB4_ARATH	-2.83663	1.76705	31.4633	2.15297e-05	0.00125492
TRINITY_DN3473_c1_g1_i10	PEX22_ARATH	-2.83611	-0.50607	9.48144	0.00622573	0.0498588
TRINITY_DN75437_c0_g1_i4	YI31B_YEAST	-2.83277	0.45659	45.5083	1.8726e-06	0.000234679
TRINITY_DN216072_c0_g1_i2		-2.83201	0.193985	12.9943	0.00191175	0.0232945
TRINITY_DN23474_c0_g4_i1		-2.83185	-0.758947	29.3558	3.13213e-05	0.0016102
TRINITY_DN36540_c0_g3_i6	MSRA_SALPB	-2.83112	0.696244	18.6514	0.000377639	0.00818966
TRINITY_DN1431_c0_g2_i1	M1250_ARATH	-2.83105	1.33673	53.844	5.76425e-07	0.000103592
TRINITY_DN2473_c0_g4_i3		-2.83104	2.32404	60.5145	2.55487e-07	5.93594e-05
TRINITY_DN4734_c0_g1_i20	HF101_ARATH	-2.83019	1.90686	98.3095	5.8164e-09	4.17942e-06
TRINITY_DN180231_c0_g1_i5		-2.83014	-0.784429	18.3202	0.000412103	0.00867133
TRINITY_DN12867_c0_g1_i2		-2.82953	-0.454074	12.644	0.00213578	0.0250566
TRINITY_DN30513_c0_g2_i2		-2.82736	-0.00896015	16.9567	0.000595803	0.0109848
TRINITY_DN48283_c0_g1_i17	UBP3_ARATH	-2.82709	0.501164	14.0974	0.00136051	0.018717
TRINITY_DN10089_c0_g2_i8	PDCB4_ARATH	-2.82561	0.81616	16.0685	0.000763856	0.0129177
TRINITY_DN13753_c0_g2_i1		-2.82548	1.88397	38.941	5.61367e-06	0.000509178
TRINITY_DN9259_c2_g1_i4	SUMO1_ARATH	-2.82407	-0.298279	13.2358	0.00177256	0.0221744
TRINITY_DN229953_c0_g2_i5		-2.82363	-1.45663	42.7927	2.84376e-06	0.000316071
TRINITY_DN93126_c0_g2_i1		-2.82298	-1.64397	12.9903	0.00191412	0.0233106
TRINITY_DN725_c1_g2_i4		-2.8217	4.57384	16.5666	0.000663944	0.0118017
TRINITY_DN34768_c0_g1_i5	HMG15_ARATH	-2.8202	-1.42127	15.4466	0.000912792	0.0143998
TRINITY_DN37405_c0_g1_i3	CAMT_MESCR	-2.81891	1.79964	19.4934	0.000303577	0.00709315
TRINITY_DN5741_c0_g2_i4		-2.81827	-0.888561	18.9164	0.000352185	0.00782182
TRINITY_DN4911_c1_g1_i4	C71AP_ARATH	-2.81766	2.52272	42.1066	3.38675e-06	0.000355896
TRINITY_DN4063_c0_g1_i19	CCH11_ORYSJ	-2.817	-0.547042	18.3807	0.000405554	0.0085724
TRINITY_DN4084_c1_g2_i1		-2.81617	-0.902605	20.621	0.00022718	0.00584448
TRINITY_DN3207_c0_g2_i9	Y2309_ARATH	-2.81602	2.91425	26.9249	5.38251e-05	0.00230601
TRINITY_DN2794_c0_g1_i3	CIPKB_ARATH	-2.81426	3.757	12.2397	0.0024314	0.0272585
TRINITY_DN360_c0_g1_i4		-2.81186	-0.398881	11.5426	0.00305458	0.0315875
TRINITY_DN3193_c0_g2_i14	MYO9_ARATH	-2.81123	0.348445	14.3802	0.00124949	0.017695
TRINITY_DN69515_c0_g2_i1		-2.80784	0.72484	14.1358	0.00134484	0.0185708
TRINITY_DN10128_c1_g4_i6	C71A8_MENPI	-2.80775	2.776	13.5133	0.00162636	0.0210172
TRINITY_DN3455_c0_g1_i7	ARID2_ARATH	-2.80754	1.88051	22.0458	0.000161433	0.00469715
TRINITY_DN21241_c0_g1_i4	NAC29_ARATH	-2.80674	2.07053	30.2752	2.71319e-05	0.00146978
TRINITY_DN64833_c1_g1_i1	M860_ARATH	-2.80607	2.23023	152.611	1.50799e-10	3.43358e-07
TRINITY_DN16543_c0_g1_i4	GIN1_MOUSE	-2.8051	1.55727	107.51	2.81461e-09	2.51452e-06
TRINITY_DN12473_c0_g1_i5	POLR2_ARATH	-2.80314	3.31999	11.8013	0.00280464	0.0299576
TRINITY_DN8424_c2_g1_i1		-2.80224	0.385904	11.7851	0.0028196	0.030066
TRINITY_DN4279_c1_g2_i3	P2C42_ARATH	-2.80195	1.3744	27.9256	4.36311e-05	0.00201522
TRINITY_DN77964_c0_g1_i1		-2.80031	-0.805422	22.0206	0.000160508	0.00468657
TRINITY_DN6941_c0_g2_i11		-2.79968	-0.63983	14.7644	0.00111442	0.0164131
TRINITY_DN18453_c0_g3_i1		-2.79921	2.1649	25.0328	8.11499e-05	0.00299685
TRINITY_DN19738_c0_g1_i6		-2.79696	-1.33324	11.4117	0.00319043	0.0324652
TRINITY_DN31189_c1_g1_i1		-2.79634	1.18722	11.4189	0.00318275	0.0324152
TRINITY_DN45102_c0_g1_i1		-2.79578	0.280122	34.6506	1.13006e-05	0.000813717
TRINITY_DN46501_c1_g1_i7		-2.79495	-0.523736	17.0258	0.000584559	0.0108652
TRINITY_DN77830_c0_g1_i1		-2.7949	-0.511947	12.2277	0.00244087	0.0273427
TRINITY_DN104332_c0_g3_i2	P2C24_ARATH	-2.79167	-0.634567	10.4746	0.00438508	0.0399331
TRINITY_DN33419_c0_g1_i4		-2.79081	-0.272189	12.2682	0.00240913	0.0270988
TRINITY_DN14391_c0_g1_i1	DLO1_ARATH	-2.78696	0.988607	25.9645	6.6145e-05	0.00265387
TRINITY_DN17749_c0_g1_i2		-2.78622	-1.15389	10.1947	0.00483333	0.0423787
TRINITY_DN71926_c0_g1_i12	CCSDS_ORYSJ	-2.78465	0.060194	11.7208	0.00287981	0.0304646
TRINITY_DN107008_c0_g1_i1		-2.78417	-1.34081	20.7645	0.00022009	0.00571609
TRINITY_DN2629_c0_g1_i8	AIM1_ARATH	-2.7841	0.695938	13.6844	0.00154295	0.0203059
TRINITY_DN49500_c0_g3_i1		-2.78364	-0.0911767	57.3455	3.6594e-07	7.79557e-05
TRINITY_DN512_c0_g1_i16	RFS1_ARATH	-2.7835	2.71754	17.0564	0.000579651	0.0108015
TRINITY_DN26988_c0_g3_i1	POLR1_ARATH	-2.78181	0.104724	10.5185	0.00431904	0.0395416
TRINITY_DN30137_c1_g1_i3		-2.78156	-1.21072	12.3324	0.00235982	0.0267818
TRINITY_DN40676_c1_g1_i1	POLX_TOBAC	-2.78106	2.82862	21.1091	0.00020252	0.005417
TRINITY_DN57756_c0_g1_i1	VPEA_ARATH	-2.77925	2.73571	12.0145	0.00261569	0.0286027
TRINITY_DN6574_c1_g1_i6		-2.77847	-0.96186	14.8218	0.00109567	0.0162477
TRINITY_DN7251_c1_g1_i4		-2.7781	-0.0633405	15.1175	0.00100448	0.0153461
TRINITY_DN50667_c0_g1_i26	CDPKI_ORYSJ	-2.7779	3.70171	14.0704	0.0013717	0.018809
TRINITY_DN4825_c0_g1_i6	RIC1_ORYSJ	-2.77649	5.21509	15.6858	0.000851996	0.0138259
TRINITY_DN104238_c0_g1_i2		-2.77525	0.0766023	10.0007	0.00517399	0.0442536
TRINITY_DN1103_c0_g2_i3	SPXM3_ARATH	-2.77447	-0.0261262	14.6202	0.00116313	0.0168634
TRINITY_DN72803_c0_g1_i1		-2.77177	-0.850372	43.0299	2.73982e-06	0.000306696
TRINITY_DN7055_c0_g1_i21	BZP18_ARATH	-2.77177	-0.750429	16.4472	0.000686488	0.012062
TRINITY_DN725_c1_g2_i5		-2.77022	4.04288	10.3474	0.00458281	0.0409946
TRINITY_DN7277_c0_g1_i6		-2.76766	-0.211194	13.6657	0.00155185	0.0203887
TRINITY_DN2548_c1_g1_i1		-2.76759	3.48206	13.8885	0.00144963	0.019485
TRINITY_DN151765_c0_g1_i5		-2.76523	-1.46044	13.5335	0.00161625	0.0209275
TRINITY_DN26559_c0_g1_i2	Y4920_ARATH	-2.76312	-0.415574	11.3333	0.00327492	0.0329773
TRINITY_DN6074_c0_g1_i1		-2.76146	2.0783	11.9636	0.00265951	0.0289354
TRINITY_DN48902_c0_g2_i1		-2.75829	3.25121	11.3766	0.00322797	0.032658
TRINITY_DN2354_c1_g1_i1	NFD4_ARATH	-2.75771	1.16048	21.2787	0.000194289	0.00526664
TRINITY_DN18754_c0_g1_i1		-2.75722	0.00424755	10.4243	0.00446218	0.0403048
TRINITY_DN2526_c0_g1_i3	CAR4_ARATH	-2.75654	2.2265	20.0651	0.000262527	0.00642775
TRINITY_DN18563_c0_g1_i9	GBF1_ARATH	-2.75626	1.27967	11.3336	0.00327466	0.0329773
TRINITY_DN10862_c0_g2_i2		-2.75501	-0.967039	27.0764	5.04768e-05	0.00221585
TRINITY_DN7422_c0_g2_i3	FIS1A_ARATH	-2.75478	3.87895	31.2507	2.24297e-05	0.00128926
TRINITY_DN46719_c0_g1_i1		-2.75416	-0.925137	57.4978	3.58953e-07	7.67282e-05
TRINITY_DN7714_c0_g1_i5	IF2B_ARATH	-2.74985	-1.15592	11.7072	0.00289278	0.0305311
TRINITY_DN10732_c0_g1_i3		-2.74939	-0.439674	14.1151	0.00135328	0.018643
TRINITY_DN45834_c0_g2_i2		-2.74842	-0.685206	21.0497	0.000203323	0.00542807
TRINITY_DN2717_c0_g4_i4	JASON_ARATH	-2.74815	1.65346	17.3235	0.000538756	0.0102764
TRINITY_DN10128_c1_g2_i2		-2.74795	0.190961	14.9506	0.00105488	0.0158411
TRINITY_DN254_c0_g1_i15	MANA2_ARATH	-2.74758	2.33938	12.0952	0.00254793	0.0280675
TRINITY_DN5041_c1_g3_i1		-2.74745	-1.24916	22.7365	0.000135515	0.00418097
TRINITY_DN23346_c0_g2_i3	M310_ARATH	-2.74545	2.86341	16.85	0.000613623	0.0112094
TRINITY_DN20883_c0_g2_i10	DGP14_ARATH	-2.74476	0.979813	9.66465	0.00582958	0.0476987
TRINITY_DN2327_c1_g2_i2	S2544_PONAB	-2.74304	-0.619786	12.1486	0.00250414	0.0277782
TRINITY_DN14597_c0_g1_i1	FB345_ARATH	-2.74228	-1.11888	11.0126	0.00364798	0.0353511
TRINITY_DN22284_c0_g1_i1		-2.74082	-0.169476	25.368	7.35586e-05	0.00282639
TRINITY_DN7242_c0_g1_i3	PI5K2_ARATH	-2.74075	2.21215	14.2815	0.00128706	0.0180475
TRINITY_DN8776_c1_g1_i8		-2.74073	2.5703	32.673	1.71111e-05	0.00108634
TRINITY_DN32489_c0_g1_i2	POL4_DROME	-2.74064	-0.568727	16.9025	0.000604789	0.0111015
TRINITY_DN17308_c0_g1_i7	P2C39_ARATH	-2.73967	3.87332	10.6388	0.0041438	0.0384714
TRINITY_DN10521_c0_g1_i1	LIN1_NYCCO	-2.73927	0.217723	28.4488	3.80079e-05	0.00183394
TRINITY_DN1671_c0_g1_i11	BGL22_ORYSJ	-2.73869	0.515645	9.47069	0.00624989	0.0499947
TRINITY_DN36627_c1_g1_i1		-2.73794	-0.269219	15.9909	0.000780864	0.0130767
TRINITY_DN5431_c1_g1_i1	4CLL5_ORYSJ	-2.73783	1.46192	14.3036	0.00127853	0.0179641
TRINITY_DN23193_c0_g1_i2		-2.73782	-1.81872	10.1009	0.00499491	0.0433048
TRINITY_DN5331_c0_g2_i1	DNJH_CUCSA	-2.73585	4.72846	34.0924	1.3161e-05	0.000904311
TRINITY_DN1792_c0_g1_i3		-2.73493	0.2133	27.2079	4.94215e-05	0.00218903
TRINITY_DN22041_c0_g1_i1		-2.73474	-0.205364	14.0456	0.00138205	0.0188971
TRINITY_DN33574_c0_g1_i13		-2.73418	-0.601567	62.7324	1.89296e-07	4.88894e-05
TRINITY_DN3920_c0_g2_i14	FB345_ARATH	-2.73362	-0.166218	22.9726	0.000127707	0.00403605
TRINITY_DN16802_c0_g1_i1	BEBT_CLABR	-2.73268	1.48422	13.4224	0.00167274	0.0213522
TRINITY_DN10695_c1_g1_i2		-2.73212	-0.199165	12.5114	0.00222808	0.0257526
TRINITY_DN54841_c0_g2_i2		-2.73039	-0.072488	16.1467	0.000747115	0.0127586
TRINITY_DN16136_c0_g1_i4	HA22A_ARATH	-2.73033	1.6054	21.3642	0.000190286	0.00520424
TRINITY_DN35825_c0_g2_i7	Y4597_ARATH	-2.73008	1.39775	9.79801	0.00555892	0.0463037
TRINITY_DN26995_c1_g3_i2		-2.72927	0.992638	23.2732	0.000120929	0.00389801
TRINITY_DN10588_c2_g1_i4	RL4_PRUAR	-2.72888	-0.596444	15.2146	0.00097643	0.0150325
TRINITY_DN6390_c1_g3_i6		-2.72806	-0.480613	11.1972	0.00342785	0.0339804
TRINITY_DN10281_c1_g2_i2		-2.72724	-0.697398	19.7194	0.000284638	0.00679902
TRINITY_DN5431_c1_g1_i11	4CLL9_ARATH	-2.7267	2.61626	26.7086	5.636e-05	0.00237301
TRINITY_DN176931_c0_g1_i2		-2.72548	-0.600437	43.0748	2.72062e-06	0.000304819
TRINITY_DN6451_c1_g2_i3		-2.72516	-1.54864	16.063	0.00076504	0.0129342
TRINITY_DN92307_c0_g1_i5		-2.72408	0.529289	11.1999	0.00342475	0.0339577
TRINITY_DN1702_c0_g1_i1		-2.7227	-0.926122	28.1973	3.96756e-05	0.00189182
TRINITY_DN14759_c0_g1_i16	CLPB4_ARATH	-2.72207	3.02188	43.647	2.66492e-06	0.000301337
TRINITY_DN46406_c0_g1_i11	TAF10_ARATH	-2.72138	0.629383	35.7973	9.2234e-06	0.000708434
TRINITY_DN59515_c0_g1_i2		-2.71968	-1.44097	11.3173	0.0032925	0.0330731
TRINITY_DN69982_c0_g3_i1		-2.71904	2.18528	23.526	0.000114071	0.00374442
TRINITY_DN28180_c0_g1_i1		-2.7188	-1.54927	34.7371	1.10848e-05	0.000803527
TRINITY_DN69669_c0_g2_i1		-2.71872	-0.130651	19.3401	0.000314847	0.007263
TRINITY_DN14737_c2_g1_i1	POL_CAMVS	-2.71774	0.0176654	9.60421	0.00595706	0.0484118
TRINITY_DN1893_c0_g1_i2	ZIM17_YEAST	-2.71744	3.32434	42.3772	3.24566e-06	0.000346593
TRINITY_DN172505_c0_g1_i1		-2.71677	-0.635433	12.2369	0.00243363	0.0272762
TRINITY_DN6440_c0_g1_i16		-2.71458	-0.161486	22.284	0.000150477	0.0044889
TRINITY_DN13580_c0_g1_i12	TELO2_DANRE	-2.71455	-0.833889	14.998	0.00104029	0.0156926
TRINITY_DN7725_c0_g3_i1		-2.71445	0.56091	11.8073	0.00279905	0.0299208
TRINITY_DN4680_c0_g2_i1		-2.7134	-0.742865	12.0638	0.00257404	0.0282756
TRINITY_DN1727_c0_g1_i32	SSY4_ARATH	-2.71183	1.11396	19.9267	0.000271866	0.00657797
TRINITY_DN1275_c1_g1_i9	POLR1_ARATH	-2.71073	-1.0225	20.5723	0.00022919	0.00587207
TRINITY_DN13093_c0_g1_i19		-2.70898	1.99616	11.6725	0.00292609	0.030741
TRINITY_DN11897_c0_g1_i1		-2.70709	-1.33439	23.8457	0.000104346	0.00353544
TRINITY_DN3240_c0_g1_i2		-2.7069	1.98806	17.2621	0.000547857	0.0103946
TRINITY_DN18321_c1_g2_i4	HINT1_ARATH	-2.70685	-0.895201	9.57679	0.00601593	0.0487269
TRINITY_DN21696_c0_g1_i9	NHX3_ARATH	-2.70675	1.63609	48.7277	1.17894e-06	0.000171705
TRINITY_DN1422_c0_g1_i4		-2.7054	-0.568795	19.5463	0.000297465	0.00698421
TRINITY_DN13390_c1_g1_i2		-2.70391	-0.973687	13.464	0.00165136	0.0212102
TRINITY_DN5789_c1_g1_i2		-2.69839	-0.703858	11.2348	0.00338482	0.033688
TRINITY_DN22492_c0_g2_i1	PER5_VITVI	-2.69694	3.04099	16.9091	0.00060368	0.0110892
TRINITY_DN30372_c0_g2_i1		-2.69681	0.536582	30.2998	2.61624e-05	0.00143231
TRINITY_DN10360_c0_g1_i1	C71A2_SOLME	-2.69625	2.20634	17.7448	0.000480588	0.00954368
TRINITY_DN9462_c0_g1_i14	PMGI_MESCR	-2.69564	6.60816	74.7327	5.62089e-08	2.12437e-05
TRINITY_DN182066_c0_g1_i1		-2.69344	1.96202	11.1446	0.003489	0.0343924
TRINITY_DN1846_c0_g2_i2	AAP6_ARATH	-2.69304	-0.29981	16.3435	0.000706764	0.0123078
TRINITY_DN4059_c0_g1_i5	IAA1_ORYSJ	-2.6927	0.392601	31.4523	2.07135e-05	0.00123083
TRINITY_DN235581_c0_g1_i1		-2.69252	2.0577	9.89824	0.00536474	0.0452551
TRINITY_DN15638_c0_g2_i2	AFP2_ARATH	-2.69053	2.7327	10.7278	0.00401931	0.0376533
TRINITY_DN100123_c0_g1_i2		-2.69021	0.0466028	20.7225	0.000221316	0.00573959
TRINITY_DN11478_c1_g2_i1		-2.68959	-2.11375	13.8317	0.00147496	0.0196982
TRINITY_DN27828_c0_g1_i15	PEX6_ARATH	-2.6888	1.80147	28.9323	3.54892e-05	0.00175085
TRINITY_DN8123_c0_g3_i1	POT5_ARATH	-2.68807	2.65998	40.9262	4.08698e-06	0.000406624
TRINITY_DN18731_c0_g1_i16		-2.68678	-0.395498	9.6933	0.0057702	0.047411
TRINITY_DN38763_c1_g2_i1	DCR_ARATH	-2.68656	-1.05631	52.4116	6.9867e-07	0.000119885
TRINITY_DN248523_c0_g1_i3	PHYK1_ARATH	-2.68524	2.14278	128.72	6.35247e-10	8.37597e-07
TRINITY_DN23160_c0_g1_i2		-2.68504	-0.988824	12.8273	0.00201507	0.0240964
TRINITY_DN8123_c0_g2_i2	HAK1_ORYSJ	-2.68331	0.983849	33.7969	1.34431e-05	0.000918152
TRINITY_DN46712_c0_g3_i1		-2.68294	-1.03575	11.45	0.00315	0.0322289
TRINITY_DN16344_c2_g1_i8	KCY2_ARATH	-2.68269	2.15347	55.2349	4.89619e-07	9.33488e-05
TRINITY_DN153833_c0_g2_i1		-2.68237	1.99098	12.8311	0.00201266	0.0240785
TRINITY_DN4237_c0_g1_i14	PP270_ARATH	-2.67922	-0.661296	15.3795	0.000930726	0.0145784
TRINITY_DN360_c0_g1_i5		-2.67868	-0.0856841	17.4155	0.000525407	0.0101126
TRINITY_DN2523_c0_g1_i13	UGE5_ARATH	-2.67816	-0.188264	10.349	0.00458026	0.0409805
TRINITY_DN3126_c0_g1_i2	NFD4_ARATH	-2.67634	1.01878	9.98906	0.00519532	0.0443835
TRINITY_DN28635_c0_g1_i14	THA1_ARATH	-2.6755	1.74505	32.7573	1.6773e-05	0.00107139
TRINITY_DN61677_c0_g1_i2		-2.67471	-1.16393	11.5091	0.00308866	0.0318243
TRINITY_DN19107_c0_g1_i9	CDC16_ARATH	-2.67399	0.648956	13.6346	0.00156675	0.0205264
TRINITY_DN4039_c0_g1_i6	DBR2_ARTAN	-2.67257	2.40755	10.1871	0.00484624	0.0424626
TRINITY_DN13991_c0_g1_i12	SFSWA_HUMAN	-2.67217	1.72901	22.5687	0.000142581	0.00432129
TRINITY_DN11927_c0_g1_i1	LEA14_SOYBN	-2.67207	0.591792	14.6156	0.00116472	0.0168742
TRINITY_DN3692_c0_g2_i2	LOR12_ARATH	-2.67181	3.22097	28.1696	4.14827e-05	0.00195051
TRINITY_DN152197_c0_g1_i1	HSP22_ARATH	-2.67106	3.00222	52.7352	7.23511e-07	0.000122305
TRINITY_DN16705_c0_g1_i6		-2.67099	0.869784	12.2406	0.00243069	0.0272547
TRINITY_DN16873_c1_g1_i2	RBSK_MOUSE	-2.67096	-0.803869	13.4772	0.00164461	0.0211657
TRINITY_DN51876_c0_g2_i2		-2.67028	0.180173	17.9269	0.000457639	0.00927129
TRINITY_DN75992_c0_g1_i1		-2.66897	-0.154832	20.8073	0.000215936	0.00564566
TRINITY_DN476_c0_g2_i4	P2C11_ARATH	-2.66884	-1.1728	12.4251	0.00229053	0.0262118
TRINITY_DN5023_c0_g1_i1	BH035_ARATH	-2.66793	6.12502	10.0121	0.00515333	0.0441425
TRINITY_DN18398_c0_g1_i9	RAB7_VIGAC	-2.66787	1.7631	11.3877	0.00321605	0.0325953
TRINITY_DN43187_c0_g1_i1		-2.66614	-0.683142	29.0166	3.3335e-05	0.00167829
TRINITY_DN624_c0_g2_i3		-2.66583	4.81238	11.5617	0.0030353	0.0314514
TRINITY_DN3644_c1_g2_i1		-2.66398	4.68141	12.4574	0.00226697	0.026054
TRINITY_DN120523_c1_g1_i5	ORP1C_ARATH	-2.66382	0.940273	67.3147	1.11775e-07	3.38189e-05
TRINITY_DN20236_c0_g1_i16		-2.66376	-0.0867139	40.2191	4.30101e-06	0.000418933
TRINITY_DN27310_c0_g1_i10	AB11I_ARATH	-2.66336	0.471846	19.2587	0.000322459	0.00737761
TRINITY_DN16015_c0_g1_i7	MTND1_VITVI	-2.66241	5.13417	84.5163	2.18203e-08	1.03925e-05
TRINITY_DN7256_c0_g3_i1	PLA14_ARATH	-2.66047	4.05953	13.3613	0.00170472	0.0216259
TRINITY_DN11976_c0_g1_i1		-2.66044	0.710202	30.5887	2.47623e-05	0.00137696
TRINITY_DN20120_c0_g1_i4		-2.65852	-1.60556	12.161	0.00249415	0.0277033
TRINITY_DN8044_c0_g1_i1	TFC5_SCHPO	-2.65774	-0.955032	10.0211	0.00513696	0.0440606
TRINITY_DN153835_c0_g2_i1		-2.6555	-0.202834	9.81176	0.00553181	0.04617
TRINITY_DN13254_c0_g1_i11	GLYT5_ARATH	-2.65488	-0.863372	11.9565	0.00266565	0.0289745
TRINITY_DN3443_c0_g2_i1		-2.65471	-0.164479	22.7373	0.000134632	0.00416503
TRINITY_DN6734_c0_g2_i1		-2.65196	0.875569	54.1437	5.53959e-07	0.000101004
TRINITY_DN40873_c0_g1_i1	CCD25_XENTR	-2.65013	5.21902	15.5358	0.000889593	0.0141662
TRINITY_DN9275_c0_g1_i3	CH62_CUCMA	-2.65012	6.67348	40.1549	4.63066e-06	0.000441095
TRINITY_DN663_c0_g1_i8		-2.64991	0.773964	14.5581	0.0011848	0.0170547
TRINITY_DN1275_c1_g1_i1	POLR1_ARATH	-2.64926	3.20102	35.3281	1.05343e-05	0.000778472
TRINITY_DN208551_c0_g1_i2	ACCO_DIACA	-2.64911	1.23255	14.687	0.00114028	0.0166452
TRINITY_DN94345_c0_g1_i9		-2.64862	-0.585505	22.5372	0.000140803	0.00429335
TRINITY_DN20445_c0_g1_i1		-2.64717	-1.00079	24.1619	9.61946e-05	0.00334274
TRINITY_DN96621_c0_g1_i2		-2.64589	0.442811	11.6936	0.00290577	0.03062
TRINITY_DN5544_c0_g2_i1		-2.64532	0.667584	11.2373	0.003382	0.0336697
TRINITY_DN17397_c0_g1_i1		-2.64323	0.0268057	21.0158	0.000205211	0.00545309
TRINITY_DN10905_c0_g2_i1		-2.6419	-0.627124	17.3947	0.000527165	0.0101371
TRINITY_DN24362_c0_g1_i12		-2.64184	0.138161	10.2368	0.00476286	0.0420209
TRINITY_DN3995_c0_g2_i2		-2.6407	3.28884	14.1466	0.00134046	0.0185267
TRINITY_DN9791_c0_g3_i1		-2.63987	0.337353	34.8918	1.0778e-05	0.000791824
TRINITY_DN57756_c0_g1_i13	VPE_CITSI	-2.63829	3.08848	28.9332	3.54831e-05	0.00175085
TRINITY_DN33044_c0_g1_i4		-2.63657	0.503847	23.1514	0.000123307	0.00394686
TRINITY_DN75992_c0_g1_i2		-2.63632	-1.42791	15.0284	0.00103104	0.0156015
TRINITY_DN23320_c2_g2_i2	POLX_TOBAC	-2.63622	2.41913	18.574	0.000385404	0.00829344
TRINITY_DN482_c0_g2_i13	REV7_ARATH	-2.63576	1.42673	44.5992	2.16034e-06	0.00025869
TRINITY_DN18630_c0_g1_i10	LACS1_ARATH	-2.6354	-0.245166	11.3914	0.00321206	0.0325759
TRINITY_DN43704_c0_g1_i3		-2.63443	-0.486696	15.9917	0.000780697	0.0130767
TRINITY_DN21283_c0_g1_i11	LC7L2_MOUSE	-2.63359	-0.364042	13.3194	0.00172701	0.0218226
TRINITY_DN1661_c0_g1_i6	CDPK4_ORYSJ	-2.63341	0.90623	12.956	0.0019349	0.0234557
TRINITY_DN5205_c0_g1_i24	EDM2_ARATH	-2.63319	0.512808	15.2149	0.000976333	0.0150325
TRINITY_DN196153_c0_g3_i2	BIP8_TOBAC	-2.63317	0.79946	28.6568	3.67345e-05	0.00179171
TRINITY_DN189673_c0_g1_i1		-2.63244	1.91903	135.078	4.23956e-10	6.10404e-07
TRINITY_DN5555_c0_g1_i2		-2.6312	-0.425706	20.8738	0.000211581	0.00556783
TRINITY_DN158119_c0_g1_i1		-2.63098	5.84748	17.305	0.000541476	0.0103126
TRINITY_DN18120_c0_g1_i2		-2.63074	-0.186343	26.4845	5.71382e-05	0.00239691
TRINITY_DN10917_c1_g1_i5	LCB2D_ORYSJ	-2.62961	1.24628	17.574	0.000503287	0.00982426
TRINITY_DN114522_c0_g1_i6		-2.62934	-1.79264	17.8938	0.000461712	0.00932343
TRINITY_DN11408_c0_g1_i1		-2.62896	-0.146856	13.9577	0.00141939	0.0192376
TRINITY_DN3136_c0_g1_i7	BZIP9_ARATH	-2.62841	-0.727127	9.93764	0.00529049	0.0449313
TRINITY_DN514_c0_g5_i1		-2.62693	-0.0495558	11.7131	0.00288713	0.0304928
TRINITY_DN725_c1_g2_i1		-2.62605	5.7659	17.5605	0.000505127	0.00984178
TRINITY_DN15445_c0_g1_i1		-2.62392	-0.205517	17.0929	0.000573713	0.0107195
TRINITY_DN6905_c0_g1_i11	PKP4_ARATH	-2.62324	-0.435126	12.837	0.00200892	0.0240459
TRINITY_DN17087_c0_g1_i18	YNBB_BACSU	-2.62318	1.28424	12.8306	0.002013	0.0240786
TRINITY_DN8642_c0_g1_i1	MDAR_ARATH	-2.6229	-0.686584	13.2347	0.00177314	0.0221763
TRINITY_DN5205_c0_g1_i26	EDM2_ARATH	-2.61825	-0.184045	15.1611	0.000991793	0.0152097
TRINITY_DN27469_c0_g1_i1		-2.61753	0.795109	29.4663	3.1059e-05	0.00160432
TRINITY_DN53787_c0_g3_i3		-2.61731	0.4376	14.7484	0.00111971	0.0164613
TRINITY_DN155122_c0_g1_i2	EPF1_ARATH	-2.61728	-0.639403	10.9977	0.00366649	0.0354525
TRINITY_DN29324_c0_g1_i2	COX1_PODAN	-2.61652	0.18682	14.0728	0.00137071	0.0187996
TRINITY_DN15246_c1_g1_i1		-2.61542	-1.35039	11.4199	0.00318168	0.0324124
TRINITY_DN1052_c0_g1_i12	FH14_ARATH	-2.61539	0.82386	17.1306	0.000567951	0.0106373
TRINITY_DN13526_c0_g4_i3		-2.61535	0.308122	52.9539	6.49308e-07	0.000113306
TRINITY_DN26556_c0_g1_i24	NOM1_MOUSE	-2.61522	0.183025	17.8967	0.000461352	0.00931937
TRINITY_DN11285_c0_g5_i1		-2.61434	-0.385644	15.3263	0.0009452	0.014715
TRINITY_DN27031_c0_g1_i5	BZW2_RAT	-2.6127	0.0487175	12.2123	0.00245308	0.0274091
TRINITY_DN141997_c0_g1_i10	CYC1B_ARATH	-2.61159	0.182641	23.8823	0.000103124	0.0035092
TRINITY_DN3045_c1_g1_i12	SODC2_MESCR	-2.61104	1.83739	144.152	2.44864e-10	4.31999e-07
TRINITY_DN121_c0_g2_i1		-2.60979	-2.14693	11.9506	0.00267082	0.0290105
TRINITY_DN31951_c0_g1_i1		-2.60945	0.352172	24.8136	8.35552e-05	0.00305292
TRINITY_DN14697_c0_g1_i3	GAPN_PEA	-2.60794	3.46364	18.2895	0.000415474	0.00871883
TRINITY_DN3047_c0_g1_i5	PKL_ARATH	-2.60652	0.353334	27.8639	4.28096e-05	0.00199271
TRINITY_DN99333_c0_g1_i3	GUAA_HELHP	-2.60547	1.35337	11.1118	0.00352783	0.0346164
TRINITY_DN16201_c0_g1_i10		-2.60501	-0.615826	25.3746	7.27622e-05	0.0028115
TRINITY_DN5444_c0_g1_i2	PPR64_ARATH	-2.60493	1.00849	40.3309	4.22284e-06	0.00041401
TRINITY_DN142872_c1_g2_i1	Y531_METJA	-2.60355	4.98517	65.727	1.47436e-07	4.15945e-05
TRINITY_DN5958_c0_g1_i4	CHLP_TOBAC	-2.60334	0.707931	15.6255	0.000866893	0.0139448
TRINITY_DN1698_c0_g1_i1		-2.60307	1.33331	18.6841	0.000374415	0.0081423
TRINITY_DN12431_c0_g1_i5	POLR1_ARATH	-2.60298	-1.75533	20.1086	0.000258529	0.00636094
TRINITY_DN22933_c0_g1_i4	SKIP4_ARATH	-2.60219	0.49566	10.8234	0.00389017	0.0368626
TRINITY_DN55207_c0_g1_i21	PSS1_ARATH	-2.60129	-0.913945	9.6551	0.00584951	0.0478117
TRINITY_DN34225_c0_g1_i1	GLOX_VITPS	-2.601	-0.646405	33.5766	1.37188e-05	0.0009314
TRINITY_DN147360_c0_g1_i4	PNSL2_ARATH	-2.59989	4.48316	34.4142	1.24133e-05	0.00086856
TRINITY_DN14096_c0_g2_i2		-2.59983	-0.454458	18.0597	0.000439286	0.00901741
TRINITY_DN10722_c0_g1_i8		-2.59893	-0.183549	28.5946	3.63496e-05	0.00177789
TRINITY_DN27332_c0_g1_i8		-2.5987	-0.288081	30.2439	2.60312e-05	0.00142805
TRINITY_DN6017_c0_g1_i12	RAD17_ARATH	-2.5973	0.0737743	15.2616	0.000963152	0.0149142
TRINITY_DN7122_c0_g1_i5	HSP83_IPONI	-2.59459	2.10476	124.681	8.28955e-10	1.00104e-06
TRINITY_DN27828_c0_g1_i18	PEX6_ARATH	-2.59295	0.964726	20.0594	0.000262902	0.00643237
TRINITY_DN2717_c0_g2_i9	JASON_ARATH	-2.59174	-1.13822	10.386	0.0045217	0.0406541
TRINITY_DN26164_c1_g1_i5		-2.5916	-1.26016	15.5257	0.000892165	0.0141945
TRINITY_DN101_c0_g1_i2	SCP26_ORYSJ	-2.59158	0.988987	10.7529	0.00398498	0.037459
TRINITY_DN3693_c0_g1_i31	PP349_ARATH	-2.59025	1.25095	68.1103	1.02301e-07	3.1956e-05
TRINITY_DN10785_c2_g1_i3		-2.59013	-1.06051	16.1576	0.000744818	0.0127298
TRINITY_DN38532_c0_g1_i24		-2.58989	1.27892	22.5835	0.000142083	0.00431309
TRINITY_DN11575_c0_g1_i14	RLT1_ARATH	-2.58806	-0.489795	14.3863	0.0012472	0.0176706
TRINITY_DN1636_c1_g1_i1		-2.58785	4.71309	19.8055	0.00028035	0.00672373
TRINITY_DN150134_c0_g1_i1		-2.58784	0.503418	11.4311	0.00316983	0.0323529
TRINITY_DN17118_c0_g1_i6	NRX1_ARATH	-2.58702	3.6271	14.8322	0.00109232	0.0162077
TRINITY_DN1709_c0_g1_i3	DDPS2_ARATH	-2.5868	3.3803	33.8956	1.36429e-05	0.000928091
TRINITY_DN19279_c0_g1_i1		-2.58573	0.382205	10.0336	0.00511444	0.0439597
TRINITY_DN15325_c2_g1_i1		-2.58546	0.943514	16.0902	0.000759166	0.0128627
TRINITY_DN21124_c0_g1_i1		-2.58507	0.0866119	12.3143	0.00237363	0.0268755
TRINITY_DN8123_c0_g2_i1	HAK5_ORYSJ	-2.58502	-0.260635	25.6258	6.8867e-05	0.00271457
TRINITY_DN2350_c0_g1_i2		-2.58464	0.568153	12.8073	0.00202786	0.0242031
TRINITY_DN55043_c0_g1_i3		-2.58458	-1.38433	11.4917	0.00310656	0.0319431
TRINITY_DN19565_c0_g1_i16	YI31B_YEAST	-2.58373	-0.531263	10.4348	0.00444585	0.0402349
TRINITY_DN11647_c0_g1_i5		-2.58367	-0.750308	14.319	0.00127264	0.0179103
TRINITY_DN253621_c0_g1_i1		-2.58364	0.790874	15.7822	0.000828768	0.0135823
TRINITY_DN7875_c0_g1_i5	1A112_ARATH	-2.58283	2.35826	15.5794	0.000878467	0.0140462
TRINITY_DN24364_c0_g1_i4	ROGF8_ARATH	-2.57919	0.272241	11.558	0.00303898	0.0314808
TRINITY_DN3693_c1_g1_i21	CRLK1_ARATH	-2.57829	2.17755	12.499	0.00223695	0.0258071
TRINITY_DN251617_c2_g1_i1	BIP_SPIOL	-2.57797	1.67388	29.5441	3.12812e-05	0.00160983
TRINITY_DN48366_c0_g1_i1		-2.5779	-0.908116	10.7237	0.00402503	0.0376843
TRINITY_DN75765_c0_g1_i3		-2.57764	-1.38687	11.6172	0.00298	0.0310832
TRINITY_DN49490_c0_g2_i2	SCP7_ARATH	-2.57691	-1.46599	22.2813	0.000150347	0.00448608
TRINITY_DN1250_c0_g1_i18	TOP1_RICFE	-2.57685	1.39648	9.97867	0.00521439	0.0444841
TRINITY_DN14792_c0_g2_i1		-2.57676	-0.195246	19.554	0.000296006	0.00696654
TRINITY_DN2400_c0_g1_i9	TRNH4_ARATH	-2.57624	-1.19365	11.6668	0.00293153	0.0307678
TRINITY_DN704_c0_g1_i14	PHOT1_ARATH	-2.57585	-1.07671	15.2904	0.0009551	0.0148286
TRINITY_DN3510_c0_g1_i18	MENE_ARATH	-2.57532	2.69758	10.9824	0.00368555	0.0355726
TRINITY_DN17781_c0_g1_i11	TIG_ARATH	-2.57225	0.434001	22.5468	0.000141689	0.00431101
TRINITY_DN49987_c0_g3_i1		-2.57163	3.47747	10.9565	0.00371799	0.0357882
TRINITY_DN12920_c0_g1_i2		-2.5708	-1.15424	9.91933	0.00532486	0.0450795
TRINITY_DN5676_c0_g1_i2		-2.57011	-0.512038	39.396	4.92876e-06	0.000460732
TRINITY_DN9453_c1_g1_i1		-2.56989	0.76893	23.4982	0.000114006	0.00374326
TRINITY_DN2494_c0_g1_i4		-2.56974	-0.827412	9.58364	0.00600115	0.0486449
TRINITY_DN30439_c0_g1_i4		-2.56882	1.64806	13.0802	0.00186091	0.0228814
TRINITY_DN8427_c1_g1_i2		-2.56739	-0.876269	14.3965	0.0012434	0.0176421
TRINITY_DN4858_c0_g2_i1	AB10C_ARATH	-2.56687	2.64303	43.208	2.83931e-06	0.000316013
TRINITY_DN36593_c0_g1_i12	POT1_ARATH	-2.56686	1.37896	9.64105	0.00587899	0.0479588
TRINITY_DN1725_c0_g2_i1		-2.56667	-1.5215	49.8106	1.00097e-06	0.000153843
TRINITY_DN10453_c1_g1_i2		-2.56503	2.45783	9.51407	0.00615303	0.0494505
TRINITY_DN166335_c0_g1_i6		-2.5646	1.02524	63.2157	1.78815e-07	4.74544e-05
TRINITY_DN25305_c0_g1_i2		-2.56447	-0.978558	11.7104	0.00288974	0.0305079
TRINITY_DN3336_c0_g1_i15	TIPRL_ARATH	-2.56414	-0.652429	32.3281	1.73508e-05	0.00109601
TRINITY_DN14248_c0_g1_i1		-2.56321	-0.777442	10.6524	0.00412462	0.0383502
TRINITY_DN17495_c0_g2_i8	DTC_ARATH	-2.56319	4.07158	16.1806	0.000739989	0.0126749
TRINITY_DN17950_c2_g1_i6		-2.56235	-0.616588	11.9138	0.00270309	0.0292191
TRINITY_DN4399_c0_g1_i10	LEUC_ARATH	-2.56118	-0.45182	12.8711	0.00198743	0.0238478
TRINITY_DN11979_c0_g1_i3		-2.55928	-1.10478	14.0098	0.00139714	0.0190279
TRINITY_DN10629_c0_g1_i3	HMA6_ARATH	-2.55911	-1.1837	10.6628	0.0041099	0.0382417
TRINITY_DN21931_c1_g3_i1		-2.55886	-1.31423	11.3915	0.00321196	0.0325759
TRINITY_DN20666_c0_g1_i3	C82A3_SOYBN	-2.55876	0.903406	10.6616	0.00411151	0.0382507
TRINITY_DN22240_c0_g1_i3		-2.55851	0.420374	40.772	3.92917e-06	0.000394685
TRINITY_DN3318_c0_g1_i15	WTR42_ARATH	-2.55815	-1.39885	10.6051	0.0041921	0.0387561
TRINITY_DN21622_c0_g1_i3	COX2_NEUCR	-2.55807	-1.02219	14.2699	0.00129154	0.0180912
TRINITY_DN14965_c1_g1_i5	ASP1_ORYSJ	-2.55675	2.86012	29.1044	3.42741e-05	0.0017105
TRINITY_DN7400_c0_g1_i6	Y1154_ARATH	-2.55622	-0.12881	10.0417	0.00509989	0.0438838
TRINITY_DN202_c0_g1_i3		-2.55563	1.26465	71.8402	6.82624e-08	2.45707e-05
TRINITY_DN26800_c0_g2_i14		-2.5555	-1.12522	10.3575	0.00456668	0.0409261
TRINITY_DN3005_c0_g1_i4	AB1A_ARATH	-2.55538	0.608288	14.6014	0.00116963	0.016916
TRINITY_DN12128_c2_g1_i1	Y3475_ARATH	-2.55497	-1.10485	10.8902	0.00380263	0.0363133
TRINITY_DN26077_c0_g1_i9	NTF4_TOBAC	-2.55448	-0.151756	10.9668	0.00370502	0.0356995
TRINITY_DN20848_c0_g2_i1		-2.55336	1.80724	29.3523	3.2603e-05	0.00165072
TRINITY_DN50861_c0_g1_i6		-2.55327	-1.25926	16.0103	0.000776569	0.0130411
TRINITY_DN1875_c1_g1_i1		-2.55178	1.17653	37.3868	6.99013e-06	0.000589971
TRINITY_DN759_c0_g1_i7	POLR2_ARATH	-2.54969	-0.35736	12.2746	0.00240416	0.0270816
TRINITY_DN28096_c0_g1_i8		-2.54749	1.35199	10.0855	0.00502191	0.0434397
TRINITY_DN18855_c0_g2_i5	SAMC_DANRE	-2.54741	2.69508	13.8536	0.00146512	0.0196154
TRINITY_DN6999_c1_g2_i1		-2.54712	-1.31934	9.81853	0.00551852	0.0460887
TRINITY_DN152393_c0_g1_i6	AMP21_MACIN	-2.54503	4.25527	10.0336	0.00511444	0.0439597
TRINITY_DN73548_c0_g1_i1		-2.54499	2.96423	13.3064	0.00173405	0.0218714
TRINITY_DN34466_c0_g1_i1		-2.54427	1.32889	10.3988	0.00450179	0.040542
TRINITY_DN19122_c0_g1_i5	P4KG3_ARATH	-2.54243	2.29912	76.6165	4.1647e-08	1.67737e-05
TRINITY_DN58006_c0_g2_i1		-2.54236	-0.257727	13.5746	0.00159592	0.0207664
TRINITY_DN54195_c0_g1_i1		-2.54211	1.38442	16.5359	0.000669658	0.0118645
TRINITY_DN7878_c0_g2_i3		-2.54191	-1.83558	18.6814	0.000373941	0.00813826
TRINITY_DN9282_c0_g1_i2	PQL3_ARATH	-2.5406	0.784822	13.95	0.00142274	0.0192643
TRINITY_DN65820_c0_g2_i2		-2.53835	0.461003	16.2395	0.000727783	0.0125524
TRINITY_DN131293_c0_g1_i10	Y1457_ARATH	-2.53684	1.70494	46.6411	1.58634e-06	0.000208519
TRINITY_DN1644_c1_g1_i4		-2.53654	-0.796822	23.4552	0.000112659	0.00371787
TRINITY_DN32234_c0_g1_i1		-2.53618	-0.044917	15.8065	0.000823027	0.0135257
TRINITY_DN5041_c0_g1_i13	HCAR_ARATH	-2.53549	-0.352654	11.0916	0.00355184	0.034752
TRINITY_DN41922_c0_g3_i1		-2.53431	0.149306	12.7417	0.00207048	0.0245493
TRINITY_DN13845_c0_g1_i5		-2.53409	0.49126	14.0428	0.00138322	0.0189091
TRINITY_DN84060_c0_g2_i3		-2.53282	-0.226121	22.8988	0.000128752	0.00405319
TRINITY_DN31237_c0_g1_i4		-2.5316	-0.709738	21.4614	0.000181978	0.00506233
TRINITY_DN65487_c0_g3_i1		-2.53104	-1.14047	19.1888	0.000325253	0.00740351
TRINITY_DN50881_c0_g1_i1		-2.52976	1.26485	21.2336	0.000196444	0.00530089
TRINITY_DN13081_c0_g1_i19		-2.5294	-1.23969	9.90807	0.00534611	0.0451466
TRINITY_DN1661_c0_g1_i7	CDPKI_ORYSJ	-2.52843	3.5838	13.7144	0.00152883	0.0201773
TRINITY_DN5331_c1_g1_i3	DNJH_ATRNU	-2.52569	6.74425	36.9368	7.9452e-06	0.000640427
TRINITY_DN16324_c0_g1_i6		-2.52553	-1.73122	10.1407	0.00492567	0.0429264
TRINITY_DN9779_c0_g1_i3		-2.52423	-0.896749	26.4785	5.68112e-05	0.0023888
TRINITY_DN189686_c0_g2_i1	HIDM_GLYEC	-2.52337	0.840042	15.9607	0.000787615	0.0131578
TRINITY_DN14219_c0_g1_i20		-2.52258	3.28698	20.1948	0.000254095	0.00628768
TRINITY_DN14160_c1_g3_i1	PEX13_ARATH	-2.51848	0.50548	92.7435	9.28374e-09	5.56407e-06
TRINITY_DN254_c0_g1_i4	MANA2_ARATH	-2.51756	1.69988	10.6852	0.00407842	0.0380364
TRINITY_DN4221_c0_g1_i5	SUOX_ARATH	-2.51719	-0.586367	13.6747	0.00154755	0.0203557
TRINITY_DN169293_c2_g1_i2	SCKL1_ARATH	-2.51715	0.329619	13.3691	0.00170057	0.0215887
TRINITY_DN10488_c6_g1_i1		-2.51686	0.720348	25.8758	6.61193e-05	0.00265369
TRINITY_DN1422_c0_g1_i6	PIN1_DIGLA	-2.51547	0.336909	26.8646	5.27475e-05	0.00227756
TRINITY_DN15921_c0_g1_i1		-2.51529	-1.3198	21.993	0.000160636	0.0046867
TRINITY_DN7412_c1_g1_i1		-2.51527	-0.215666	9.55324	0.006067	0.0490074
TRINITY_DN1856_c0_g1_i20	MYO15_ARATH	-2.5151	1.74446	15.0652	0.00101998	0.0154909
TRINITY_DN167_c0_g1_i5		-2.51286	0.521214	60.4384	2.49248e-07	5.86862e-05
TRINITY_DN77964_c0_g1_i4		-2.51204	1.22427	40.3592	4.20329e-06	0.000413932
TRINITY_DN24716_c0_g4_i1	WTR38_ARATH	-2.51155	2.49635	9.92901	0.00530665	0.0450045
TRINITY_DN1030_c0_g1_i9	AB29B_ARATH	-2.51131	-1.38351	11.457	0.00314266	0.0321973
TRINITY_DN2216_c0_g1_i3	KAT3_HUMAN	-2.51063	0.760887	15.8471	0.000813543	0.0134227
TRINITY_DN896_c0_g1_i4	P2C10_ARATH	-2.50995	3.95699	23.9087	0.000104494	0.00353661
TRINITY_DN27000_c1_g2_i1		-2.50877	2.59235	16.0534	0.000767135	0.0129476
TRINITY_DN3841_c0_g1_i14	BH104_ARATH	-2.5068	1.73311	23.4535	0.000115994	0.00378569
TRINITY_DN13104_c4_g1_i2	SMT1_ARATH	-2.50656	-0.911245	14.9385	0.00105864	0.0158809
TRINITY_DN37488_c0_g1_i4		-2.50641	0.0791346	23.3556	0.000115834	0.00378245
TRINITY_DN8261_c0_g1_i5		-2.50616	0.552417	38.0447	6.19096e-06	0.000539656
TRINITY_DN28978_c0_g1_i6	DNAJ_THET2	-2.50614	5.20511	29.9325	2.90347e-05	0.00153198
TRINITY_DN12311_c5_g1_i1		-2.50491	-1.00192	18.526	0.000386463	0.00830623
TRINITY_DN3429_c0_g1_i14		-2.5036	0.746553	10.3241	0.00462011	0.0412105
TRINITY_DN6183_c0_g2_i1	SCP33_ARATH	-2.50209	-1.22759	18.2652	0.000415605	0.00872011
TRINITY_DN5204_c0_g1_i18	CNGC3_ARATH	-2.50073	0.955163	44.707	2.11425e-06	0.000254974
TRINITY_DN4999_c0_g1_i1		-2.50047	0.493579	31.2804	2.12328e-05	0.00124573
TRINITY_DN10985_c3_g2_i6	AGD12_ARATH	-2.49997	-0.878973	16.8313	0.000613799	0.0112094
TRINITY_DN675_c0_g1_i1	AIFM2_TAEGU	-2.49986	-0.423576	13.5013	0.00163242	0.0210708
TRINITY_DN9721_c0_g2_i1	TRNH4_ARATH	-2.49979	-1.51084	17.9919	0.000448377	0.00914278
TRINITY_DN231526_c0_g1_i1		-2.49967	0.836415	29.1034	3.32625e-05	0.00167531
TRINITY_DN28550_c0_g1_i5	P2C58_ARATH	-2.49915	3.91693	10.067	0.00505473	0.0436247
TRINITY_DN203950_c1_g1_i2	POLR1_ARATH	-2.49848	-0.278676	22.9591	0.000126671	0.00401592
TRINITY_DN23916_c0_g1_i2	POLR1_ARATH	-2.4973	0.319979	31.7084	1.95395e-05	0.00118697
TRINITY_DN51434_c0_g1_i2		-2.49702	-1.01432	12.1589	0.0024958	0.0277102
TRINITY_DN407_c0_g1_i3	CRK26_ARATH	-2.49657	1.12007	30.0122	2.7835e-05	0.00149306
TRINITY_DN14501_c0_g2_i1		-2.49601	1.59888	12.163	0.00249247	0.0277003
TRINITY_DN7546_c0_g1_i5	DJC14_MOUSE	-2.49561	2.29672	16.6812	0.000643073	0.0115652
TRINITY_DN26801_c0_g1_i1		-2.49495	-0.887068	51.0118	8.46387e-07	0.000136097
TRINITY_DN2030_c0_g1_i2		-2.49325	2.23364	9.9198	0.00532396	0.045075
TRINITY_DN12473_c0_g1_i1		-2.49311	4.71883	10.6415	0.00413996	0.0384443
TRINITY_DN6070_c0_g1_i17	DRP2A_ARATH	-2.4912	-0.0574622	11.8625	0.00274889	0.0295559
TRINITY_DN10483_c0_g1_i3	MAN6_ORYSJ	-2.49109	1.91687	13.4206	0.00167365	0.0213572
TRINITY_DN1403_c0_g2_i11	POLX_TOBAC	-2.48893	0.784064	18.7028	0.000372587	0.0081167
TRINITY_DN52432_c0_g2_i1		-2.48768	-0.526262	16.425	0.000687862	0.0120807
TRINITY_DN30345_c0_g1_i1		-2.48612	0.373925	24.3858	9.15702e-05	0.00323742
TRINITY_DN28098_c1_g1_i1		-2.48599	1.73022	13.4413	0.00166298	0.0212971
TRINITY_DN31868_c0_g1_i4		-2.48555	-0.26163	36.6773	7.84249e-06	0.000635009
TRINITY_DN10712_c1_g1_i2		-2.4852	2.74484	23.5329	0.000113889	0.00374138
TRINITY_DN5204_c0_g1_i5	CNGC1_ARATH	-2.48369	4.06691	27.937	4.35276e-05	0.00201192
TRINITY_DN1444_c0_g1_i11		-2.48205	-0.779306	11.0898	0.00355405	0.0347637
TRINITY_DN38021_c0_g4_i1		-2.48151	0.819771	23.8584	0.000104464	0.00353661
TRINITY_DN6555_c0_g1_i10	IDD5_ARATH	-2.48123	2.00054	28.2178	4.10728e-05	0.00193925
TRINITY_DN56661_c0_g1_i4		-2.48095	1.0814	25.4059	7.38989e-05	0.00283644
TRINITY_DN1654_c0_g2_i1	GATL9_ARATH	-2.47787	7.52511	15.6821	0.000852904	0.0138298
TRINITY_DN65605_c0_g1_i2		-2.47766	1.81446	15.4075	0.000923194	0.0144949
TRINITY_DN11687_c0_g1_i3	IDN2_ARATH	-2.47683	2.50078	18.1232	0.000434247	0.00896113
TRINITY_DN7720_c0_g1_i4		-2.47663	3.32416	11.6064	0.00299064	0.0311527
TRINITY_DN19771_c0_g1_i2	POLR1_ARATH	-2.4763	-0.952571	10.2445	0.00474992	0.0419531
TRINITY_DN14744_c0_g2_i1		-2.47583	0.536332	10.2229	0.00478597	0.0421461
TRINITY_DN7104_c0_g1_i13	ADT1_SOLTU	-2.47469	-0.0916891	11.4283	0.00317279	0.0323588
TRINITY_DN3303_c0_g1_i7	EIX2_SOLLC	-2.47459	3.71729	19.7535	0.000284077	0.00678951
TRINITY_DN8930_c0_g1_i7	AGL24_ARATH	-2.47442	0.638774	27.5662	4.5603e-05	0.00207246
TRINITY_DN25166_c1_g2_i1		-2.47432	-0.130261	27.6636	4.41252e-05	0.00202832
TRINITY_DN1688_c0_g1_i2	PMA4_ARATH	-2.47381	1.93693	13.5213	0.00162238	0.020983
TRINITY_DN27969_c0_g1_i5	UPS2_ARATH	-2.47229	0.305548	26.1342	6.16853e-05	0.00252922
TRINITY_DN96058_c0_g2_i1		-2.47216	-2.0048	10.5794	0.0042294	0.0389658
TRINITY_DN204236_c0_g1_i2	PIL13_ORYSJ	-2.47176	-1.48542	10.3602	0.00456247	0.0409003
TRINITY_DN28193_c1_g1_i1	YTX2_XENLA	-2.47032	1.69274	15.5765	0.000879194	0.0140524
TRINITY_DN7313_c0_g1_i10	RLP34_ARATH	-2.46993	0.698454	13.8215	0.00147955	0.019734
TRINITY_DN33437_c2_g1_i4		-2.46847	3.6988	27.2857	4.98729e-05	0.00220124
TRINITY_DN5569_c0_g1_i2	CSLE6_ORYSJ	-2.46836	2.2552	21.7321	0.000174059	0.00492384
TRINITY_DN3814_c0_g1_i8	VPS51_ARATH	-2.46661	-0.819399	11.7215	0.00287918	0.0304646
TRINITY_DN141665_c0_g1_i1	ERF61_ARATH	-2.46631	3.93493	13.2509	0.00176422	0.0221077
TRINITY_DN17379_c0_g1_i10	BIP_SPIOL	-2.46606	2.82505	20.0584	0.000262972	0.00643237
TRINITY_DN7884_c0_g1_i1		-2.46472	2.0652	26.9082	5.4016e-05	0.00231082
TRINITY_DN73368_c0_g1_i1		-2.46431	-0.820245	41.4553	3.51793e-06	0.000364181
TRINITY_DN32841_c0_g1_i11	LOG3_ARATH	-2.46306	-0.779931	16.1259	0.000748276	0.0127732
TRINITY_DN19065_c0_g3_i2		-2.46258	-0.900837	20.831	0.000212399	0.00558231
TRINITY_DN9519_c1_g1_i2	ASD_ARATH	-2.4614	-0.430628	11.2961	0.00331604	0.0332233
TRINITY_DN8125_c0_g1_i11		-2.46034	1.06481	25.1953	7.73423e-05	0.00291193
TRINITY_DN10053_c0_g1_i4	ACA11_ARATH	-2.46023	1.41636	17.5712	0.00050366	0.00982978
TRINITY_DN43078_c0_g1_i1		-2.45968	-1.43174	14.6592	0.00114972	0.016719
TRINITY_DN11194_c0_g2_i1		-2.45953	-1.21999	10.2796	0.00469226	0.0416052
TRINITY_DN4496_c0_g1_i7		-2.4593	6.50727	10.9261	0.00375661	0.0359973
TRINITY_DN19738_c0_g1_i3		-2.45927	2.76111	12.9529	0.00193683	0.0234632
TRINITY_DN48143_c0_g1_i5		-2.45888	0.209255	9.85043	0.00545639	0.0457601
TRINITY_DN29074_c0_g1_i1	MAIL1_ARATH	-2.45822	0.967242	36.1246	8.64377e-06	0.000681389
TRINITY_DN20929_c2_g1_i1		-2.45518	0.315486	12.2569	0.00241799	0.0271459
TRINITY_DN7720_c0_g1_i3		-2.45313	1.74233	10.0356	0.00511081	0.0439476
TRINITY_DN39158_c0_g1_i4	CTL1_ARATH	-2.45208	1.08625	15.372	0.000932734	0.0145946
TRINITY_DN15525_c0_g4_i1		-2.45183	0.938467	19.3992	0.00031101	0.00719967
TRINITY_DN169_c0_g2_i8	MYO1_ARATH	-2.45181	-0.789585	12.8168	0.00202181	0.0241469
TRINITY_DN7084_c0_g1_i29	SPP_ARATH	-2.45122	5.83358	46.7543	1.67294e-06	0.00021693
TRINITY_DN2422_c0_g1_i2		-2.44956	-1.69649	18.6961	0.00037089	0.00809514
TRINITY_DN166703_c0_g1_i1		-2.44906	-0.482934	12.4526	0.00227041	0.0260792
TRINITY_DN19836_c1_g1_i4	HS22C_SOYBN	-2.44826	2.26578	15.043	0.00102665	0.0155576
TRINITY_DN5186_c0_g1_i14	STK38_PONAB	-2.44811	1.40453	40.8581	3.87454e-06	0.000391394
TRINITY_DN68969_c0_g1_i3	CYB_ZYMTR	-2.4474	-0.409167	13.8743	0.0014559	0.0195464
TRINITY_DN16348_c0_g1_i14	YI31B_YEAST	-2.4474	0.565063	50.9398	8.54869e-07	0.000136802
TRINITY_DN1142_c0_g1_i1	SCP20_ARATH	-2.44737	-0.456839	19.8807	0.000270169	0.00654456
TRINITY_DN16416_c0_g1_i13	Y1181_ARATH	-2.44655	-1.1124	15.3434	0.000940016	0.0146799
TRINITY_DN30002_c1_g1_i1	AL221_ARATH	-2.44461	-1.4618	14.651	0.00115251	0.0167476
TRINITY_DN2706_c2_g1_i3		-2.44457	-0.813667	12.43	0.00228691	0.0261847
TRINITY_DN16742_c1_g1_i1	YI31B_YEAST	-2.4432	-1.25168	11.7228	0.00287791	0.0304618
TRINITY_DN41486_c0_g2_i1	YTX2_XENLA	-2.44232	-0.167794	10.1769	0.00486359	0.042558
TRINITY_DN30091_c0_g4_i1		-2.44175	-0.338651	11.1769	0.00345132	0.0341373
TRINITY_DN15465_c0_g2_i2		-2.44065	-1.00361	38.0509	6.18444e-06	0.000539656
TRINITY_DN7667_c0_g1_i10		-2.43964	-0.976917	13.5049	0.0016306	0.0210546
TRINITY_DN11070_c0_g1_i7		-2.43885	-1.37646	23.8521	0.000102925	0.00350339
TRINITY_DN185518_c0_g1_i4	TRPD_ARATH	-2.4366	0.687538	34.9829	1.06019e-05	0.000781252
TRINITY_DN23911_c0_g1_i17		-2.43576	5.14262	26.2243	6.253e-05	0.00255053
TRINITY_DN3784_c0_g2_i5		-2.43546	-0.199781	23.9797	9.94455e-05	0.00342404
TRINITY_DN1054_c0_g1_i13	SR34_ARATH	-2.4354	3.39325	92.8716	9.18196e-09	5.54898e-06
TRINITY_DN89679_c0_g2_i1		-2.43308	0.363898	22.7422	0.000134148	0.0041531
TRINITY_DN69062_c0_g2_i1		-2.43187	-1.81562	15.6836	0.000852533	0.0138292
TRINITY_DN12929_c0_g1_i3	IAA1_ORYSJ	-2.43126	0.0743804	10.1097	0.00497949	0.043213
TRINITY_DN20044_c0_g1_i7	KAD6C_ARATH	-2.43071	2.78852	15.7799	0.000829326	0.0135823
TRINITY_DN3746_c0_g4_i1		-2.4302	-0.961301	15.4057	0.000921436	0.0144836
TRINITY_DN48366_c0_g1_i4	POLX_TOBAC	-2.43007	3.77173	20.5578	0.00023205	0.00592597
TRINITY_DN5591_c1_g2_i2		-2.42989	-0.232052	31.0637	2.21458e-05	0.00127849
TRINITY_DN3378_c1_g1_i4	HEM4_ARATH	-2.42876	0.539826	18.3433	0.000408925	0.00862388
TRINITY_DN13746_c1_g1_i1		-2.42851	2.14336	10.2192	0.00479218	0.0421763
TRINITY_DN37352_c0_g1_i1		-2.42642	0.242229	14.0512	0.00137968	0.0188771
TRINITY_DN14798_c0_g1_i1		-2.42534	-1.20438	12.7258	0.00208095	0.0246482
TRINITY_DN156763_c0_g2_i5	PP19_ARATH	-2.42477	0.17846	23.4944	0.000111848	0.00370128
TRINITY_DN18083_c0_g1_i2		-2.42475	-1.27932	22.1295	0.000154682	0.00457297
TRINITY_DN13155_c0_g1_i2	WRK70_ARATH	-2.42376	6.21642	11.5249	0.00307254	0.0317314
TRINITY_DN2991_c0_g1_i5	TKPR1_ARATH	-2.4229	0.390989	13.4268	0.00167043	0.0213446
TRINITY_DN10562_c1_g1_i1		-2.42283	-1.17981	16.1546	0.000743299	0.0127108
TRINITY_DN17967_c0_g6_i1	Y5393_ARATH	-2.42234	0.933925	9.76797	0.00561864	0.0466407
TRINITY_DN5670_c0_g1_i5	WRK41_ARATH	-2.42207	5.9649	9.92742	0.00530964	0.0450188
TRINITY_DN10400_c0_g2_i2		-2.42198	0.952103	10.4264	0.00445888	0.0402975
TRINITY_DN219835_c0_g2_i1		-2.42148	3.28197	17.4439	0.000521366	0.0100621
TRINITY_DN1233_c0_g2_i7		-2.42124	-0.0837942	37.1196	7.26026e-06	0.000605075
TRINITY_DN101292_c0_g1_i1		-2.42068	4.90375	13.7116	0.00153013	0.0201839
TRINITY_DN17550_c0_g2_i1		-2.42067	1.0594	16.7903	0.000623865	0.0113386
TRINITY_DN351_c0_g1_i6		-2.41968	3.60975	27.2467	5.02851e-05	0.00221087
TRINITY_DN7296_c0_g1_i11	YTHD2_BOVIN	-2.41906	1.7173	13.5999	0.00158353	0.0206684
TRINITY_DN53787_c0_g2_i1		-2.41829	0.822745	14.1255	0.00134902	0.0186122
TRINITY_DN23911_c0_g1_i9		-2.41726	3.36761	21.7499	0.000173314	0.00490977
TRINITY_DN74439_c0_g1_i1		-2.4167	2.67737	11.7192	0.00288134	0.0304676
TRINITY_DN1250_c0_g1_i11	TOP1_RICBR	-2.41479	-0.873624	10.5122	0.00432858	0.0395999
TRINITY_DN20500_c0_g1_i1		-2.41449	0.0913468	26.6613	5.46145e-05	0.00232531
TRINITY_DN95064_c1_g2_i1		-2.41447	-0.306359	11.6611	0.00293705	0.0308122
TRINITY_DN28502_c0_g1_i15	TPS1_ARATH	-2.41328	3.62384	14.4569	0.00122113	0.0174154
TRINITY_DN15667_c0_g1_i2		-2.41301	0.0849258	11.0111	0.00364986	0.0353583
TRINITY_DN10415_c1_g1_i6		-2.41272	0.130496	20.1787	0.000251252	0.00624315
TRINITY_DN28520_c0_g1_i2		-2.41212	0.113952	14.5289	0.00119515	0.017168
TRINITY_DN229702_c0_g1_i2		-2.41161	0.849768	81.2451	2.64085e-08	1.1901e-05
TRINITY_DN120099_c0_g1_i3	MCU1_ARATH	-2.41145	5.08683	62.6965	2.08835e-07	5.2342e-05
TRINITY_DN2579_c0_g2_i7		-2.41059	1.03296	21.5512	0.00018129	0.00505082
TRINITY_DN50881_c0_g3_i2		-2.40994	-0.0337081	17.4223	0.000520661	0.0100522
TRINITY_DN189673_c0_g2_i1		-2.4085	0.402201	61.1652	2.28243e-07	5.5193e-05
TRINITY_DN9378_c0_g1_i2	AFP3_ARATH	-2.40783	2.83087	11.4814	0.00311722	0.0320238
TRINITY_DN20052_c2_g1_i1		-2.40751	1.25946	30.072	2.74433e-05	0.00148083
TRINITY_DN11072_c1_g1_i3		-2.4063	-0.670333	12.6107	0.00215852	0.025236
TRINITY_DN16437_c0_g2_i2	POLR1_ARATH	-2.40623	0.543628	40.3037	4.24169e-06	0.000415093
TRINITY_DN15283_c2_g1_i1	APL_ARATH	-2.40596	0.512933	61.4301	2.21081e-07	5.41934e-05
TRINITY_DN11155_c0_g1_i16	Y4645_ARATH	-2.40514	1.51764	17.3638	0.000532868	0.0102139
TRINITY_DN50017_c0_g1_i13	WDR91_DICDI	-2.40503	1.79957	11.1634	0.003467	0.0342411
TRINITY_DN856_c1_g1_i2		-2.40405	-0.59854	37.1423	7.23173e-06	0.000603501
TRINITY_DN30248_c0_g1_i1		-2.40297	-0.932875	11.071	0.00357666	0.0349003
TRINITY_DN151991_c0_g1_i16	TTL3_ARATH	-2.40204	2.37476	10.0484	0.00508788	0.0438106
TRINITY_DN77171_c0_g1_i4	PROD2_ARATH	-2.40015	2.01288	10.7874	0.0039382	0.0371433
TRINITY_DN198703_c0_g1_i1		-2.39626	-0.806801	15.7933	0.000821582	0.0135109
TRINITY_DN127170_c0_g1_i10		-2.39512	3.05287	11.6268	0.00297055	0.0310309
TRINITY_DN10186_c0_g1_i13	BTR1_ARATH	-2.39474	2.5182	36.4162	8.65815e-06	0.000682058
TRINITY_DN13072_c2_g2_i1		-2.39386	-0.638422	39.2977	5.01028e-06	0.000465603
TRINITY_DN10161_c0_g2_i1		-2.39175	2.2539	13.2607	0.00175885	0.0220544
TRINITY_DN36540_c0_g3_i1	MSRA4_ARATH	-2.39101	-0.998468	9.99232	0.00518935	0.044352
TRINITY_DN3160_c0_g1_i2	ACS_ARATH	-2.38975	-0.0225516	9.75848	0.00563765	0.0467419
TRINITY_DN76095_c0_g1_i1		-2.38935	0.177523	55.7	4.51829e-07	8.87473e-05
TRINITY_DN3285_c0_g1_i1	WRKY7_ARATH	-2.38852	5.80296	25.5925	7.17314e-05	0.00278609
TRINITY_DN2629_c0_g1_i10	AIM1_ARATH	-2.38599	1.06136	10.2897	0.00467568	0.0415082
TRINITY_DN25240_c0_g1_i1		-2.3848	0.285062	20.1342	0.000254403	0.00629123
TRINITY_DN20236_c0_g1_i3		-2.38463	1.53867	34.5265	1.16896e-05	0.00083338
TRINITY_DN30549_c0_g1_i2		-2.38427	2.24858	17.9137	0.000459263	0.00929366
TRINITY_DN4138_c0_g1_i1		-2.38405	0.878253	33.367	1.42648e-05	0.0009545
TRINITY_DN18803_c0_g2_i1		-2.38247	0.997545	24.0831	9.90389e-05	0.00341473
TRINITY_DN5544_c0_g1_i14		-2.38239	3.41716	13.3337	0.0017194	0.0217528
TRINITY_DN7234_c0_g1_i6		-2.38216	1.0747	28.909	3.45835e-05	0.00171993
TRINITY_DN9021_c0_g1_i17	IMPP_MESCR	-2.38207	1.87688	10.1118	0.00497571	0.0431967
TRINITY_DN152027_c0_g1_i9	CAD1_ARATH	-2.3817	2.59162	11.4319	0.00316898	0.0323521
TRINITY_DN2216_c0_g1_i8	YUGH_BACSU	-2.37996	1.95661	18.7164	0.000371262	0.00810139
TRINITY_DN61045_c0_g1_i5	GTE10_ARATH	-2.37863	-0.25649	9.72186	0.0057117	0.0471137
TRINITY_DN37714_c1_g1_i9	POB1_ARATH	-2.37587	4.99368	11.6764	0.00292233	0.0307144
TRINITY_DN1433_c0_g1_i12	ASPL2_ARATH	-2.37556	2.11388	29.962	2.87942e-05	0.00152261
TRINITY_DN14929_c0_g1_i1		-2.37513	0.318815	9.76051	0.00563358	0.0467175
TRINITY_DN4879_c0_g1_i3	SPH5_ARATH	-2.3746	1.83922	11.6071	0.00299002	0.0311488
TRINITY_DN36538_c0_g1_i1		-2.374	-1.61079	16.3862	0.000696844	0.0121787
TRINITY_DN15787_c1_g2_i1		-2.37359	-0.0698713	14.7037	0.00113406	0.0165932
TRINITY_DN118771_c0_g3_i1		-2.37276	-0.981426	11.1006	0.00354116	0.0346918
TRINITY_DN7125_c0_g1_i2		-2.37258	0.269746	22.5379	0.000140216	0.00428423
TRINITY_DN15813_c0_g1_i3	CAPP4_ARATH	-2.3723	-0.793227	14.2533	0.00129594	0.0181244
TRINITY_DN13946_c0_g1_i14	ABIL2_ARATH	-2.37218	0.0450219	46.3156	1.65964e-06	0.000215849
TRINITY_DN13307_c1_g1_i1	LWD1_ARATH	-2.37192	-0.935451	17.8507	0.000461083	0.00931544
TRINITY_DN1630_c2_g6_i1		-2.37159	0.14104	23.7412	0.000105228	0.00355057
TRINITY_DN86844_c1_g3_i1	HFA2C_ORYSJ	-2.37034	1.99612	24.2853	9.5934e-05	0.00333985
TRINITY_DN22168_c0_g1_i14	Y1089_ARATH	-2.36908	-0.670438	17.7746	0.000470408	0.00940525
TRINITY_DN11091_c3_g2_i1		-2.36891	-0.603218	19.4929	0.00029763	0.00698624
TRINITY_DN1444_c0_g1_i14		-2.36863	-0.0132832	20.6435	0.000222532	0.00575683
TRINITY_DN8441_c1_g3_i1		-2.3674	2.63704	11.6033	0.00299378	0.0311701
TRINITY_DN6875_c0_g1_i3	CRPK1_ARATH	-2.36703	2.43008	12.0196	0.00261132	0.0285648
TRINITY_DN943_c1_g1_i2	SPL16_ARATH	-2.36443	-1.10416	9.68867	0.00577975	0.0474677
TRINITY_DN4581_c0_g1_i6	IPPK_ARATH	-2.36434	2.81381	11.1054	0.00353541	0.034662
TRINITY_DN542_c0_g1_i7		-2.36342	1.28002	10.6836	0.00408069	0.0380547
TRINITY_DN12684_c0_g1_i17	DNLI1_ARATH	-2.36282	0.456671	15.3377	0.000942082	0.0146883
TRINITY_DN2538_c0_g1_i9		-2.36126	-1.25037	15.6165	0.000867027	0.0139451
TRINITY_DN82678_c0_g1_i1	MAIL1_ARATH	-2.36085	0.402615	13.4212	0.00167333	0.0213572
TRINITY_DN244247_c0_g1_i1		-2.36031	2.04044	11.1853	0.00344152	0.0340715
TRINITY_DN12630_c0_g1_i1		-2.36028	0.513039	13.0292	0.00189089	0.0231185
TRINITY_DN4204_c0_g1_i4	SACS_HUMAN	-2.35974	3.22785	35.5199	1.01814e-05	0.0007624
TRINITY_DN17118_c0_g1_i2	NRX1_ARATH	-2.35932	0.174249	12.4264	0.00228961	0.026206
TRINITY_DN220384_c0_g1_i2	PPR99_ARATH	-2.35889	-1.46713	10.1691	0.00487689	0.0426476
TRINITY_DN383_c2_g2_i1	POL5_DROME	-2.35867	0.761071	17.3602	0.000533384	0.0102206
TRINITY_DN12934_c0_g1_i7	TYPA_HAEIN	-2.35842	1.47249	14.7499	0.00111921	0.0164585
TRINITY_DN69062_c0_g4_i1		-2.35403	-0.15088	26.1241	6.1353e-05	0.00251807
TRINITY_DN11125_c0_g2_i2	RH16_ARATH	-2.35299	-0.568843	46.5752	1.59696e-06	0.000209244
TRINITY_DN257002_c0_g1_i1		-2.35212	-1.04311	28.7977	3.48631e-05	0.00172708
TRINITY_DN104481_c0_g1_i4		-2.3515	1.0826	16.2271	0.000730327	0.0125759
TRINITY_DN91905_c0_g2_i1		-2.35121	1.19703	50.3202	9.31866e-07	0.000145908
TRINITY_DN1492_c1_g1_i3		-2.35043	-1.47084	10.3463	0.00458446	0.0410035
TRINITY_DN101858_c0_g1_i3		-2.3504	-0.166561	12.105	0.0025398	0.028013
TRINITY_DN4715_c0_g1_i13	AB7G_ARATH	-2.35006	3.80739	21.891	0.000167533	0.00481206
TRINITY_DN2629_c0_g1_i11	MFP_ORYSJ	-2.34984	0.815436	23.4668	0.000113638	0.00373851
TRINITY_DN1027_c0_g1_i1	RLA0_OXYRB	-2.34961	4.16099	9.92057	0.00532252	0.0450728
TRINITY_DN69062_c0_g3_i1		-2.3496	0.143784	36.4155	8.21138e-06	0.000658493
TRINITY_DN84376_c0_g4_i1		-2.34812	5.50418	15.8004	0.00082448	0.0135372
TRINITY_DN15303_c0_g1_i1		-2.34624	-1.54282	10.1515	0.00490704	0.0428246
TRINITY_DN65916_c1_g2_i1	RNHX1_ARATH	-2.34602	-1.34166	12.6006	0.00216553	0.0252849
TRINITY_DN5041_c0_g1_i15	PPP7L_ARATH	-2.34559	1.19876	13.9583	0.00141913	0.0192376
TRINITY_DN120707_c0_g1_i3	P2C10_ARATH	-2.34545	2.73503	9.75115	0.00565238	0.0468137
TRINITY_DN8544_c0_g1_i3	KAT2_ARATH	-2.34536	2.11099	36.8299	7.86105e-06	0.0006361
TRINITY_DN4766_c0_g1_i19	PGLR_PERAE	-2.34405	-0.898659	27.8939	4.20431e-05	0.00197094
TRINITY_DN94747_c1_g2_i1		-2.34293	-0.609965	21.9889	0.000158567	0.00464939
TRINITY_DN8930_c0_g1_i3	JOIN_SOLLC	-2.34219	-0.478829	13.8555	0.0014625	0.0195898
TRINITY_DN18614_c0_g1_i23	AMYB_SOYBN	-2.34151	4.08773	10.7702	0.00396141	0.0373062
TRINITY_DN19352_c0_g2_i2		-2.34103	0.140018	9.78165	0.00559135	0.0464935
TRINITY_DN11297_c1_g2_i1		-2.34099	-0.154541	31.9901	1.85092e-05	0.00113874
TRINITY_DN7055_c0_g1_i1	VIP1_ARATH	-2.34074	-0.817935	10.1117	0.0049759	0.0431967
TRINITY_DN73517_c0_g1_i1		-2.34021	-2.21864	9.77428	0.00560604	0.0465693
TRINITY_DN24786_c0_g1_i1	1A1C_SOYBN	-2.33998	0.825347	12.1438	0.00250803	0.0278066
TRINITY_DN16589_c0_g1_i1		-2.33956	-0.97496	13.4097	0.00167932	0.0213948
TRINITY_DN1661_c0_g1_i8	CDPKG_ARATH	-2.33903	3.3212	25.8672	6.75584e-05	0.00268872
TRINITY_DN12929_c0_g1_i1	IAA1_ORYSJ	-2.33901	2.1228	45.6141	1.8568e-06	0.000233726
TRINITY_DN48283_c0_g1_i27	UBP3_ARATH	-2.33847	3.02747	27.705	4.56799e-05	0.00207391
TRINITY_DN3024_c1_g1_i6		-2.3381	1.00271	14.1617	0.00133433	0.0184724
TRINITY_DN29132_c0_g1_i4		-2.33753	1.4117	14.9568	0.00105297	0.0158244
TRINITY_DN8863_c0_g1_i2		-2.33694	0.00307962	14.2223	0.00131019	0.0182538
TRINITY_DN22875_c4_g1_i1	IAA14_ARATH	-2.3357	1.53966	23.5245	0.000113835	0.00374138
TRINITY_DN8280_c2_g1_i2		-2.33538	0.454489	10.778	0.00395096	0.0372277
TRINITY_DN11463_c0_g1_i3	RTP2_TRYBG	-2.33507	0.729798	10.1143	0.00497139	0.043179
TRINITY_DN2383_c0_g4_i1		-2.33313	1.21422	10.213	0.00480259	0.0422189
TRINITY_DN30288_c0_g2_i1		-2.33268	0.737175	12.847	0.00200256	0.0239903
TRINITY_DN14055_c0_g1_i7		-2.33152	0.850209	15.1156	0.00100507	0.0153494
TRINITY_DN21608_c0_g1_i6	ISU1_ARATH	-2.33099	1.81973	9.47076	0.00624973	0.0499947
TRINITY_DN220185_c1_g1_i3	P2C75_ARATH	-2.32994	0.52143	14.2043	0.0013173	0.0183117
TRINITY_DN666_c0_g1_i6	B2_DAUCA	-2.32955	-0.128169	13.8862	0.00145057	0.0194913
TRINITY_DN1856_c0_g1_i19	MYO15_ARATH	-2.32927	2.82194	13.0377	0.00188588	0.0230753
TRINITY_DN23349_c0_g1_i2		-2.32899	0.203143	55.3769	4.71184e-07	9.10817e-05
TRINITY_DN121380_c0_g1_i1		-2.32852	0.541367	25.9324	6.43361e-05	0.00260297
TRINITY_DN19347_c1_g2_i1		-2.32711	2.45307	14.7349	0.00112419	0.0165084
TRINITY_DN4016_c0_g1_i7	CYT6_ARATH	-2.32681	-0.434187	11.4671	0.00313207	0.0321289
TRINITY_DN7067_c0_g1_i1		-2.32666	-1.03154	14.424	0.00123027	0.0175179
TRINITY_DN22735_c0_g1_i5	LPPD_ARATH	-2.32658	-0.249755	22.3824	0.000144278	0.00435548
TRINITY_DN45373_c0_g1_i6	AAE12_ARATH	-2.32572	0.0280146	11.0198	0.00363917	0.0353013
TRINITY_DN45797_c0_g1_i6	SBT11_ARATH	-2.32454	2.88461	14.2661	0.00129304	0.0181009
TRINITY_DN26877_c1_g1_i3		-2.32198	-0.216646	24.5121	8.77675e-05	0.00315462
TRINITY_DN128864_c0_g1_i1		-2.31902	-0.931617	10.5625	0.00425406	0.0391349
TRINITY_DN55747_c0_g1_i3		-2.31885	-0.41708	10.3952	0.00450733	0.0405771
TRINITY_DN3971_c1_g2_i1		-2.31883	0.454954	31.9177	1.87679e-05	0.00115183
TRINITY_DN7234_c0_g2_i1		-2.31871	-1.11633	16.6451	0.000643793	0.0115735
TRINITY_DN7629_c0_g1_i6	IKU1_ARATH	-2.31841	0.928262	50.8491	8.65692e-07	0.000138137
TRINITY_DN225541_c0_g1_i1		-2.3177	0.478368	9.63435	0.00589309	0.0480301
TRINITY_DN16083_c0_g2_i1		-2.31732	1.00536	31.9836	1.85433e-05	0.00114028
TRINITY_DN2629_c0_g2_i1		-2.31637	-0.497294	22.2999	0.000146872	0.00441184
TRINITY_DN5097_c0_g1_i1		-2.31387	-0.49475	11.15	0.00348262	0.0343467
TRINITY_DN12929_c0_g1_i2	IAA1_ORYSJ	-2.31383	0.0105452	14.9288	0.0010592	0.0158863
TRINITY_DN28264_c0_g2_i2		-2.31375	1.12838	15.1223	0.0010031	0.0153324
TRINITY_DN34707_c0_g1_i1		-2.31279	-1.43573	39.5076	4.83804e-06	0.000454422
TRINITY_DN10877_c0_g1_i5	HDA2_ARATH	-2.31139	-0.192041	9.79405	0.00556674	0.0463411
TRINITY_DN7659_c0_g1_i1	BAD1_ARATH	-2.31083	1.72699	26.3238	6.07446e-05	0.00250047
TRINITY_DN12029_c0_g1_i8		-2.31057	-0.961147	11.6203	0.00297693	0.031059
TRINITY_DN219291_c0_g1_i1	CIPKP_ARATH	-2.30937	1.43028	40.5737	4.05833e-06	0.000404095
TRINITY_DN4348_c0_g1_i4	RTP2_TRYBG	-2.30823	0.362125	12.798	0.00203388	0.0242611
TRINITY_DN1194_c0_g2_i3		-2.30797	3.69229	23.8369	0.000106221	0.00357477
TRINITY_DN2674_c0_g1_i5		-2.30767	0.843317	36.8222	7.64628e-06	0.000626001
TRINITY_DN4084_c0_g2_i2		-2.3042	2.45789	49.424	1.07055e-06	0.000161759
TRINITY_DN16538_c0_g1_i6	ORR9_ORYSJ	-2.30367	2.84492	23.3565	0.000118621	0.0038444
TRINITY_DN12822_c0_g2_i1		-2.30251	-2.01726	15.2268	0.000972884	0.0150153
TRINITY_DN17550_c0_g1_i2		-2.30146	0.139063	15.5315	0.000887631	0.0141493
TRINITY_DN24362_c0_g1_i10	CPRF1_PETCR	-2.3014	0.22077	41.5128	3.48556e-06	0.000361971
TRINITY_DN26679_c0_g4_i1		-2.30137	-1.18038	18.2936	0.000408953	0.00862388
TRINITY_DN8930_c0_g1_i6	JOIN_SOLLC	-2.30013	2.50716	30.714	2.48938e-05	0.00138168
TRINITY_DN77470_c0_g1_i15	TPL_ARATH	-2.30008	5.2888	14.209	0.00131544	0.0182919
TRINITY_DN189686_c0_g2_i3	CXE2_ARATH	-2.30003	1.25983	13.2944	0.00174051	0.0219202
TRINITY_DN4668_c0_g1_i5		-2.29988	0.419776	15.2923	0.000954595	0.0148244
TRINITY_DN40987_c0_g1_i5		-2.29984	-0.85218	9.66507	0.00582868	0.0476987
TRINITY_DN5911_c0_g1_i10	PEX14_ARATH	-2.29926	0.539683	51.6282	7.77469e-07	0.00012814
TRINITY_DN4196_c0_g1_i1	AUXI2_ARATH	-2.29858	0.0994266	26.8115	5.28804e-05	0.00228016
TRINITY_DN9374_c0_g1_i11	ATG1T_ARATH	-2.29825	0.324781	32.8322	1.577e-05	0.0010283
TRINITY_DN31152_c0_g3_i3		-2.29684	-1.49552	25.9916	6.31536e-05	0.00256888
TRINITY_DN32189_c0_g1_i7		-2.29627	-0.682217	12.5142	0.00222609	0.0257401
TRINITY_DN19758_c0_g1_i2		-2.29564	-0.772325	47.5876	1.37635e-06	0.000190712
TRINITY_DN113203_c0_g1_i5	LOR7_ARATH	-2.29492	-1.0498	29.739	2.87963e-05	0.00152261
TRINITY_DN18601_c0_g1_i7	BT1_ARATH	-2.29373	5.79634	18.8424	0.000359232	0.00793157
TRINITY_DN74267_c0_g2_i3	P2C43_ORYSJ	-2.29338	-0.168879	9.56053	0.00605113	0.0489373
TRINITY_DN13580_c0_g1_i1	TELO2_DANRE	-2.28823	1.85018	11.326	0.00328295	0.0330169
TRINITY_DN51911_c1_g1_i4	CXE7_ARATH	-2.28817	0.939339	21.0225	0.000204988	0.00545255
TRINITY_DN2112_c0_g1_i3	RH42_ARATH	-2.28744	1.97712	45.7762	1.79876e-06	0.000229913
TRINITY_DN15179_c1_g1_i2		-2.28733	-0.401225	42.01	3.21891e-06	0.000345209
TRINITY_DN3513_c0_g1_i15	AP2M_ARATH	-2.28676	1.96947	50.3733	9.24986e-07	0.000145376
TRINITY_DN35137_c0_g1_i2		-2.2859	1.31752	10.4255	0.00446019	0.0403019
TRINITY_DN14988_c0_g1_i11		-2.28571	-1.35527	13.7446	0.00151476	0.0200401
TRINITY_DN2027_c0_g1_i2	NSTU3_ARATH	-2.28483	0.766789	25.0024	7.94419e-05	0.00295632
TRINITY_DN29986_c2_g1_i2	POLX_TOBAC	-2.28369	0.215763	13.862	0.00146137	0.0195792
TRINITY_DN9555_c0_g1_i3		-2.27816	-0.360701	10.994	0.00367103	0.0354837
TRINITY_DN14777_c0_g1_i4	NB5R1_ARATH	-2.27779	1.8697	32.5916	1.68924e-05	0.00107737
TRINITY_DN13641_c0_g1_i5		-2.277	0.553534	34.7739	1.1011e-05	0.00080189
TRINITY_DN8359_c0_g1_i12	MPRO1_ARATH	-2.27695	-1.5667	20.2842	0.000243546	0.00611509
TRINITY_DN51099_c0_g3_i1		-2.27641	-0.405234	30.2695	2.5899e-05	0.00142224
TRINITY_DN2250_c0_g1_i2	NAC22_ORYSJ	-2.27598	3.58182	9.57758	0.00601422	0.0487194
TRINITY_DN104332_c0_g3_i7	P2C24_ARATH	-2.27532	1.96944	11.4046	0.00319799	0.0325042
TRINITY_DN10695_c0_g2_i7	PP186_ARATH	-2.27462	0.451005	13.7023	0.00153448	0.0202221
TRINITY_DN186888_c1_g2_i1		-2.2746	-1.29171	11.7366	0.00286493	0.0303762
TRINITY_DN427_c0_g1_i13		-2.27452	-0.570083	12.7926	0.00203672	0.0242784
TRINITY_DN17190_c2_g1_i1		-2.27436	-0.394176	25.9815	6.32933e-05	0.00257223
TRINITY_DN969_c0_g1_i6	CLPB3_ARATH	-2.27369	7.71609	142.781	2.6551e-10	4.47157e-07
TRINITY_DN4059_c0_g1_i4	IAA1_ORYSJ	-2.27261	-0.429857	13.345	0.00171069	0.0216667
TRINITY_DN35048_c0_g1_i3		-2.27211	0.420306	45.4279	1.89541e-06	0.000236948
TRINITY_DN16037_c0_g3_i5	PGLR_VITVI	-2.27153	4.29456	15.4331	0.00091638	0.0144295
TRINITY_DN11285_c0_g2_i1	PEX13_ARATH	-2.26816	2.2156	88.2311	1.38039e-08	7.35783e-06
TRINITY_DN11411_c0_g1_i2	Y2446_ARATH	-2.26673	1.35425	19.4185	0.000309471	0.00718199
TRINITY_DN87292_c0_g1_i1	RNHX1_ARATH	-2.26646	0.86419	35.9925	8.84847e-06	0.000688427
TRINITY_DN11189_c0_g2_i1		-2.26629	4.80419	17.4971	0.000513886	0.0099613
TRINITY_DN38116_c0_g1_i1	YI31B_YEAST	-2.26608	-1.09811	11.385	0.0032189	0.0326073
TRINITY_DN4914_c1_g1_i8	EML3_ARATH	-2.26564	-1.1296	9.68941	0.00577821	0.0474613
TRINITY_DN20165_c0_g1_i1		-2.2652	0.110933	24.8174	8.19269e-05	0.00301429
TRINITY_DN8722_c1_g1_i2		-2.26477	0.567623	22.6344	0.000137078	0.00421966
TRINITY_DN94345_c0_g1_i2	XTH30_ARATH	-2.26393	2.2636	15.229	0.000972328	0.0150152
TRINITY_DN100_c1_g1_i11	SIZ1_ARATH	-2.26349	0.405822	42.3065	3.07074e-06	0.000334183
TRINITY_DN15172_c0_g2_i1		-2.26202	3.3415	9.98578	0.00520132	0.0444149
TRINITY_DN165887_c0_g1_i1		-2.26185	-0.960876	29.0388	3.31844e-05	0.00167272
TRINITY_DN7392_c3_g1_i2	PHB3_ARATH	-2.26011	1.42825	47.2987	1.43565e-06	0.000195681
TRINITY_DN2216_c0_g1_i14	YDT4_SCHPO	-2.26005	-0.797081	17.7605	0.000470264	0.00940525
TRINITY_DN9327_c0_g1_i4	RBCX1_ARATH	-2.25939	0.502106	15.5398	0.000888135	0.0141517
TRINITY_DN8579_c2_g1_i3	POLR2_ARATH	-2.25899	4.17734	15.664	0.000857353	0.0138643
TRINITY_DN75210_c0_g1_i1		-2.25843	-0.772266	19.954	0.000262922	0.00643237
TRINITY_DN6635_c0_g1_i5		-2.25843	1.00515	10.6959	0.00406343	0.0379448
TRINITY_DN1512_c0_g1_i1	MYO17_ARATH	-2.25811	1.30498	12.0318	0.00260097	0.0284741
TRINITY_DN4496_c0_g1_i3		-2.25715	5.10926	10.9122	0.00377432	0.0361007
TRINITY_DN2788_c0_g1_i10		-2.25714	-0.939655	9.77933	0.00559596	0.0465226
TRINITY_DN33310_c0_g1_i2		-2.25692	1.09033	12.2533	0.00242079	0.0271664
TRINITY_DN11307_c1_g1_i1	ABHD3_HUMAN	-2.25474	1.11921	9.66205	0.00583499	0.0477305
TRINITY_DN13715_c0_g1_i8	DNJ6A_XENLA	-2.25419	3.58181	9.55469	0.00606383	0.0489913
TRINITY_DN12497_c0_g1_i1		-2.25411	-0.750157	10.4803	0.00437651	0.0398898
TRINITY_DN6588_c0_g2_i5		-2.25359	2.4752	31.7737	2.02218e-05	0.00121312
TRINITY_DN157206_c1_g1_i2		-2.25334	2.90634	14.7916	0.0011055	0.0163221
TRINITY_DN28109_c1_g1_i5	ALEUL_ARATH	-2.25328	1.3261	29.1345	3.29404e-05	0.00166444
TRINITY_DN122877_c0_g1_i4		-2.25315	0.303855	12.5253	0.00221819	0.0256819
[truncated: 3,376 more rows]
